# Supplementary material for: Conserved phosphorylation hotspots in eukaryotic protein domain families
Source: Nat Commun. 2019 Apr 29;10:1977. doi: 10.1038/s41467-019-09952-x (PMC6488607; doi:10.1038/s41467-019-09952-x)
Supplement: Supplementary file 4 — Supplementary Data 1 [file 41467_2019_9952_MOESM4_ESM.xls]

## Sheet: hotspots
Pfam name	Pfam id	pdb	chain	hotspot range in aligment	minimum p-value	max average phosphosites	Max number other domain types with interface	pdb_range	min Angstrom distance to catalytic	min AA distance to catalytic	proteins
PGM_PMM_I	PF02878	3bkq	X	127-137	9.75738e-129	8.4	0	102-109	0	0
NDK	PF00334	2hvd	A	112-122	3.16707e-14	6.8	1	116-126	0	0
Lipase	PF00151	1eth	A	219-227	2.1734e-14	2.8	0	170-178	0	0
Aldedh	PF00171	1qi1	A	294-302	2.37654e-16	2.4	1	245-252	0	0
Alk_phosphatase	PF00245	4km4	A	57-65	9.2151e-193	7.2	3	98-106	0	0
Pkinase	PF00069	5uq2	A	1178-1186	2.14602e-21	3.8	6	163-163	5.47531	18
Proteasome	PF00227	1fnt	F	23-31	1.54071e-24	7.2	2	50-58	10.0326	17
Pkinase	PF00069	5uq2	A	1128-1141	0	64.6	8	156-162	10.133	11
Guanylate_kin	PF00625	1ex6	A	50-54	1.30675e-09	2	1	46-50	10.1342	5
Lipase	PF00151	1eth	A	119-127	1.26156e-12	6.6	1	80-87	10.182	66
Pkinase	PF00069	5uq2	A	1216-1225	1.01076e-82	52	7	164-166	10.3959	19
NDK	PF00334	2hvd	A	86-94	4.31015e-15	3.4	1	90-98	10.5885	20
Y_phosphatase	PF00102	2fjn	A	4-12	2.72947e-59	4.6	2	543-550	11.343	165
Pkinase	PF00069	5uq2	A	55-60	6.82192e-09	3.4	9	15-17	11.3967	104
Pkinase_Tyr	PF07714	4rwk	A	665-683	1.04471e-266	8.4	3	651-661	11.4722	28
Glycolytic	PF00274	5vy5	A	18-36	3.00465e-31	8.4	1	31-49	11.8581	138
Aldo_ket_red	PF00248	4jir	A	304-308	4.10205e-09	4	1	210-214	11.8585	133
IMPDH	PF00478	2a7r	A	394-402	3.45752e-34	2.6	1	267-275	12.0868	79
Pkinase	PF00069	5uq2	A	1090-1104	4.16512e-64	6.4	9	151-155	12.0903	10
Transaldolase	PF00923	3kof	A	268-276	1.35736e-18	2	1	222-230	12.6312	90
Pkinase_Tyr	PF07714	4rwk	A	648-656	7.08251e-15	7.4	2	647-650	12.7801	24
Enolase_C	PF00113	3zlf	A	41-49	8.17658e-15	2.6	1	179-187	12.8406	18
Peptidase_C12	PF01088	2etl	A	125-133	2.23741e-14	3	1	121-129	14.4038	31
His_Phos_1	PF00300	4gpz	A	162-170	2.89005e-15	5.2	1	113-121	17.2117	25
AhpC-TSA	PF00578	2cx3	A	116-122	1.28178e-11	2.2	1	89-90	18.7932	40
Glucosamine_iso	PF01182	2wu1	A	48-53	2.20782e-16	2.4	0	11-16	19.9479	56
Cupin_1	PF00190	3s0m	A	79-86	6.86234e-12	2.2	1	118-122	20.1083	32
Pkinase_Tyr	PF07714	4rwk	A	9-13	4.34539e-08	4.6	2	480-484	20.3902	139
Enolase_C	PF00113	3zlf	A	285-290	1.66212e-09	2	2	419-424	21.965	75
Thiolase_N	PF00108	4n44	A	247-252	9.94799e-09	2	1	220-225	23.4838	100
Pkinase_Tyr	PF07714	4rwk	A	347-354	1.67802e-11	2.4	1	580-585	24.9551	38
Y_phosphatase	PF00102	2fjn	A	93-97	2.96401e-13	2	1	562-563	26.7495	152
AAA	PF00004	1nsf	A	112-120	4.84188e-15	4.2		---
ABC_tran	PF00005	5kpi	A	288-300	1.62753e-21	6.6		---
Arrestin_N	PF00339	4jqi	A	106-111	1.14694e-08	3.6		---
Brix	PF04427	6c0f	I	297-306	1.00982e-51	6.8		---
Brix	PF04427	6c0f	I	309-317	2.25136e-30	4		---
Calcipressin	PF04847	1wey	A	113-125	3.42463e-38	5.8		---
CAP_N	PF01213	1s0p	A	56-64	4.95297e-15	2.8		---
Cation_ATPase	PF13246	5xab	A	91-95	1.19096e-13	2.2		---
Drf_GBD	PF06371	3o4x	A	141-146	1.95977e-14	2		---
eIF-3c_N	PF05470	3j8b	C	7-20	1.2998e-57	8.8		---
eIF-3c_N	PF05470	3j8b	C	160-164	1.90479e-09	3		---
eIF-5_eIF-2B	PF01873	2qmu	C	3-6	3.03602e-08	2.2		---
eIF3_subunit	PF08597	3bpj	A	117-124	3.78444e-11	2		---
Filament	PF00038	3uf1	A	224-229	3.82325e-13	2.2		---
Gar1	PF04410	2ey4	C	142-150	2.73679e-44	5.4		---
Glyco_hydro_15	PF00723	3gly	A	764-770	1.2266e-30	2.4		---
Glycogen_syn	PF05693	5ux7	A	659-671	1.1184e-101	9.4		---
Histone	PF00125	3c1c	A	88-93	7.06683e-10	5.2		---
HSP70	PF00012	4f00	A	38-45	1.64179e-11	4		---
HSP70	PF00012	4f00	A	81-89	9.50556e-25	5		---
HSP90	PF00183	1y4s	A	32-40	9.83756e-29	6		---
HSP90	PF00183	1y4s	A	75-82	4.18016e-10	2.2		---
IBB	PF01749	1qgk	B	65-73	2.24469e-13	6.6		---
IMPDH	PF00478	2a7r	A	95-100	1.86282e-15	2.2		---
MAP65_ASE1	PF03999	3nrx	A	667-672	6.62835e-08	2		---
MAP65_ASE1	PF03999	3nrx	A	891-895	1.46056e-08	2		---
MFS_1	PF07690	2gfp	A	634-655	1.72392e-41	6.6		---
MFS_1	PF07690	2gfp	A	753-768	1.36405e-37	8		---
MFS_1	PF07690	2gfp	A	784-794	6.83981e-21	4.6		---
Myosin_tail_1	PF01576	5tby	A	557-565	1.26002e-14	5.4		---
Myosin_tail_1	PF01576	5tby	A	567-571	3.85606e-08	2.6		---
Myosin_tail_1	PF01576	5tby	A	661-666	6.66932e-08	4.8		---
Myosin_tail_1	PF01576	5tby	A	982-986	2.22492e-08	3.6		---
Oxysterol_BP	PF01237	4jch	A	533-541	1.24451e-58	3.4		---
PAT1	PF09770	4ojj	A	810-821	6.31692e-41	4.2		---
Phosducin	PF02114	2dbc	A	313-319	2.60606e-12	2.8		---
Pil1	PF13805	3plt	A	11-24	7.73446e-23	4.2		---
Pkinase	PF00069	5uq2	A	223-228	1.23436e-11	2.6		---
Pkinase	PF00069	5uq2	A	988-992	4.4233e-09	3.2		---
Pkinase	PF00069	5uq2	A	1027-1035	3.95409e-23	3.2		---
Plexin_cytopl	PF08337	2jph	A	357-365	3.40751e-22	2.4		---
Pol_alpha_B_N	PF08418	4y97	A	199-205	1.21566e-09	3		---
Pribosyl_synth	PF14572	4m0u	A	54-59	3.09299e-13	3		---
Pribosyl_synth	PF14572	4m0u	A	93-97	7.37205e-11	2		---
RCC1	PF00415	4d9s	A	32-40	2.13437e-20	4.6		---
Ribosomal_60s	PF00428	2lbf	A	124-135	5.83575e-88	8.4		---
Ribosomal_L3	PF00297	3ow2	B	308-313	4.10688e-10	2.2		---
RNA_pol_Rpb1_5	PF04998	5x22	D	954-961	4.64881e-64	2.6		---
Sec1	PF00995	1y9j	A	976-982	2.83428e-27	2.6		---
Sec1	PF00995	1y9j	A	1149-1153	4.87498e-20	2.4		---
SPX_	PF03105	5ijh	A	180-184	1.80475e-10	2.4		---
SRP-alpha_N	PF04086	5ck3	A	354-360	6.15002e-11	2.8		---
TFIIF_alpha	PF05793	1i27	A	393-398	4.51702e-10	2.4		---
TFIIF_alpha	PF05793	1i27	A	542-548	2.05447e-09	3		---
TFIIF_alpha	PF05793	1i27	A	576-580	1.50829e-09	3.4		---
ThiF	PF00899	1yov	B	673-678	1.56207e-10	2.4		---
UBA_e1_thiolCys	PF10585	5l6h	A	226-233	1.09311e-12	2.6		---
UCH	PF00443	5j7t	A	1064-1072	7.90967e-15	3.6		---
UCH	PF00443	5j7t	A	1176-1183	1.01722e-18	2.4		---
UCH	PF00443	5j7t	A	2978-2987	1.046e-56	5.6		---
UCH	PF00443	5j7t	A	3021-3025	4.34786e-09	2.8		---
UCH	PF00443	5j7t	A	3094-3098	3.70006e-11	2		---
UCH	PF00443	5j7t	A	3239-3243	1.79876e-12	4		---
Vinculin	PF01044	3s90	A	778-784	2.74122e-18	2.2		---
Vinculin	PF01044	3s90	A	797-806	2.29126e-34	4.4		---
VTC	PF09359	3g3q	A	71-79	6.33746e-22	2.8		---
WD40	PF00400	4a08	B	6-13	2.41847e-08	5		---
Cofilin_ADF	PF00241	1vfq	A	11-15	1.85447e-08	3.2	1	10-13
Iso_dh	PF00180	9icd	A	79-87	6.35259e-18	2	2	101-106
Ribosomal_L22e	PF01776	6em5	U	103-111	1.08e-17	2.8		107-108
Ras	PF00071	5dha	A	186-190	4.36997e-08	4.8	9	110-113
Ribosomal_S11	PF00411	5wnt	K	105-109	4.35291e-09	4	4	112-116
Cofilin_ADF	PF00241	1vfq	A	160-165	1.23352e-10	2.8	2	117-121
DEAD	PF00270	1t6n	A	441-446	1.07176e-08	2.6	1	118-121
BTB	PF00651	5x4n	A	143-145	4.40473e-14	2.2	1	125-126
p450	PF00067	4rui	A	177-184	1.24204e-24	2	3	130-133
RRM_1	PF00076	1b7f	A	5-15	4.13221e-15	7.2	9	131-140
SKIP_SNW	PF02731	5mps	K	49-66	9.39441e-14	5.8	2	137-154
p450	PF00067	4rui	A	190-197	8.33681e-19	2.6	3	138-143
Arf	PF00025	5nzr	F	170-177	3.54806e-13	4.4	2	143-147
Pro_isomerase	PF00160	5t9w	A	263-269	1.63145e-12	6	3	145-149
DEAD	PF00270	1t6n	A	489-497	3.62698e-10	5.2	4	150-156
NUP50	PF08911	2c1m	B	17-28	1.75479e-16	3	1	16-22
DnaJ_C	PF01556	2qld	A	4-10	1.90723e-11	3	0	167-173
Band_3_cyto	PF07565	1hyn	P	111-119	4.42936e-11	2.8	0	169-173
DEAD	PF00270	1t6n	A	607-615	1.5521e-46	11.2	5	171-174
Tubulin	PF00091	5xi5	B	201-206	1.71723e-10	4	3	171-175
1-cysPrx_C	PF10417	3a5w	A	15-23	9.86588e-10	2.2	2	172-180
MFS_1	PF07690	2gfp	A	678-693	4.91679e-18	3	0	187-194
Gp_dh_C	PF02800	1s7c	A	45-61	8.46212e-35	8	2	197-213
Cpn10	PF00166	4pko	1	19-24	6.18217e-08	2.4	2	20-25
Septin	PF00735	4z54	A	282-290	5.49739e-28	3.8	0	201-205
MFS_1	PF07690	2gfp	A	866-874	7.67781e-19	2.4	0	203-205
Actin	PF00022	3dxm	B	518-522	4.67778e-08	6.6	3	203-207
14-3-3	PF00244	5nas	A	211-219	1.4194e-21	9.4	3	203-211
tRNA-synt_1b	PF00579	3n2y	A	256-264	6.68048e-55	4.2	1	214-222
E1-E2_ATPase	PF00122	2zxe	A	86-91	8.89709e-09	4.2	1	215-220
CAP_N	PF01213	1s0p	A	414-416	1.68899e-09	2	0	223-223
Pil1	PF13805	3plt	A	230-238	6.51594e-32	5.2	1	229-237
Sugar_tr	PF00083	5eqg	A	412-417	1.14145e-28	2.4	0	232-235
tRNA-synt_2	PF00152	1bbu	A	81-89	2.61393e-31	4.2	1	234-242
Cpn60_TCP1	PF00118	3j3x	A	246-250	5.02155e-08	4.2	1	235-239
Sugar_tr	PF00083	5eqg	A	419-424	1.98968e-21	2	0	236-237
HSP90	PF00183	1y4s	A	116-123	1.79876e-16	4	2	236-243
GTP_EFTU	PF00009	3vmf	A	21-26	8.90377e-12	3.6	3	24-29
Actin	PF00022	3dxm	B	697-704	6.66672e-09	6	5	241-246
Cpn60_TCP1	PF00118	3j3x	A	253-271	4.95796e-43	6.8	2	242-259
Sugar_tr	PF00083	5eqg	A	460-470	6.29228e-26	3.2	1	245-251
Myosin_head	PF00063	3mkd	A	293-300	5.27292e-13	2.6	1	249-252
HSP90	PF00183	1y4s	A	131-138	1.98526e-09	5.4	2	251-257
Kinesin	PF00225	2p4n	K	673-681	1.52225e-10	3.4	2	253-261
E1_dh	PF00676	1umb	A	281-298	2.6999e-64	9.4	1	269-286
TCTP	PF00838	1h6q	A	34-38	1.43368e-10	2	0	27-31
Tubulin_C	PF03953	6bjc	A	11-18	3.72166e-12	9.2	2	273-280
Nop	PF01798	5gip	A	139-147	4.40866e-15	2.6	2	279-287
ATP-synt_ab	PF00006	6b8h	D	168-172	5.57203e-09	2.2	2	287-291
FERM_C	PF09380	2yvc	A	91-93	8.65669e-09	2.6	1	295-297
SH2	PF00017	5ehp	A	47-51	6.26932e-08	8	4	38-41
UDPG_MGDP_dh_C	PF03720	2y0c	A	67-75	1.13297e-16	4.4	0	381-383
W2	PF02020	2iu1	A	104-115	6.19495e-32	9.2	0	383-390
LTVp	PF04180	5wwo	C	545-550	4.01289e-08	2.2		399-402
Ribosomal_L24e	PF01246	3cpw	T	3-8	4.50675e-08	3.4	1	4-8
Myosin_head	PF00063	3mkd	A	547-556	1.02037e-54	5	3	401-408
14-3-3	PF00244	5nas	A	43-51	4.016e-11	5.6	2	41-49
Tubulin	PF00091	5xi5	B	69-85	1.99874e-28	7.4	2	42-58
G-alpha	PF00503	5kdo	A	72-79	1.52747e-17	3.6	1	44-51
Histone	PF00125	3c1c	A	127-133	2.86057e-11	4.6	4	442-448
Histone	PF00125	3c1c	A	141-152	4.03193e-14	7.8	6	456-467
KH_1	PF00013	1dt4	A	71-75	4.11989e-08	5.6	1	46-48
fn3	PF00041	5E'95	B	81-88	2.42212e-11	9.2	8	46-49
SNase	PF00565	1snc	A	16-21	4.90988e-09	2.2	1	47-51
Cpn60_TCP1	PF00118	3j3x	A	21-32	2.44422e-27	6.6	1	49-55
HSP70	PF00012	4f00	A	773-782	2.29832e-48	9.4	2	506-513
PK	PF00224	3srf	A	12-20	9.34745e-18	3.4	1	52-60
Helicase_C	PF00271	5n9f	A	242-247	3.08205e-20	3.2	1	524-529
FKBP_C	PF00254	2l2s	A	46-51	4.56389e-08	2	5	55-59
GTP_EFTU	PF00009	3vmf	A	57-63	7.96459e-25	2.8	5	57-63
Ribosomal_L3	PF00297	3ow2	B	9-17	4.55188e-18	2.4	1	6-14
KH_1	PF00013	1dt4	A	127-134	3.75037e-12	5.2	3	61-63
Myosin_head	PF00063	3mkd	A	926-934	4.64264e-16	4.8	1	622-630
Pkinase_C	PF00433	4q9z	A	18-26	4.44483e-23	5.2	0	672-675
Tubulin	PF00091	5xi5	B	95-106	2.81215e-28	8.2	1	68-79
Ras	PF00071	5dha	A	130-140	2.42792e-36	8	42	71-78
Filamin	PF00630	1qfh	A	288-293	8.95048e-13	12.4	2	737-742
CENP-T_C	PF15511	5x7x	B	60-68	9.34793e-19	3.6	5	76-84
SF1-HH	PF16275	2m09	A	79-90	1.29851e-32	9.8	1	78-87
Arrestin_N	PF00339	4jqi	A	129-134	8.64748e-10	4.2	2	79-84
PX	PF00787	1ocs	A	74-82	4.24578e-14	4.6	1	79-87
HAND	PF09110	2y9y	A	79-87	6.61498e-18	2.6	0	843-848
CDC37	PF03234	5fwl	E	9-20	3.91982e-22	5	1	9-18
Porin_3	PF01459	5xdo	A	119-132	4.14021e-23	4.4		98-110
ABC_trans_N	PF14510			51-59	8.68839e-16	7
ABC_trans_N	PF14510			97-101	5.21506e-08	4.8
ACC_central	PF08326			417-423	2.67226e-17	2.2
ACC_central	PF08326			428-438	6.19283e-133	5.6
Cadherin_tail	PF15974			97-105	6.84379e-48	7
CAF20	PF17052			123-127	2.1215e-08	2.4
CASP_C	PF08172			88-92	2.02237e-09	2.6
CASP_C	PF08172			199-203	7.21799e-10	2.2
CBF/Mak21_family	PF03914			168-179	6.85641e-27	3.4
CLTH	PF10607			252-256	1.99726e-16	2
Ctr	PF04145			161-167	3.41045e-09	3.4
DLIC	PF05783			192-200	2.85296e-10	2
DUF3700	PF12481			253-261	9.34742e-34	3.6
DUF3808	PF10300			473-481	2.63957e-71	3.2
DUF3808	PF10300			494-502	3.74796e-65	3.4
DUF5427	PF10310			468-478	1.28914e-27	4.2
Endosulfine	PF04667			55-63	3.45215e-26	8.8
Es2	PF09751			551-559	2.67079e-14	3.4
GKAP	PF03359			186-193	6.84296e-12	2.4
GPCR_chapero_1	PF11904			444-453	4.56629e-44	3.2
Hid1	PF12722			1004-1014	2.4734e-22	3.4
Hid1	PF12722			1332-1337	2.0541e-20	2.2
HJURP_C	PF12347			8-13	8.37934e-09	4.2
Maf1	PF09174			203-210	3.37955e-25	3
Membrane_transport_protein	PF03547			348-355	2.40142e-11	2.6
Membrane_transport_protein	PF03547			700-708	1.32226e-10	3.2
Mitochondrial_import_receptor_subunit_Tom22	PF04281			33-40	2.28667e-13	2.6
Mitochondrial_import_receptor_subunit_Tom22	PF04281			56-60	6.19513e-09	2.6
MOR2-PAG1_mid	PF14228			868-876	2.17094e-57	2.2
Myosin_TH1	PF06017			14-22	2.74256e-30	3.8
NAD_binding_6	PF08030			206-214	6.09235e-13	3.6
Nha1_C	PF08619			414-418	2.61416e-08	2.4
Nop14-like_family__	PF04147			158-162	2.17237e-22	2.2
ORC6_	PF05460			119-125	8.29044e-11	2.4
Pal1	PF08316			113-123	1.75924e-24	6.4
Phosphate_transporter_family_	PF01384			917-923	3.38188e-12	2.4
PIP5K	PF01504			213-220	5.08331e-12	2.4
PIP5K	PF01504			283-291	9.86263e-16	2.6
Proteasome_A_N	PF10584			8-13	2.95358e-08	12.6
Rgp1	PF08737			265-269	2.89007e-18	2
SBE2	PF17076			698-706	6.51038e-56	3
SBE2	PF17076			760-765	2.18598e-28	3
Sds3	PF08598			148-152	1.26968e-09	2.4
Senescence_reg	PF04520			180-188	1.48473e-15	3.8
SMI1_KNR4	PF09346			102-110	2.14757e-12	3.6
SPT6_acidic	PF14632			3-6	4.69929e-09	4.4
TCO89	PF10452			56-64	3.50263e-20	2.6
Tmemb_cc2	PF10267			170-178	1.98737e-24	2.8
Tmemb_cc2	PF10267			208-212	6.23526e-10	2
Utp14_	PF04615			461-465	5.68234e-08	2.8
Utp14_	PF04615			479-487	2.08019e-15	2.2
Utp14_	PF04615			578-584	3.32103e-19	2.2
Utp14_	PF04615			763-770	4.02015e-17	2.4
Utp14_	PF04615			851-859	4.05095e-13	2.4
VID27	PF08553			293-298	3.19163e-29	2.2
ZIP_Zinc_transporter	PF02535			290-296	4.22991e-14	2
ZIP_Zinc_transporter	PF02535			510-515	5.81128e-10	2.8
ZIP_Zinc_transporter	PF02535			676-681	3.69444e-14	2.4

## Sheet: Dmelanogaster
Pfam Id	Alignment range	Protein ID	Pfam domain range in protein	Hotspot start position in protein	hotspot region from protein in alignment	Phosphosites in hotspot region from protein
PF00004	112-120	FBpp0310395	536-669	607	ARGGN----
PF00004	112-120	FBpp0074246	66-193	149	AAQSA----
PF00004	112-120	FBpp0293948	178-311	249	RRFSE----	252
PF00005	288-300	FBpp0073872	403-535	487	---------RKII
PF00006	168-172	FBpp0071794	191-414	342	YLHSR
PF00006	168-172	FBpp0082139	152-379	309	TDLAT	309	313
PF00009	21-26	FBpp0085193	5-240	25	GHLIYK	29
PF00009	21-26	FBpp0085265	17-346	37	DSLVSK	38	41
PF00009	21-26	FBpp0087142	5-238	25	GHLIYK
PF00009	57-63	FBpp0085193	5-240	58	WVLDKLK
PF00009	57-63	FBpp0085265	17-346	57	--TDTRK	57
PF00009	57-63	FBpp0087142	5-238	58	WVLDKLK
PF00012	38-45	FBpp0086694	54-653	89	HVAFTK--
PF00012	38-45	FBpp0082514	6-612	41	YVAFT---
PF00012	38-45	FBpp0082147	3-609	38	YVAFT---
PF00012	38-45	FBpp0083974	3-608	38	YVAFT---
PF00012	38-45	FBpp0075513	3-656	38	FVAFD---
PF00012	38-45	FBpp0081956	3-609	38	YVAFT---
PF00012	38-45	FBpp0070395	22-654	58	ILAFR---
PF00012	81-89	FBpp0086694	54-653	124	GRRFDDPEV
PF00012	81-89	FBpp0082514	6-612	75	GRKFDDAAV
PF00012	81-89	FBpp0082147	3-609	72	GRKYDDPKI
PF00012	81-89	FBpp0083974	3-608	72	GRRFDDSKI
PF00012	81-89	FBpp0075513	3-656	72	GRKFNDPHV
PF00012	81-89	FBpp0081956	3-609	72	GRKYDDPKI
PF00012	81-89	FBpp0070395	22-654	92	GKTIDNPIV
PF00012	773-782	FBpp0086694	54-653	552	G--LSKDEIE
PF00012	773-782	FBpp0075503	1-526	422	G-RLSKEDIE
PF00012	773-782	FBpp0082514	6-612	508	G-RLSKEDIE
PF00012	773-782	FBpp0082147	3-609	506	G-RLSQAEID
PF00012	773-782	FBpp0083974	3-608	506	G-RLSQADID	509
PF00012	773-782	FBpp0075513	3-656	551	H-GFSPVDLS
PF00012	773-782	FBpp0081956	3-609	506	G-RLSQAEID	509
PF00012	773-782	FBpp0070395	22-654	564	S-TLSKLF--
PF00013	71-75	FBpp0085860	817-880	856	--GIN
PF00013	71-75	FBpp0089363	30-92	67	--SQG	67
PF00013	71-75	FBpp0085537	339-403	375	--EPL
PF00013	127-134	FBpp0085860	817-880	867	----AKD-
PF00013	127-134	FBpp0089363	30-92	79	----DIE-
PF00013	127-134	FBpp0085860	170-232	219	----TKE-
PF00013	127-134	FBpp0085537	339-403	390	----TPK-	390
PF00013	127-134	FBpp0085860	995-1057	1044	----TPA-	1044
PF00013	127-134	FBpp0085860	524-587	574	----PKE-
PF00017	47-51	FBpp0088181	12-90	44	-AGDY
PF00017	47-51	FBpp0077678	310-384	342	-MGDY
PF00022	518-522	FBpp0086115	10-425	227	KIASK
PF00022	518-522	FBpp0070787	3-376	200	SFTTT
PF00022	518-522	FBpp0070788	3-376	200	SFTTT	200
PF00022	518-522	FBpp0082979	373-638	468	N----
PF00022	518-522	FBpp0074070	3-391	203	AFNHS
PF00022	697-704	FBpp0086115	10-425	291	---HYEF-
PF00022	697-704	FBpp0082979	1-289	259	-IMKIQL-
PF00022	697-704	FBpp0070787	3-376	238	-EKSYEL-
PF00022	697-704	FBpp0070788	3-376	238	-EKSYEL-
PF00022	697-704	FBpp0076460	2-248	244	---KYDT-
PF00022	697-704	FBpp0074070	3-391	241	-VESYTL-	244	245
PF00025	170-177	FBpp0083604	7-192	146	FGLYQLTT
PF00025	170-177	FBpp0078222	4-177	143	LGLHS---	147
PF00025	170-177	FBpp0081290	7-181	147	MNLSS---
PF00038	224-229	FBpp0078733	53-409	266	QSLQEL	267
PF00038	224-229	FBpp0086641	45-401	258	QSLQEL	259
PF00041	81-88	FBpp0081648	539-620	584	A-NIT---
PF00041	81-88	FBpp0088734	3605-3688	3654	V-LT----
PF00041	81-88	FBpp0080801	516-598	565	I-------
PF00041	81-88	FBpp0088734	3705-3790	3753	A-LET---
PF00063	293-300	FBpp0084020	59-754	216	---AKCQ-
PF00063	293-300	FBpp0083963	377-914	430	---FKGD-
PF00063	547-556	FBpp0084020	59-754	401	GFKGTVIMVP	405
PF00063	547-556	FBpp0083963	377-914	574	--AQEDVGCE
PF00063	926-934	FBpp0084020	59-754	630	RGKLNFISV
PF00063	926-934	FBpp0083963	377-914	787	QVTKKPSTL
PF00067	177-184	FBpp0073460	37-523	129	--QLNP--
PF00067	177-184	FBpp0086582	31-497	132	--KLTP--
PF00067	177-184	FBpp0074858	44-519	152	--AVNP--
PF00067	177-184	FBpp0087117	33-511	135	--KLSP--
PF00067	177-184	FBpp0086580	32-491	132	--KMSP--
PF00067	177-184	FBpp0082159	30-506	131	--FILR--
PF00067	177-184	FBpp0089324	62-534	172	--SLTS--
PF00067	177-184	FBpp0082088	32-480	128	--LLLP--
PF00067	177-184	FBpp0076836	55-532	157	--LARR--
PF00067	190-197	FBpp0073460	37-523	133	-AFSHNIV
PF00067	190-197	FBpp0086582	31-497	137	--FTSGKM
PF00067	190-197	FBpp0074858	44-519	158	--MQHRNV
PF00067	190-197	FBpp0087117	33-511	140	--FTGNRL
PF00067	190-197	FBpp0086580	32-491	137	--FTSAKM
PF00067	190-197	FBpp0082159	30-506	139	FGFGRR--
PF00067	190-197	FBpp0089324	62-534	178	--TSPRVL
PF00067	190-197	FBpp0082088	32-480	132	-SFKNNAV
PF00067	190-197	FBpp0076836	55-532	163	---SPREF
PF00069	55-60	FBpp0083057	38-312	49	-TAV--
PF00069	55-60	FBpp0082763	293-545	304	-SGI--
PF00069	55-60	FBpp0080860	174-441	185	-YGL--
PF00069	55-60	FBpp0080111	24-311	35	-YGQ--
PF00069	55-60	FBpp0074608	25-277	36	-FAK--
PF00069	55-60	FBpp0073551	46-307	57	-YGI--
PF00069	55-60	FBpp0078013	804-1098	815	-YGQ--
PF00069	55-60	FBpp0075702	113-379	124	-FGN--
PF00069	55-60	FBpp0073492	379-664	390	-FGK--
PF00069	55-60	FBpp0070041	37-322	48	-YSE--
PF00069	55-60	FBpp0087515	53-337	64	-YGI--
PF00069	55-60	FBpp0076471	40-329	51	-FGV--
PF00069	55-60	FBpp0083099	1282-1542	1293	-FGK--
PF00069	55-60	FBpp0072830	32-296	43	-YGQ--
PF00069	55-60	FBpp0087682	863-1122	874	-FGK--
PF00069	55-60	FBpp0078933	101-366	112	-FAK--
PF00069	55-60	FBpp0290719	481-732	492	-FAK--
PF00069	55-60	FBpp0112160	548-812	561	--TF--
PF00069	55-60	FBpp0074691	93-390	104	-FGE--
PF00069	55-60	FBpp0072450	192-520	203	-FGQ--
PF00069	55-60	FBpp0082840	13-263	24	-FGE--
PF00069	55-60	FBpp0073917	203-356	214	-FST--
PF00069	55-60	FBpp0086515	170-320	181	-FST--
PF00069	55-60	FBpp0073476	17-285	28	-FGD--
PF00069	55-60	FBpp0077052	568-834	579	-FSV--
PF00069	55-60	FBpp0293344	7-303	18	-FGL--
PF00069	55-60	FBpp0076824	102-351	113	-FGE--
PF00069	55-60	FBpp0110466	477-735	488	-FAI--
PF00069	55-60	FBpp0070208	28-280	39	-FGK--
PF00069	55-60	FBpp0085082	719-1020	730	-FGE--
PF00069	55-60	FBpp0083054	28-291	39	-YAT--
PF00069	55-60	FBpp0081211	430-681	441	-SGT--
PF00069	55-60	FBpp0111700	1728-2023	1739	-FGF--
PF00069	55-60	FBpp0083967	20-305	31	-FGQ--
PF00069	55-60	FBpp0078999	239-517	250	-FGV--
PF00069	55-60	FBpp0086483	4-286	15	-YGT--
PF00069	55-60	FBpp0099816	276-589	287	-FGQ--
PF00069	55-60	FBpp0072427	587-903	598	-FSN--
PF00069	55-60	FBpp0084465	47-310	58	-FGE--
PF00069	55-60	FBpp0288894	164-484	175	-FGQ--
PF00069	55-60	FBpp0083965	25-312	36	-YGQ--
PF00069	55-60	FBpp0082715	62-315	73	-FGE--
PF00069	55-60	FBpp0076820	77-338	88	-YGK--
PF00069	55-60	FBpp0070802	20-281	31	-NGK--
PF00069	55-60	FBpp0081378	122-387	133	-FGA--
PF00069	55-60	FBpp0075965	261-530	272	-YGR--
PF00069	55-60	FBpp0112423	38-326	49	-YGM--
PF00069	55-60	FBpp0074249	29-303	38	-TGIR-	38
PF00069	55-60	FBpp0074373	4-254	15	-FGC--
PF00069	55-60	FBpp0305956	30-277	37	-RKT--
PF00069	55-60	FBpp0088350	777-1036	788	-FGR--
PF00069	55-60	FBpp0073578	197-456	208	-SGN--
PF00069	55-60	FBpp0079641	4-287	15	-YGV--	15
PF00069	55-60	FBpp0088344	198-494	209	-FGQ--
PF00069	55-60	FBpp0074405	159-435	170	-FGV--
PF00069	55-60	FBpp0085691	26-283	37	-YGD--
PF00069	55-60	FBpp0083329	8-287	19	-YGI--
PF00069	55-60	FBpp0079769	53-305	64	-FGR--
PF00069	55-60	FBpp0070449	54-338	65	-FGV--
PF00069	55-60	FBpp0074060	368-619	379	-TGT--
PF00069	55-60	FBpp0072271	37-295	48	-FGK--
PF00069	55-60	FBpp0077905	558-851	569	-YGV--
PF00069	55-60	FBpp0079676	24-320	35	-QGI--
PF00069	55-60	FBpp0073513	20-268	31	-FGD--
PF00069	55-60	FBpp0070723	12-295	23	-FAT--
PF00069	988-992	FBpp0074691	93-390	267	SPMDS	267
PF00069	988-992	FBpp0083089	687-800	687	--RTP	688
PF00069	988-992	FBpp0085082	719-1020	881	GNHSR
PF00069	1027-1035	FBpp0083057	38-312	194	---TGRDLS	194
PF00069	1027-1035	FBpp0082763	293-545	441	---GDE---
PF00069	1027-1035	FBpp0080860	174-441	332	---Q-----
PF00069	1027-1035	FBpp0073551	46-307	199	---DS----	200
PF00069	1027-1035	FBpp0073492	379-664	541	--GSGANSD
PF00069	1027-1035	FBpp0083099	1282-1542	1432	---AHT-TV	1434	1435
PF00069	1027-1035	FBpp0072830	32-296	187	---RTIG--	188
PF00069	1027-1035	FBpp0087682	863-1122	1012	---EGM-G-
PF00069	1027-1035	FBpp0078933	101-366	254	-KVKHT---
PF00069	1027-1035	FBpp0290719	481-732	629	---T-----
PF00069	1027-1035	FBpp0074691	93-390	273	---RRAESW
PF00069	1027-1035	FBpp0082840	13-263	160	---NTTS--
PF00069	1027-1035	FBpp0110466	477-735	629	---NDL---
PF00069	1027-1035	FBpp0070208	28-280	177	---L-----
PF00069	1027-1035	FBpp0085082	719-1020	887	---DSMEPW
PF00069	1027-1035	FBpp0081211	430-681	576	---PEQS--
PF00069	1027-1035	FBpp0111700	1728-2023	1923	---GAKGF-
PF00069	1027-1035	FBpp0076820	77-338	228	---EHI-Q-
PF00069	1027-1035	FBpp0081378	122-387	276	---DS----	277
PF00069	1027-1035	FBpp0075965	261-530	413	---ILTAE-
PF00069	1027-1035	FBpp0088350	777-1036	925	---KLQTG-
PF00069	1027-1035	FBpp0073578	197-456	347	---DS----	348
PF00069	1027-1035	FBpp0085691	26-283	173	---ATIN--
PF00069	1027-1035	FBpp0074060	368-619	514	---QELP--
PF00069	1027-1035	FBpp0072271	37-295	185	---HTMQ--
PF00069	1090-1104	FBpp0083057	38-312	202	-----K----VR---
PF00069	1090-1104	FBpp0082763	293-545	444	----------KR---
PF00069	1090-1104	FBpp0080860	174-441	333	---KDS----V----	335
PF00069	1090-1104	FBpp0080111	24-311	177	--PAE-----S----
PF00069	1090-1104	FBpp0074608	25-277	176	---EGE----RK---
PF00069	1090-1104	FBpp0073551	46-307	201	----------IA---
PF00069	1090-1104	FBpp0078013	804-1098	960	-LYNA-----DD---
PF00069	1090-1104	FBpp0075702	113-379	258	---DRD----G----
PF00069	1090-1104	FBpp0073492	379-664	548	APMSPSGTLRRSKSR	553
PF00069	1090-1104	FBpp0070041	37-322	181	----------HP---
PF00069	1090-1104	FBpp0087515	53-337	201	-MFS------NP---
PF00069	1090-1104	FBpp0076471	40-329	190	--VEE-----PD---
PF00069	1090-1104	FBpp0083099	1282-1542	1439	----------EL---
PF00069	1090-1104	FBpp0072830	32-296	191	----------RR---
PF00069	1090-1104	FBpp0087682	863-1122	1016	---FGD----R----
PF00069	1090-1104	FBpp0290719	481-732	630	---PGS----K----
PF00069	1090-1104	FBpp0078417	912-1121	1013	AKCGDQSGLPS----
PF00069	1090-1104	FBpp0074691	93-390	279	---KRN----R----
PF00069	1090-1104	FBpp0072450	192-520	344	-SHVSK----T----
PF00069	1090-1104	FBpp0082840	13-263	164	----------KR---
PF00069	1090-1104	FBpp0083089	687-800	698	-----V----SN---	699
PF00069	1090-1104	FBpp0073476	17-285	166	DITTGVHIPYRE---
PF00069	1090-1104	FBpp0077052	568-834	725	----AD----N----
PF00069	1090-1104	FBpp0293344	7-303	179	----------TPD--	179
PF00069	1090-1104	FBpp0070208	28-280	178	---DGE----F----
PF00069	1090-1104	FBpp0085082	719-1020	907	RRRMRD----HQ---
PF00069	1090-1104	FBpp0083054	28-291	178	--YCRDDNGREMK--
PF00069	1090-1104	FBpp0081211	430-681	580	----------KR---
PF00069	1090-1104	FBpp0083967	20-305	171	--MCA-----D----
PF00069	1090-1104	FBpp0086483	4-286	150	-AFG------IP---
PF00069	1090-1104	FBpp0099816	276-589	427	-CFENQ----R----
PF00069	1090-1104	FBpp0072427	587-903	739	-SAISD----NE---
PF00069	1090-1104	FBpp0084465	47-310	213	--VTGDFKP--D---
PF00069	1090-1104	FBpp0288894	164-484	317	-CQLGQ----R----
PF00069	1090-1104	FBpp0083965	25-312	178	--PTE-----N----
PF00069	1090-1104	FBpp0082715	62-315	219	DLDTNRHIPYRE---
PF00069	1090-1104	FBpp0076820	77-338	232	---EGI----V----
PF00069	1090-1104	FBpp0070802	20-281	172	----TS----Y----
PF00069	1090-1104	FBpp0081378	122-387	278	----------IA---
PF00069	1090-1104	FBpp0075965	261-530	418	---NEY----R----
PF00069	1090-1104	FBpp0112423	38-326	186	--IAD-----PE---
PF00069	1090-1104	FBpp0074249	29-303	195	VNFLKN---------
PF00069	1090-1104	FBpp0074373	4-254	149	-NMTLG----TH---	154
PF00069	1090-1104	FBpp0088350	777-1036	930	-----R----K----
PF00069	1090-1104	FBpp0073578	197-456	349	----------KA---
PF00069	1090-1104	FBpp0079641	4-287	152	-SFG------IP---
PF00069	1090-1104	FBpp0088344	198-494	349	-CYVDR----K----
PF00069	1090-1104	FBpp0074405	159-435	306	LKLGAN----T----
PF00069	1090-1104	FBpp0085691	26-283	177	----------KR---
PF00069	1090-1104	FBpp0083329	8-287	154	-AFN------VP---
PF00069	1090-1104	FBpp0079769	53-305	206	-----N----KR---
PF00069	1090-1104	FBpp0070449	54-338	204	-QLLHG----EP---
PF00069	1090-1104	FBpp0074060	368-619	518	----------KR---
PF00069	1090-1104	FBpp0072271	37-295	189	----------KH---
PF00069	1090-1104	FBpp0077905	558-851	709	-EYG------SP---	712
PF00069	1090-1104	FBpp0079676	24-320	173	--TAG-----T----
PF00069	1090-1104	FBpp0073513	20-268	169	DPHTRHHIVYRE---
PF00069	1090-1104	FBpp0070723	12-295	161	-SFG------SP---	161	164
PF00069	1128-1141	FBpp0083057	38-312	205	------HT-F----	206
PF00069	1128-1141	FBpp0082763	293-545	446	------QT-M----
PF00069	1128-1141	FBpp0080860	174-441	337	---M--RT-L----
PF00069	1128-1141	FBpp0080111	24-311	181	-----EMTGY----	183	185
PF00069	1128-1141	FBpp0074608	25-277	181	------KT-L----	182
PF00069	1128-1141	FBpp0073551	46-307	203	------KTID----
PF00069	1128-1141	FBpp0078013	804-1098	970	------YTNK----	971
PF00069	1128-1141	FBpp0075702	113-379	262	-HVLS-LS-P----	265	267
PF00069	1128-1141	FBpp0073492	379-664	563	-QRRQRYT------
PF00069	1128-1141	FBpp0070041	37-322	185	E-----YNVR----
PF00069	1128-1141	FBpp0087515	53-337	206	--PKP-MTPQ----	210
PF00069	1128-1141	FBpp0076471	40-329	198	-----HMTQE----	200
PF00069	1128-1141	FBpp0083099	1282-1542	1441	------QG-Y----
PF00069	1128-1141	FBpp0072830	32-296	193	------NT-F----	194
PF00069	1128-1141	FBpp0087682	863-1122	1020	----T-GT-F----	1022
PF00069	1128-1141	FBpp0078933	101-366	259	------WTSC----
PF00069	1128-1141	FBpp0290719	481-732	634	---L--DT-F----	636
PF00069	1128-1141	FBpp0078417	912-1121	1027	------HTQQ----	1028
PF00069	1128-1141	FBpp0112160	548-812	700	-----GKTSF----
PF00069	1128-1141	FBpp0074691	93-390	283	-RALA-YS-T----
PF00069	1128-1141	FBpp0072450	192-520	350	-----VCNTY----	354
PF00069	1128-1141	FBpp0082840	13-263	166	------NT-F----	167
PF00069	1128-1141	FBpp0083089	687-800	701	------ER-I----
PF00069	1128-1141	FBpp0086515	594-763	618	------FTED----
PF00069	1128-1141	FBpp0073476	17-285	178	------ERSL----
PF00069	1128-1141	FBpp0077052	568-834	728	--GLL-MT-P----
PF00069	1128-1141	FBpp0293344	7-303	182	------QTMV----
PF00069	1128-1141	FBpp0076824	102-351	257	------HA------
PF00069	1128-1141	FBpp0110466	477-735	632	---L--YA-V----
PF00069	1128-1141	FBpp0070208	28-280	182	---L--RT-S----	184	185
PF00069	1128-1141	FBpp0085082	719-1020	915	-RVLA-HS-L----	920
PF00069	1128-1141	FBpp0083054	28-291	189	------SETY----
PF00069	1128-1141	FBpp0081211	430-681	582	------TT-M----	583
PF00069	1128-1141	FBpp0083967	20-305	175	-----KMTDH----
PF00069	1128-1141	FBpp0078999	239-517	423	------YV------
PF00069	1128-1141	FBpp0086483	4-286	155	--VKC-YSAE----
PF00069	1128-1141	FBpp0099816	276-589	433	------IYTY----	436
PF00069	1128-1141	FBpp0072427	587-903	746	------ITPY----	749
PF00069	1128-1141	FBpp0084465	47-310	221	------PKKMH---
PF00069	1128-1141	FBpp0288894	164-484	323	------IYHY----	326
PF00069	1128-1141	FBpp0083965	25-312	182	-----EMTGY----	186
PF00069	1128-1141	FBpp0082715	62-315	231	------HKSL----	233
PF00069	1128-1141	FBpp0076820	77-338	236	----T-HT-F----	236	238
PF00069	1128-1141	FBpp0070802	20-281	175	--TL--QT-P----	178
PF00069	1128-1141	FBpp0081378	122-387	280	------KTKD----
PF00069	1128-1141	FBpp0075965	261-530	422	----A-HS-F----	424
PF00069	1128-1141	FBpp0112423	38-326	196	-----FLTEY----	198	200
PF00069	1128-1141	FBpp0074249	29-303	202	------GLRY----
PF00069	1128-1141	FBpp0074373	4-254	156	---VL-TS-I----
PF00069	1128-1141	FBpp0305956	30-277	165	-------SAA----
PF00069	1128-1141	FBpp0088350	777-1036	932	----T-WT-F----	932	934
PF00069	1128-1141	FBpp0073578	197-456	351	------NTRS----
PF00069	1128-1141	FBpp0079641	4-287	157	--VRI-YTHE----	160	161
PF00069	1128-1141	FBpp0088344	198-494	355	------IYTY----	358
PF00069	1128-1141	FBpp0074405	159-435	313	------RT------	314
PF00069	1128-1141	FBpp0085691	26-283	179	------KS-F----	180
PF00069	1128-1141	FBpp0083329	8-287	159	--MRA-YTHE----	162	163
PF00069	1128-1141	FBpp0079769	53-305	209	------RT-L----
PF00069	1128-1141	FBpp0070449	54-338	211	------NVSY----	213	214
PF00069	1128-1141	FBpp0074060	368-619	520	------KS-L----	521
PF00069	1128-1141	FBpp0072271	37-295	191	------DT-F----	192
PF00069	1128-1141	FBpp0077905	558-851	714	--IKK-YTSL----
PF00069	1128-1141	FBpp0079676	24-320	177	---TFMMTPY----	181	183
PF00069	1128-1141	FBpp0073513	20-268	181	------DKNL----
PF00069	1128-1141	FBpp0070723	12-295	166	--NRI-YTHH----	170
PF00069	1178-1186	FBpp0083057	38-312	208	----V----
PF00069	1178-1186	FBpp0082763	293-545	449	----V----
PF00069	1178-1186	FBpp0080860	174-441	341	----C----
PF00069	1178-1186	FBpp0080111	24-311	186	----V----
PF00069	1178-1186	FBpp0074608	25-277	184	----C----
PF00069	1178-1186	FBpp0073551	46-307	207	----A----
PF00069	1178-1186	FBpp0078013	804-1098	974	----V----
PF00069	1178-1186	FBpp0075702	113-379	269	----V----
PF00069	1178-1186	FBpp0073492	379-664	570	----VV---
PF00069	1178-1186	FBpp0070041	37-322	190	----V----
PF00069	1178-1186	FBpp0087515	53-337	213	----M----
PF00069	1178-1186	FBpp0076471	40-329	203	----V----
PF00069	1178-1186	FBpp0083099	1282-1542	1444	----V----
PF00069	1178-1186	FBpp0072830	32-296	196	----I----
PF00069	1178-1186	FBpp0087682	863-1122	1024	----C----
PF00069	1178-1186	FBpp0290719	481-732	638	----C----
PF00069	1178-1186	FBpp0078417	912-1121	1031	----V----
PF00069	1178-1186	FBpp0112160	548-812	705	----SRRS-	708
PF00069	1178-1186	FBpp0074691	93-390	290	----V----
PF00069	1178-1186	FBpp0072450	192-520	355	----L----
PF00069	1178-1186	FBpp0082840	13-263	169	----V----
PF00069	1178-1186	FBpp0083089	687-800	704	----L----
PF00069	1178-1186	FBpp0086515	594-763	622	----IQ---
PF00069	1178-1186	FBpp0073476	17-285	182	----T----	182
PF00069	1178-1186	FBpp0077052	568-834	734	----C----
PF00069	1178-1186	FBpp0293344	7-303	187	--SVV----
PF00069	1178-1186	FBpp0076824	102-351	260	----E----
PF00069	1178-1186	FBpp0110466	477-735	636	----C----
PF00069	1178-1186	FBpp0070208	28-280	186	----C----
PF00069	1178-1186	FBpp0085082	719-1020	922	----V----
PF00069	1178-1186	FBpp0083054	28-291	193	----C----
PF00069	1178-1186	FBpp0081211	430-681	585	----V----
PF00069	1178-1186	FBpp0111700	1728-2023	1928	-------G-
PF00069	1178-1186	FBpp0083967	20-305	180	----V----
PF00069	1178-1186	FBpp0083026	476-665	578	----VA---
PF00069	1178-1186	FBpp0078999	239-517	426	----E----
PF00069	1178-1186	FBpp0086483	4-286	162	----V----
PF00069	1178-1186	FBpp0099816	276-589	437	----I----
PF00069	1178-1186	FBpp0072427	587-903	750	----L----
PF00069	1178-1186	FBpp0084465	47-310	226	----N----
PF00069	1178-1186	FBpp0288894	164-484	327	----I----
PF00069	1178-1186	FBpp0083965	25-312	187	----V----
PF00069	1178-1186	FBpp0082715	62-315	235	----T----
PF00069	1178-1186	FBpp0076820	77-338	240	----C----
PF00069	1178-1186	FBpp0070802	20-281	180	----C----
PF00069	1178-1186	FBpp0081378	122-387	284	----A----
PF00069	1178-1186	FBpp0075965	261-530	426	----C----
PF00069	1178-1186	FBpp0112423	38-326	201	----V----
PF00069	1178-1186	FBpp0074249	29-303	206	----V----
PF00069	1178-1186	FBpp0074373	4-254	161	----K----
PF00069	1178-1186	FBpp0088350	777-1036	936	----C----
PF00069	1178-1186	FBpp0073578	197-456	355	----A----
PF00069	1178-1186	FBpp0079641	4-287	164	----I----
PF00069	1178-1186	FBpp0088344	198-494	359	----I----
PF00069	1178-1186	FBpp0074405	159-435	316	----C----
PF00069	1178-1186	FBpp0085691	26-283	182	----I----
PF00069	1178-1186	FBpp0083329	8-287	166	----V----
PF00069	1178-1186	FBpp0079769	53-305	212	----C----
PF00069	1178-1186	FBpp0070449	54-338	215	----I----
PF00069	1178-1186	FBpp0074060	368-619	523	----V----
PF00069	1178-1186	FBpp0072271	37-295	194	----I----
PF00069	1178-1186	FBpp0077905	558-851	721	----V----
PF00069	1178-1186	FBpp0079676	24-320	184	----V----
PF00069	1178-1186	FBpp0073513	20-268	185	----T----
PF00069	1178-1186	FBpp0070723	12-295	173	----V----
PF00069	1216-1225	FBpp0083057	38-312	209	----GTP---
PF00069	1216-1225	FBpp0082763	293-545	450	----GTP---
PF00069	1216-1225	FBpp0080860	174-441	342	----GTP---
PF00069	1216-1225	FBpp0080111	24-311	187	----ATR---
PF00069	1216-1225	FBpp0074608	25-277	185	----GTP---	186
PF00069	1216-1225	FBpp0073551	46-307	208	----GCK---
PF00069	1216-1225	FBpp0078013	804-1098	975	----ITL---
PF00069	1216-1225	FBpp0075702	113-379	270	----GTP---
PF00069	1216-1225	FBpp0073492	379-664	572	----GNP---
PF00069	1216-1225	FBpp0070041	37-322	191	----ASR---
PF00069	1216-1225	FBpp0087515	53-337	214	----VTL---
PF00069	1216-1225	FBpp0076471	40-329	204	----VTQ---
PF00069	1216-1225	FBpp0083099	1282-1542	1445	----GTQ---
PF00069	1216-1225	FBpp0072830	32-296	197	----GTP---
PF00069	1216-1225	FBpp0087682	863-1122	1025	----GTP---
PF00069	1216-1225	FBpp0290719	481-732	639	----GSP---
PF00069	1216-1225	FBpp0078417	912-1121	1032	----GTH---
PF00069	1216-1225	FBpp0112160	548-812	711	---TGTD---
PF00069	1216-1225	FBpp0074691	93-390	291	----GTP---
PF00069	1216-1225	FBpp0072450	192-520	356	----QSR---
PF00069	1216-1225	FBpp0082840	13-263	170	----GTP---
PF00069	1216-1225	FBpp0083089	687-800	705	----GTP---
PF00069	1216-1225	FBpp0086515	594-763	624	-----TR---	624
PF00069	1216-1225	FBpp0073476	17-285	183	----GTA---	184
PF00069	1216-1225	FBpp0077052	568-834	735	----YTA---
PF00069	1216-1225	FBpp0293344	7-303	190	----GTR---	191
PF00069	1216-1225	FBpp0076824	102-351	261	----GDS---
PF00069	1216-1225	FBpp0110466	477-735	637	----GTP---
PF00069	1216-1225	FBpp0070208	28-280	187	----GSP---
PF00069	1216-1225	FBpp0085082	719-1020	923	----GTP---
PF00069	1216-1225	FBpp0083054	28-291	194	----GSA---
PF00069	1216-1225	FBpp0081211	430-681	586	----GTP---
PF00069	1216-1225	FBpp0111700	1728-2023	1929	----GTE---
PF00069	1216-1225	FBpp0083967	20-305	181	----GTM---
PF00069	1216-1225	FBpp0078999	239-517	427	----GDC---
PF00069	1216-1225	FBpp0086483	4-286	163	----VTL---
PF00069	1216-1225	FBpp0099816	276-589	438	----QSR---
PF00069	1216-1225	FBpp0072427	587-903	751	----VSR---	752
PF00069	1216-1225	FBpp0084465	47-310	227	----GTI---
PF00069	1216-1225	FBpp0288894	164-484	328	----QSR---
PF00069	1216-1225	FBpp0083965	25-312	188	----ATR---
PF00069	1216-1225	FBpp0082715	62-315	236	----GTA---	237
PF00069	1216-1225	FBpp0076820	77-338	241	----GTI---	242
PF00069	1216-1225	FBpp0070802	20-281	181	----YTP---
PF00069	1216-1225	FBpp0081378	122-387	285	----GCR---
PF00069	1216-1225	FBpp0075965	261-530	427	----GTL---
PF00069	1216-1225	FBpp0112423	38-326	202	----ATR---
PF00069	1216-1225	FBpp0074249	29-303	207	----GTN---
PF00069	1216-1225	FBpp0074373	4-254	162	----GTP---
PF00069	1216-1225	FBpp0305956	30-277	168	----DGN---
PF00069	1216-1225	FBpp0088350	777-1036	937	----GTP---	938
PF00069	1216-1225	FBpp0073578	197-456	356	----GCA---
PF00069	1216-1225	FBpp0079641	4-287	165	----VTL---
PF00069	1216-1225	FBpp0088344	198-494	360	----QSR---
PF00069	1216-1225	FBpp0074405	159-435	317	----GTF---
PF00069	1216-1225	FBpp0085691	26-283	183	----GTP---
PF00069	1216-1225	FBpp0083329	8-287	167	----VTL---
PF00069	1216-1225	FBpp0079769	53-305	213	----GTL---
PF00069	1216-1225	FBpp0070449	54-338	216	----CSR---	217
PF00069	1216-1225	FBpp0074060	368-619	524	----GTP---	525
PF00069	1216-1225	FBpp0072271	37-295	195	----GTP---
PF00069	1216-1225	FBpp0077905	558-851	722	----VTL---
PF00069	1216-1225	FBpp0079676	24-320	185	----VTR---
PF00069	1216-1225	FBpp0073513	20-268	186	----GTA---
PF00069	1216-1225	FBpp0070723	12-295	174	----VTR---	175
PF00071	130-140	FBpp0088871	187-355	247	---RFGNMTRV
PF00071	130-140	FBpp0083413	13-174	72	---RYRAITSA	78
PF00071	130-140	FBpp0078342	7-168	65	---EYSIFPVQ
PF00071	130-140	FBpp0078376	39-199	98	---EFDCITKA
PF00071	130-140	FBpp0072476	10-176	71	---RVASVTSS
PF00071	130-140	FBpp0073327	12-170	71	---KFGGLRDG
PF00071	130-140	FBpp0072614	5-178	63	---DYDRLRPL	64
PF00071	130-140	FBpp0083891	10-175	69	---RFQSLGVA	72
PF00071	130-140	FBpp0081602	13-177	71	---DYERLRPL	72
PF00071	130-140	FBpp0077029	11-172	70	---RFHTITTS	73	75
PF00071	130-140	FBpp0083503	13-174	72	---RFRTITSS	75
PF00071	130-140	FBpp0070814	7-167	66	---RFRSLTPS	71
PF00071	130-140	FBpp0086353	7-180	65	---DYDRLRPL
PF00071	186-190	FBpp0088871	187-355	290	LPDGS
PF00071	186-190	FBpp0083413	13-174	114	---DQ
PF00071	186-190	FBpp0078342	7-168	107	--GKK
PF00071	186-190	FBpp0078376	39-199	137	-NECN
PF00071	186-190	FBpp0072476	10-176	113	----E
PF00071	186-190	FBpp0073327	12-170	110	-RVCE
PF00071	186-190	FBpp0083891	10-175	112	PRDPD
PF00071	186-190	FBpp0077029	11-172	112	---NE
PF00071	186-190	FBpp0083503	13-174	114	---CE
PF00071	186-190	FBpp0070814	7-167	108	--DNP
PF00076	5-15	FBpp0082265	495-569	499	NIPHH-ASEDD	505
PF00076	5-15	FBpp0089110	95-165	99	YLPQD-MTDRE
PF00076	5-15	FBpp0070720	726-795	730	NLHPA-CSKEE	736
PF00076	5-15	FBpp0082269	6-68	10	GLPYG-VRERD
PF00076	5-15	FBpp0085915	4-74	8	DLPQD-VNESG
PF00076	5-15	FBpp0070430	190-259	194	NLSES-MTEAD	198
PF00076	5-15	FBpp0082724	117-194	121	GLPAS-GSWQD
PF00076	5-15	FBpp0085233	260-325	264	LIGPN-ITKDD
PF00076	5-15	FBpp0083976	97-167	101	DLSPE-IETET	103
PF00076	5-15	FBpp0082269	117-182	121	NLSSR-VSWQD	123	124	127
PF00076	5-15	FBpp0085233	422-482	426	NLTSD-ATEAD
PF00076	5-15	FBpp0081601	234-303	238	NLDYK-VDNKK
PF00076	5-15	FBpp0084973	7-68	11	SL-PR-CKPEE	11
PF00076	5-15	FBpp0085915	289-358	293	NLDDT-IDDDR
PF00076	5-15	FBpp0088856	51-123	55	GLPWS-ATHKE
PF00076	5-15	FBpp0076112	787-860	791	NIPFQ-AQYRE
PF00083	412-417	FBpp0271727	41-482	249	LGSFN-
PF00083	412-417	FBpp0083982	86-522	288	AR-FNK
PF00083	419-424	FBpp0271727	41-482	254	---HSV
PF00083	419-424	FBpp0083982	86-522	294	----EI
PF00083	460-470	FBpp0271727	41-482	264	QLYVAESQ---
PF00083	460-470	FBpp0083982	86-522	304	LDEGENSEEKA	310
PF00091	69-85	FBpp0081153	3-214	44	GGDDSFNTFFSETGAGK	54
PF00091	69-85	FBpp0081062	3-214	44	GGDDSFNTFFSETGAGK	48	51
PF00091	69-85	FBpp0076122	3-225	56	SANDA-RTFFTETGNGK
PF00091	69-85	FBpp0085720	3-212	42	LQLERINVYYNEASGGK	55
PF00091	69-85	FBpp0081524	3-212	42	LQLERINVYYNEATGAK
PF00091	95-106	FBpp0081153	3-214	70	LEPTVVDEVRTG
PF00091	95-106	FBpp0081062	3-214	70	LEPTVVDEVRTG
PF00091	95-106	FBpp0076122	3-225	81	LEPTVIDDVRNG
PF00091	95-106	FBpp0085720	3-212	68	LEPGTMDSVRSG	72
PF00091	95-106	FBpp0081524	3-212	68	LEPGTMDSVRSG
PF00091	201-206	FBpp0081153	3-214	173	PA-PQV
PF00091	201-206	FBpp0081062	3-214	173	PA-PQV
PF00091	201-206	FBpp0076122	3-225	184	PS-PKV	185
PF00091	201-206	FBpp0085720	3-212	171	PS-PKV	172
PF00091	201-206	FBpp0081524	3-212	171	PS-PKV
PF00102	2019-12-04	FBpp0075645	1213-1449	1216	K-NRSQEII
PF00102	2019-12-04	FBpp0072600	55-290	58	L-NRYRDVN
PF00102	2019-12-04	FBpp0080801	1497-1728	1500	K-NRYANVT
PF00102	93-97	FBpp0075645	1213-1449	1239	---EN
PF00102	93-97	FBpp0072600	55-290	77	---GS	78
PF00102	93-97	FBpp0080801	1497-1728	1521	GV-VG
PF00108	247-252	FBpp0072560	4-261	219	KAGSTV
PF00108	247-252	FBpp0072135	44-315	273	R-VSSP	275	276
PF00108	247-252	FBpp0079472	8-268	226	RPKTTI
PF00113	41-49	FBpp0077571	209-500	249	MKMGSEVYH
PF00113	285-290	FBpp0077571	209-500	486	GAGVKF
PF00118	21-32	FBpp0083683	31-538	49	--VDDIGD---V
PF00118	21-32	FBpp0079992	37-532	55	--QAGNGE---V
PF00118	21-32	FBpp0081401	31-523	49	--VDAHGK---A
PF00118	21-32	FBpp0071226	34-525	52	--VATGRNAGHV
PF00118	21-32	FBpp0073902	30-528	48	--VSGAGD---I
PF00118	21-32	FBpp0087095	45-538	63	--VSPDGD---V	64
PF00118	21-32	FBpp0073290	43-546	61	--EQSWGS---P	63	66
PF00118	21-32	FBpp0087764	39-530	57	--INHIEK---Q
PF00118	21-32	FBpp0082787	34-526	52	--MDPMGG---I
PF00118	246-250	FBpp0083683	31-538	240	LDFSL
PF00118	246-250	FBpp0079992	37-532	243	IQFCI
PF00118	246-250	FBpp0081401	31-523	239	LNIEL
PF00118	246-250	FBpp0071226	34-525	240	ANTPM	242
PF00118	246-250	FBpp0073902	30-528	235	ANVSL
PF00118	246-250	FBpp0087095	45-538	252	LTCPF
PF00118	246-250	FBpp0073290	43-546	243	SEKKI
PF00118	246-250	FBpp0087764	39-530	242	FSCPV
PF00118	246-250	FBpp0082787	34-526	243	LDCSL	246
PF00118	253-271	FBpp0083683	31-538	247	TKMKM-GVQVLINDPDKLE
PF00118	253-271	FBpp0079992	37-532	250	PKTDM-DHNVIVSDYAAMD	263
PF00118	253-271	FBpp0081401	31-523	246	KAERD-NAEIRVDNVKEYQ
PF00118	253-271	FBpp0071226	34-525	247	DKIKVFGSSIKVDSLAKIA	254	255	260
PF00118	253-271	FBpp0073902	30-528	242	EKAEV-NSGFFYKTAEERE	248
PF00118	253-271	FBpp0087095	45-538	259	PKPKT-KHKLDVTSAEDYR	270
PF00118	253-271	FBpp0073290	43-546	250	VQSII--------------
PF00118	253-271	FBpp0087764	39-530	249	IQTET-KGTVLIKSADELL	261
PF00118	253-271	FBpp0082787	34-526	250	KKGES-QTNVEIIGEQDFT	254
PF00122	86-91	FBpp0293009	288-437	322	KSESEG	325
PF00122	86-91	FBpp0072120	121-329	177	QSILTG
PF00125	88-93	FBpp0086787	47-219	121	RKAA--
PF00125	88-93	FBpp0085281	2-99	7	GK----
PF00125	88-93	FBpp0085250	1-132	28	KS----	29
PF00125	88-93	FBpp0078649	1-132	28	KS----	29
PF00125	127-133	FBpp0085281	2-99	20	-ITKTDK	21
PF00125	127-133	FBpp0085250	1-132	43	RPGTVAL
PF00125	127-133	FBpp0078649	1-132	43	RPGTVAL
PF00125	141-152	FBpp0086787	47-219	142	HHPGTLIPKLPF
PF00125	141-152	FBpp0085281	2-99	31	RK---ESYAIYI	34
PF00125	141-152	FBpp0085250	1-132	57	KSTELLIRKLPF
PF00125	141-152	FBpp0078649	1-132	57	KSTELLIRKLPF
PF00151	119-127	FBpp0073652	118-400	176	---TSSEEA	176	177	178
PF00151	119-127	FBpp0071354	115-410	185	---SSEEDY	185	186	190
PF00151	119-127	FBpp0082679	40-360	114	-AGKSVTCS
PF00151	119-127	FBpp0071359	97-411	182	---SSEEQQ	182	183
PF00151	219-227	FBpp0073652	118-400	266	LRRITGLDP	270
PF00151	219-227	FBpp0071354	115-410	276	LRRVTGLDP	280
PF00151	219-227	FBpp0082679	40-360	207	LGAIFALDP
PF00151	219-227	FBpp0071359	97-411	277	LRRITALDP	281
PF00152	81-89	FBpp0080475	521-959	593	SLVQSPQQF	597
PF00152	81-89	FBpp0086897	205-526	275	YLAQSPQLY	279
PF00160	263-269	FBpp0074017	70-225	208	YGSQ-S-	210	212
PF00160	263-269	FBpp0072463	22-173	154	VETD-KN
PF00160	263-269	FBpp0075479	7-163	145	YGSQ-D-
PF00160	263-269	FBpp0072216	483-635	615	SKANPKT
PF00160	263-269	FBpp0076113	18-182	164	NCTD-E-
PF00171	294-302	FBpp0070087	34-498	264	-KRVQSNMG
PF00171	294-302	FBpp0084452	19-480	252	-KRVSLELG	255
PF00171	294-302	FBpp0079406	48-511	282	-KRVTLELG
PF00180	79-87	FBpp0076390	7-397	73	CATITPDEK	77
PF00180	79-87	FBpp0074549	26-350	90	GPLMTP---	94
PF00183	32-40	FBpp0072904	184-710	215	EKEVSDDEA	219
PF00183	75-82	FBpp0072904	184-710	244	EDVGED-E
PF00183	116-123	FBpp0085482	274-690	289	LEPQSISK
PF00183	116-123	FBpp0072904	184-710	284	RNPDDISQ	290
PF00183	131-138	FBpp0085482	274-690	304	RFISN-SF
PF00183	131-138	FBpp0072904	184-710	299	KSLTN-DW
PF00224	12-20	FBpp0083610	24-377	35	PASSSVEML	37	38	39
PF00225	673-681	FBpp0072616	25-356	284	NINQSLLTL
PF00225	673-681	FBpp0304511	2-321	249	HINKSLLFL	253
PF00225	673-681	FBpp0086490	11-352	272	NINKSLTTL
PF00225	673-681	FBpp0086227	9-351	270	NINKSLTTL
PF00225	673-681	FBpp0073331	284-610	537	EINKSLLAL	541
PF00225	673-681	FBpp0086328	18-333	260	NINKSLSAL
PF00227	23-31	FBpp0080490	1-183	19	TTHARSIIV
PF00227	23-31	FBpp0075119	26-220	47	TRLSSGYNI
PF00227	23-31	FBpp0086400	12-194	33	SRTSSGAYV
PF00227	23-31	FBpp0087319	70-252	91	SRATGGSYI
PF00227	23-31	FBpp0086066	31-222	52	KRITSPLMV	56
PF00227	23-31	FBpp0078448	54-242	75	TLVSYGSMA
PF00227	23-31	FBpp0073989	28-213	49	KKSVAQLQE
PF00227	23-31	FBpp0077383	3-185	21	TMQAKSLVF
PF00227	23-31	FBpp0075382	36-217	57	TRATEGPIV
PF00241	11-15	FBpp0072097	11-141	11	-CKTT
PF00241	160-165	FBpp0072097	11-141	130	LSEA-S	131
PF00244	43-51	FBpp0082987	10-232	42	RNLLSVAYK	46
PF00244	43-51	FBpp0087500	12-232	44	RNLLSVAYK
PF00244	211-219	FBpp0082987	10-232	206	LDTLSEESY	210	213
PF00244	211-219	FBpp0087500	12-232	206	LDTLNEDSY	213
PF00245	57-65	FBpp0078050	64-506	119	QVADSACTA	123
PF00245	57-65	FBpp0073864	67-466	122	QTPDSACTA
PF00248	304-308	FBpp0081978	36-322	231	AAHSL
PF00248	304-308	FBpp0075869	50-326	244	SPLGS	244
PF00248	304-308	FBpp0075870	16-292	210	SPLGS
PF00254	46-51	FBpp0085703	13-105	45	-KPFKF
PF00254	46-51	FBpp0082574	262-354	294	-KPFKF
PF00254	46-51	FBpp0079468	25-117	57	-EPFEF
PF00254	46-51	FBpp0079468	142-232	168	-RDVEF
PF00270	441-446	FBpp0076021	49-216	98	--IVVP
PF00270	441-446	FBpp0078298	164-335	218	--VLAP
PF00270	441-446	FBpp0078754	65-235	115	--VMCH
PF00270	441-446	FBpp0085616	239-470	345	--VLTP
PF00270	441-446	FBpp0081374	319-504	383	--VLAP
PF00270	441-446	FBpp0081324	50-216	99	--CLSP
PF00270	441-446	FBpp0074221	211-375	260	-VVSQP	262
PF00270	441-446	FBpp0079565	82-248	131	--VMVP
PF00270	441-446	FBpp0078806	54-220	103	--ILAP
PF00270	441-446	FBpp0078144	26-418	291	--IMEP
PF00270	489-497	FBpp0076021	49-216	130	GG--TDVAK
PF00270	489-497	FBpp0078298	164-335	249	GG--APKGG
PF00270	489-497	FBpp0078754	65-235	147	GG--MAIQK
PF00270	489-497	FBpp0085616	239-470	376	GG--LAVAK
PF00270	489-497	FBpp0081374	319-504	414	GG--NNTSE
PF00270	489-497	FBpp0081324	50-216	130	GG--TNLGE
PF00270	489-497	FBpp0074221	211-375	285	G---TTVGY
PF00270	489-497	FBpp0079565	82-248	162	GG--TILKD	164
PF00270	489-497	FBpp0078806	54-220	134	GG--TNVRE	136
PF00270	489-497	FBpp0078144	26-418	325	GG--VRLEE
PF00270	607-615	FBpp0076021	49-216	149	---GTPG--	150
PF00270	607-615	FBpp0078298	164-335	269	---ATPG--	270
PF00270	607-615	FBpp0078754	65-235	168	---GTPG--	169
PF00270	607-615	FBpp0085616	239-470	396	---ATPG--
PF00270	607-615	FBpp0081374	319-504	434	---ATPG--
PF00270	607-615	FBpp0081324	50-216	150	---GTPG--
PF00270	607-615	FBpp0074221	211-375	307	---TTSG--
PF00270	607-615	FBpp0079565	82-248	182	---ATPG--
PF00270	607-615	FBpp0078806	54-220	154	---GTPG--	155
PF00270	607-615	FBpp0078144	26-418	345	---GTPG--
PF00271	242-247	FBpp0072192	961-1085	1069	-----W
PF00271	242-247	FBpp0073259	735-873	852	LDLVWV
PF00271	242-247	FBpp0074213	609-748	732	-----Q
PF00271	242-247	FBpp0078298	370-484	468	-----Q
PF00271	242-247	FBpp0081374	538-654	638	-----S	638
PF00271	242-247	FBpp0071084	469-586	570	-----N
PF00271	242-247	FBpp0084212	898-1035	1019	-----W
PF00271	242-247	FBpp0088040	267-410	389	LLVSPI	392
PF00271	242-247	FBpp0078754	270-379	363	-----E
PF00274	18-36	FBpp0084367	15-361	32	AADESGPTMGKRLQDIGVE	36
PF00297	9-17	FBpp0081822	1-375	9	PRHGSMAFY	13
PF00297	308-313	FBpp0081822	1-375	303	ASTEYD
PF00300	162-170	FBpp0084753	7-139	115	IWRRSFDTP	122
PF00300	162-170	FBpp0082089	44-176	152	IWRRSFDTP
PF00339	106-111	FBpp0081159	6-155	64	KTENE-
PF00339	106-111	FBpp0081270	5-140	54	SGKSE-
PF00339	129-134	FBpp0081159	6-155	77	EYFKIQ
PF00339	129-134	FBpp0081270	5-140	67	QYLHSR
PF00339	129-134	FBpp0085236	59-214	120	LYLAHE
PF00400	6-13	FBpp0090943	246-284	246	---MKHI-
PF00400	6-13	FBpp0079266	228-269	228	---GTPL-
PF00400	6-13	FBpp0071028	256-310	256	------WK
PF00400	6-13	FBpp0079785	120-158	120	----HYE-	121
PF00400	6-13	FBpp0073835	77-112	77	--RKQSQ-	80
PF00400	6-13	FBpp0073101	1225-1264	1225	---GQCL-
PF00400	6-13	FBpp0072023	52-90	52	---GDWV-
PF00400	6-13	FBpp0084831	86-123	86	----QAE-
PF00400	6-13	FBpp0070303	547-585	547	-------R
PF00400	6-13	FBpp0072055	391-429	391	---LKQM-
PF00411	105-109	FBpp0071050	29-147	133	TPIPS	133
PF00411	105-109	FBpp0071052	29-147	133	TPIPS	137
PF00415	32-40	FBpp0078816	239-312	264	NANKLSF--
PF00428	124-135	FBpp0078134	231-316	300	PESESEEEDDDM	302	304
PF00428	124-135	FBpp0086252	17-112	96	KKEESESEDDDM	100	102
PF00428	124-135	FBpp0077716	22-111	95	KEEESDQSDDDM	99	102
PF00433	18-26	FBpp0084728	687-727	703	DPVLT----	707
PF00433	18-26	FBpp0076820	359-399	376	IPVDS----
PF00433	18-26	FBpp0087682	1143-1185	1160	KAQLT----	1164
PF00433	18-26	FBpp0075965	551-589	568	VPEDP----
PF00433	18-26	FBpp0077052	479-516	494	SPRDS----	494	498
PF00443	1064-1072	FBpp0072486	1110-1479	1263	EPED-----
PF00443	1064-1072	FBpp0072276	265-917	396	---D-----
PF00443	1064-1072	FBpp0087061	358-738	470	EVDDVPALL
PF00443	1064-1072	FBpp0084047	2015-2377	2117	---D-----
PF00443	1064-1072	FBpp0304458	677-1672	803	---D-----
PF00443	1064-1072	FBpp0084048	2015-2377	2117	---D-----
PF00443	1064-1072	FBpp0086664	80-538	236	SESEYDTCE
PF00443	1064-1072	FBpp0290056	316-846	549	RKDEVKPSK
PF00443	1064-1072	FBpp0070738	306-1028	446	KDQDVNS--
PF00443	1064-1072	FBpp0083704	24-418	173	TNSNGNSSN
PF00443	1064-1072	FBpp0070793	39-547	225	HTPDSPASV	226	229	232
PF00443	1176-1183	FBpp0072486	1110-1479	1267	---GGDVW
PF00443	1176-1183	FBpp0072276	265-917	400	---AAETL
PF00443	1176-1183	FBpp0087061	358-738	502	--NSDNCN
PF00443	1176-1183	FBpp0304458	677-1672	807	---AAEAW
PF00443	1176-1183	FBpp0086664	80-538	274	LPEGHSVQ
PF00443	1176-1183	FBpp0290056	316-846	627	TKYSSDDE	629	631
PF00443	1176-1183	FBpp0070738	306-1028	458	---RQKCK
PF00443	1176-1183	FBpp0083704	24-418	194	--DASGSL
PF00443	1176-1183	FBpp0070793	39-547	274	GERSSRPR
PF00443	2978-2987	FBpp0304458	677-1672	1516	LELKNDAE--
PF00443	3021-3025	FBpp0072976	332-823	673	EDISE
PF00443	3021-3025	FBpp0304458	677-1672	1538	IDAPS
PF00443	3094-3098	FBpp0072976	332-823	686	----I
PF00443	3094-3098	FBpp0072276	265-917	831	NPWKK
PF00443	3094-3098	FBpp0084047	2015-2377	2255	---RR
PF00443	3094-3098	FBpp0304458	677-1672	1561	SPPPT	1561
PF00443	3094-3098	FBpp0084048	2015-2377	2255	---RR
PF00443	3239-3243	FBpp0072976	332-823	751	SAAAA
PF00443	3239-3243	FBpp0072276	265-917	846	LNSRC
PF00443	3239-3243	FBpp0087061	358-738	668	KDSLQ
PF00443	3239-3243	FBpp0084047	2015-2377	2271	DNEKA
PF00443	3239-3243	FBpp0304458	677-1672	1606	LKPDV
PF00443	3239-3243	FBpp0084048	2015-2377	2271	DNEKA
PF00443	3239-3243	FBpp0290056	316-846	783	CELGE
PF00443	3239-3243	FBpp0070793	39-547	462	MSLYS
PF00478	95-100	FBpp0071423	51-527	140	PSVMSP	141	141	144	144
PF00478	394-402	FBpp0071423	51-527	431	RGMGSLEAM	435
PF00503	72-79	FBpp0072051	23-371	54	SGKSTIVK
PF00565	16-21	FBpp0072419	373-505	386	AVVGTD	390
PF00565	16-21	FBpp0072419	562-674	576	PALNGV
PF00565	16-21	FBpp0072419	222-333	236	DADGKP
PF00578	116-122	FBpp0077368	8-144	91	GKLSSFD	95
PF00578	116-122	FBpp0073594	4-137	90	GGLGSMD	94
PF00578	116-122	FBpp0082927	42-175	128	GGVGQLK
PF00579	256-264	FBpp0075168	30-324	232	DLLDSPANV	236
PF00579	256-264	FBpp0081461	112-403	320	YLTDTPKQI	322	324
PF00579	256-264	FBpp0074907	75-361	285	NLCDSPDLI	289
PF00625	50-54	FBpp0075994	34-219	80	HGVHY
PF00630	288-293	FBpp0088478	833-926	919	PVPGSP	923
PF00630	288-293	FBpp0088478	1314-1420	1413	PVQGSP
PF00630	288-293	FBpp0288453	1020-1115	1108	PVPGSP
PF00651	143-145	FBpp0085955	23-125	123	--I
PF00676	281-298	FBpp0081545	98-400	326	RVGHHSTSDDSTAYRPAE
PF00676	281-298	FBpp0070676	70-365	291	RYSGHSMSDPGTSYRTRE	292	293	296	298	302	303	304	306
PF00723	764-770	FBpp0113086	8-1022	697	RLSSIVP
PF00723	764-770	FBpp0071286	8-964	697	RLSSIVP	699	700
PF00735	282-290	FBpp0076897	32-311	215	---DSDEDE	216
PF00735	282-290	FBpp0087869	139-418	322	---LE-DAA
PF00787	74-82	FBpp0079247	71-212	109	VRQHEEFVW
PF00787	74-82	FBpp0082110	30-153	73	RRRYSDFEW	77
PF00787	74-82	FBpp0077206	72-203	114	LRRFSDFLG	118
PF00838	34-38	FBpp0081820	1-168	27	IYEVY	28	31
PF00899	673-678	FBpp0076457	3-458	321	KQHHKV
PF00899	673-678	FBpp0087583	200-582	462	ISDFAK
PF00899	673-678	FBpp0087583	587-1092	951	ASANNF	952	952
PF00899	673-678	FBpp0082065	22-329	224	-SYLRK
PF00923	268-276	FBpp0072050	24-326	233	VMGASFRNV	237
PF00995	976-982	FBpp0077461	33-624	494	QYEGG--
PF00995	976-982	FBpp0084210	31-636	469	TKLLSNL	473
PF00995	976-982	FBpp0081548	23-549	437	GDLFN--
PF00995	1149-1153	FBpp0084210	31-636	571	YASQV
PF01044	778-784	FBpp0070037	335-877	641	LDTDTEF	643	645
PF01044	778-784	FBpp0070404	3-960	727	PPLPTSL
PF01044	797-806	FBpp0070037	335-877	657	TRSRSSAHTG	659	661	662	665
PF01044	797-806	FBpp0070404	3-960	737	IPELSALHLS
PF01088	125-133	FBpp0077516	4-209	122	TASLSPEER	124	126
PF01088	125-133	FBpp0076200	8-208	116	CQCFDPYNK
PF01182	48-53	FBpp0073235	14-229	18	QLVQAL
PF01213	56-64	FBpp0099391	299-607	337	---EEALPV
PF01213	414-416	FBpp0099391	299-607	605	--F
PF01213	414-416	FBpp0099390	1-248	246	--F
PF01237	533-541	FBpp0072110	26-445	277	GSPNGTPKK	278
PF01246	2019-08-03	FBpp0080102	1-66	3	IGLCAF
PF01384	917-923	FBpp0290653	26-649	386	EEQKSKT
PF01459	119-132	FBpp0079771	2-275	97	SLEGNFAPQSG-NK	106
PF01504	213-220	FBpp0099992	115-402	300	SENSESEE	300	303	305
PF01504	283-291	FBpp0099992	115-402	314	WTYNTPPDS	316	318	322
PF01556	2019-10-04	FBpp0076830	159-317	162	DLFVSLE
PF01556	2019-10-04	FBpp0088498	200-404	203	VMDLTFA
PF01556	2019-10-04	FBpp0072661	158-332	161	IIELSLE
PF01556	2019-10-04	FBpp0082219	113-335	116	QMSVQLE	118
PF01576	557-565	FBpp0076321	27-854	300	WQNKWNSEV
PF01576	557-565	FBpp0072305	886-1966	1414	IKKKAE-ED
PF01576	557-565	FBpp0082683	1485-1817	1520	TKRRLHTQH
PF01576	557-565	FBpp0110273	1245-1581	1283	TKRRLHTQH
PF01576	567-571	FBpp0076321	27-854	310	ARAEE
PF01576	567-571	FBpp0072305	886-1966	1423	DLAKE
PF01576	567-571	FBpp0082683	1485-1817	1530	HDLEQ
PF01576	567-571	FBpp0110273	1245-1581	1293	HDLEQ
PF01576	661-666	FBpp0076321	27-854	404	KNKHAD
PF01576	661-666	FBpp0076322	186-615	193	KTAKKE
PF01576	661-666	FBpp0072305	886-1966	1517	REKETK
PF01576	661-666	FBpp0082683	1485-1817	1624	DVLQAE
PF01576	661-666	FBpp0110273	1245-1581	1387	DVLQAE
PF01576	982-986	FBpp0076321	27-854	705	RIVKL
PF01576	982-986	FBpp0076322	186-615	466	RIVKL
PF01576	982-986	FBpp0072305	886-1966	1817	NSQKN
PF01749	65-73	FBpp0081584	8-88	51	LDSNT----	53	55
PF01749	65-73	FBpp0079527	9-91	52	EDLTS--PL	55	56
PF01776	103-111	FBpp0070143	188-295	285	YFRISSN-D	289	290
PF01798	139-147	FBpp0078997	169-398	301	AHAGSLINL	305
PF01798	139-147	FBpp0083625	175-408	311	SHAGSLTNL	315	317
PF01873	2019-06-03	FBpp0073947	7-129	9	SVTD	9
PF01873	2019-06-03	FBpp0075700	171-287	173	MAAG
PF02020	104-115	FBpp0073947	333-415	406	KNAEEESSES--	412	413	415
PF02020	104-115	FBpp0078393	338-415	406	QSAEEESESE--	412	414
PF02020	104-115	FBpp0070336	589-665	656	DQSSEEDDDE--	658	659
PF02535	290-296	FBpp0076350	258-460	374	PDSSV--	376	377
PF02535	510-515	FBpp0076350	258-460	425	DAPSV-
PF02535	510-515	FBpp0080687	129-446	272	DKEDS-	276
PF02535	676-681	FBpp0080687	129-446	278	-DGDKP
PF02731	49-66	FBpp0071285	178-338	223	RGPPSPPAPVLH-SPSRK	227	235	237
PF02800	45-61	FBpp0087977	154-311	196	GRGAAQNIIPAATGAAK	208
PF02800	45-61	FBpp0073922	154-311	196	GRGAAQNIIPASTGAAK
PF02878	127-137	FBpp0075699	46-106	62	GVMITASHN--	68
PF02878	127-137	FBpp0087711	62-208	164	GVMVTASHN--	168	170
PF02878	127-137	FBpp0075247	15-157	110	GIVLTASHNPG	114	116
PF03234	9-20	FBpp0072660	1-126	9	NIEISDDED-DT	13	19
PF03359	186-193	FBpp0085375	262-580	318	LPTVSPKR	322
PF03359	186-193	FBpp0086788	464-746	529	PNYLSPFV	533
PF03914	168-179	FBpp0075937	582-801	709	SDDEEVYEDVKD	709
PF03953	11-18	FBpp0081062	263-392	273	APVISAEK	277
PF03953	11-18	FBpp0081524	261-382	271	APLTSRGS
PF03953	11-18	FBpp0072177	267-388	277	APLTSRGS	280
PF03953	11-18	FBpp0076122	274-403	284	APLMSAER
PF03953	11-18	FBpp0085720	261-382	271	APLTSRGS
PF03999	667-672	FBpp0073265	35-598	485	KTP-TK	486
PF03999	667-672	FBpp0073266	39-615	492	KTP-SQ	493	495
PF03999	891-895	FBpp0073265	35-598	589	RP-PS	592
PF03999	891-895	FBpp0073266	39-615	603	AP-PD
PF04086	354-360	FBpp0073336	27-269	266	-VESE--	268
PF04145	161-167	FBpp0300817	81-226	161	PSPVQYV
PF04147	158-162	FBpp0082928	29-839	157	DDEEL
PF04180	545-550	FBpp0087340	10-462	347	LSTYSN	348	349	351
PF04281	33-40	FBpp0073033	6-129	24	-DETPERR	26
PF04281	56-60	FBpp0073033	6-129	40	Q--RE
PF04410	142-150	FBpp0080647	268-419	399	YVDHSDDEE	403
PF04427	297-306	FBpp0083415	36-283	233	-DGYAS----	235	237
PF04427	309-317	FBpp0083415	36-283	238	---ESEAED	239
PF04615	461-465	FBpp0075317	1-741	330	SEDET	330	334
PF04615	479-487	FBpp0075317	1-741	341	---PEEEDN
PF04615	578-584	FBpp0075317	1-741	403	DEQEEKE
PF04615	763-770	FBpp0075317	1-741	500	KDVLQNLK
PF04615	851-859	FBpp0075317	1-741	579	LID-DEAAE
PF04667	55-63	FBpp0099872	26-113	64	KFFDSGDYQ	68	71
PF04847	113-125	FBpp0082709	125-290	211	QFLISPPASPPAG	215	219
PF04998	954-961	FBpp0086640	936-1592	1363	--DSSDDN	1364	1365
PF05470	7-20	FBpp0086013	24-671	27	-KASAFQFSDDEEE	29	34
PF05470	160-164	FBpp0086013	24-671	175	ESDGG	176
PF05693	659-671	FBpp0082496	53-697	667	SRPHSEPPSPTS-	678
PF05693	659-671	FBpp0082494	33-677	647	SRPHSEPPSPTS-	647	651	655	657
PF05783	192-200	FBpp0073297	25-493	186	LDPGSPVKR	190
PF05783	192-200	FBpp0073299	25-493	186	LDPGSPVKR
PF05793	393-398	FBpp0081216	24-577	339	LLTSDE	341	342
PF05793	542-548	FBpp0081216	24-577	455	--SATPT	455	457
PF05793	576-580	FBpp0081216	24-577	484	SPTST	484	486	487	488
PF06017	14-22	FBpp0072565	837-1022	850	NYASSV--S
PF07565	111-119	FBpp0076046	287-551	377	RKYNSYTSL	379	381	382	383	384
PF07690	634-655	FBpp0082452	91-467	265	T-RTNVEGAI---ARLKHIAHF
PF07690	634-655	FBpp0085408	62-315	248	L--ENIPEE-------------
PF07690	634-655	FBpp0072490	79-319	272	---YEEKQLQ---LERGSFA--	283
PF07690	634-655	FBpp0085408	363-598	420	G--DSTGQD-------------	422
PF07690	634-655	FBpp0070921	8-419	251	---GEGDRQT---SSG------	257	258
PF07690	634-655	FBpp0304667	39-498	271	L--SHAEEQM---LKVLS----	272
PF07690	634-655	FBpp0070377	37-274	232	---AKKSAII---DQNTTAA--
PF07690	634-655	FBpp0074452	85-322	281	---VQPLAER---EDQDEDIIK
PF07690	634-655	FBpp0071515	50-462	268	---NESDVEQ---DDEEQVRHN	270
PF07690	634-655	FBpp0072977	39-384	213	---SEKMRPA---SWG------
PF07690	634-655	FBpp0088548	120-361	298	---SEGSHNL---EAT------
PF07690	634-655	FBpp0085473	141-392	343	L--EEIKKLL---DTGIT----
PF07690	634-655	FBpp0074453	17-245	201	---EEFDDEE------------
PF07690	634-655	FBpp0074451	44-280	242	---AETEKLQ---PE-------
PF07690	634-655	FBpp0086260	27-433	250	---DEREKKY---INDSLWGTD
PF07690	634-655	FBpp0086661	47-296	242	---QEKKKLN---GHGNTVAPT
PF07690	678-693	FBpp0082452	91-467	286	EVKAADFEA-------
PF07690	678-693	FBpp0085408	62-315	255	----EDIG-IVMK---
PF07690	678-693	FBpp0085408	363-598	427	---GSYAD-VDARGQ-
PF07690	678-693	FBpp0304667	39-498	284	---SRASS-ITSLGNW
PF07690	753-768	FBpp0082452	91-467	308	--QPEQT---------
PF07690	753-768	FBpp0085408	62-315	268	--EPVPK---------
PF07690	753-768	FBpp0072490	79-319	289	FMVQLPD---------
PF07690	753-768	FBpp0070921	8-419	261	--KPV-----------
PF07690	753-768	FBpp0304667	39-498	310	--HSLQT---------
PF07690	753-768	FBpp0070377	37-274	249	PLKVLPK---------
PF07690	753-768	FBpp0074452	85-322	305	VLPRAND---------
PF07690	753-768	FBpp0071515	50-462	290	RSAPTERTPIL-----	297
PF07690	753-768	FBpp0072977	39-384	223	--APISWEQADPFL--	226
PF07690	753-768	FBpp0077146	32-398	232	NKSPAET---------
PF07690	753-768	FBpp0085473	141-392	359	VLDSLVT---------
PF07690	753-768	FBpp0074451	44-280	258	LLSPSND---------
PF07690	753-768	FBpp0086260	27-433	267	VKSP------------
PF07690	753-768	FBpp0086661	47-296	265	FTKPLPE---------
PF07690	784-794	FBpp0085408	62-315	273	NEPADKP----
PF07690	784-794	FBpp0072490	79-319	296	GTIERKL----	297
PF07690	784-794	FBpp0304667	39-498	315	SRRPSTIAGAS	319	320	325
PF07690	784-794	FBpp0070377	37-274	256	---DQYL----	258
PF07690	784-794	FBpp0071515	50-462	301	PRSQPEAVPRG
PF07690	784-794	FBpp0085473	141-392	366	---KNNT----
PF07690	784-794	FBpp0086661	47-296	272	GRFAYSMP---	277
PF07690	866-874	FBpp0082452	91-467	313	--------A
PF07690	866-874	FBpp0085408	62-315	288	--SPL----	288
PF07690	866-874	FBpp0072490	79-319	311	--GVH----
PF07690	866-874	FBpp0085408	363-598	446	--FFD----
PF07690	866-874	FBpp0304667	39-498	345	--FLD----
PF07690	866-874	FBpp0070377	37-274	268	--AVS----
PF07690	866-874	FBpp0085473	141-392	378	--PLD----
PF07690	866-874	FBpp0086661	47-296	288	--GAS----
PF07714	9-13	FBpp0079244	867-1261	869	LGKQL
PF07714	9-13	FBpp0087739	324-611	326	LCHVI
PF07714	9-13	FBpp0075116	371-622	373	MKHKL
PF07714	9-13	FBpp0290552	861-1220	863	LGKQL
PF07714	9-13	FBpp0307254	248-500	250	FVRKL
PF07714	9-13	FBpp0310444	285-537	287	LLRKL
PF07714	9-13	FBpp0086382	662-921	664	LDREI
PF07714	9-13	FBpp0079064	16-279	18	IYEEI
PF07714	9-13	FBpp0111702	389-640	391	MKHKL
PF07714	9-13	FBpp0088012	475-873	477	LQDVL
PF07714	9-13	FBpp0073067	123-383	125	MGLKL
PF07714	9-13	FBpp0079235	343-594	345	LMEEL
PF07714	347-354	FBpp0079244	867-1261	1023	NNNTQPPT	1026
PF07714	347-354	FBpp0088012	475-873	610	LSTVEEES	611	612
PF07714	648-656	FBpp0079244	867-1261	1153	SMYR-----	1155
PF07714	648-656	FBpp0087739	324-611	476	RHVEKN---
PF07714	648-656	FBpp0075116	371-622	516	-LMR-----
PF07714	648-656	FBpp0290552	861-1220	1112	SMYR-----
PF07714	648-656	FBpp0307254	248-500	394	-LIK-----
PF07714	648-656	FBpp0310444	285-537	429	-VIA-----
PF07714	648-656	FBpp0086382	662-921	813	SLRP-----
PF07714	648-656	FBpp0079064	16-279	169	QVDSTLG--
PF07714	648-656	FBpp0111702	389-640	534	-LMR-----
PF07714	648-656	FBpp0088012	475-873	765	DVYH-----
PF07714	648-656	FBpp0073067	123-383	274	ALPQE----
PF07714	648-656	FBpp0079235	343-594	488	-YVL-----
PF07714	665-683	FBpp0079244	867-1261	1157	--GDN----YKKS-EN-GK	1160
PF07714	665-683	FBpp0087739	324-611	483	SV-DIPS-------THRVG
PF07714	665-683	FBpp0075116	371-622	519	--DDT----YTAH-AG-AK	522
PF07714	665-683	FBpp0290552	861-1220	1116	--GDN----YKKS-EN-GK
PF07714	665-683	FBpp0307254	248-500	397	--EDE----YEAR-VG-AR	400
PF07714	665-683	FBpp0310444	285-537	432	--DDE----YCPK-QG-SR	435
PF07714	665-683	FBpp0086382	662-921	817	--GST-E--YQFT-QG-GR	821
PF07714	665-683	FBpp0079064	16-279	176	---------KRGTC---IG
PF07714	665-683	FBpp0111702	389-640	537	--DDT----YTAH-AG-AK	539	541
PF07714	665-683	FBpp0088012	475-873	769	--ENV----YRKS-GGSGK
PF07714	665-683	FBpp0073067	123-383	279	--DDC----YV--MSEHKK
PF07714	665-683	FBpp0079235	343-594	491	--DDQ----YTSS-GG-TK	494
PF08326	417-423	FBpp0087947	956-1700	1331	RMSSPDG	1333	1334
PF08337	357-365	FBpp0088246	1452-2017	1763	FINNSQS--
PF08337	357-365	FBpp0088287	1353-1916	1678	YTSSSPTFS	1682	1684
PF08337	357-365	FBpp0088289	913-1476	1238	YTSSSPTFS
PF08337	357-365	FBpp0301599	1353-1899	1669	--------N
PF08418	199-205	FBpp0113035	18-204	145	LFSPASY	147
PF08597	117-124	FBpp0087475	1-236	87	-NLSPAEK	89
PF08598	148-152	FBpp0074537	56-319	166	SMEIK	166
PF08911	17-28	FBpp0087861	3-80	17	DLEE----EPE-
PF09380	91-93	FBpp0071212	211-300	296	RKP
PF09751	551-559	FBpp0071145	47-417	407	LASMSPAAQ	409	411
PF10267	170-178	FBpp0288377	209-619	343	NKFGSADNI	347
PF10267	208-212	FBpp0288377	209-619	377	QVPGA
PF10417	15-23	FBpp0087354	161-201	174	PANWTP---	178
PF10584	8-13	FBpp0310201	6-28	13	WSPQGR	14
PF10584	8-13	FBpp0073989	5-27	12	FSPDGH	13
PF10584	8-13	FBpp0086066	8-30	15	FSPEGR	16
PF10584	8-13	FBpp0082062	6-28	13	FSPSGK	14
PF10584	8-13	FBpp0071451	5-27	12	FSPEGR
PF10584	8-13	FBpp0087968	9-31	16	FSPEGR	17
PF10584	8-13	FBpp0085100	5-27	12	FSPEGR	13
PF10585	226-233	FBpp0087583	773-1023	951	--ASANNF	952	952
PF10607	252-256	FBpp0087357	293-578	472	--DVS	474
PF10607	252-256	FBpp0099887	655-942	834	DVDVS	838
PF11904	444-453	FBpp0085774	155-497	473	ATLQEQDR--
PF12347	8-13	FBpp0087532	87-160	94	MSPDSP
PF12347	8-13	FBpp0087529	87-160	94	MSPDSP	95	98
PF12722	1004-1014	FBpp0087072	1-834	620	LESETESHERS	622	624	626	630
PF13246	91-95	FBpp0080040	652-788	680	SPTKS	680	684
PF14572	54-59	FBpp0085035	185-400	232	YSP---
PF14572	54-59	FBpp0085037	185-381	232	YSP---	232	233
PF14572	93-97	FBpp0085035	185-400	264	AP-TS	266	267
PF14572	93-97	FBpp0085037	185-381	245	AP-TS
PF14632	2019-06-03	FBpp0070861	35-122	37	SEEE	37
PF15511	60-68	FBpp0082421	18-99	77	AKRKTVTAM	81
PF15511	60-68	FBpp0091146	18-99	77	AKRKTVTAM	83
PF16275	79-90	FBpp0082897	274-385	333	--ERSPSPEPIY	335	337	342

## Sheet: Athaliana
Pfam Id	Alignment range	Protein ID	Pfam domain range in protein	Hotspot start position in protein	hotspot region from protein in alignment	Phosphosites in hotspot region from protein
PF00004	112-120	AT3G28600.1	241-382	307	KR-KKEKNL
PF00004	112-120	AT1G73110.1	167-315	242	GRFGE----
PF00004	112-120	AT2G39730.1	161-308	235	GRMGG----
PF00004	112-120	AT3G28510.1	246-394	312	QR-KKKKE-
PF00004	112-120	AT1G09100.1	207-340	278	KRFDS----	282
PF00005	288-300	AT1G17840.1	70-221	169	---------ERTI
PF00005	288-300	AT3G30842.1	842-989	938	----------EVM
PF00005	288-300	AT5G61690.1	525-667	615	PPASIKSTAEKLL	618
PF00005	288-300	AT3G13220.1	107-257	205	---------EMII
PF00005	288-300	AT1G59870.1	895-1047	995	---------DQVM
PF00005	288-300	AT2G39350.1	110-262	210	---------QALI
PF00006	168-172	AT5G08680.1	214-435	367	SDLGA
PF00009	21-26	AT3G22980.1	7-349	27	DHLIAS
PF00009	21-26	AT1G06220.2	136-454	156	DMLVEQ
PF00009	57-63	AT3G22980.1	7-349	49	--MDYLD
PF00009	57-63	AT1G06220.2	136-454	179	--TDTRV
PF00012	38-45	AT1G79920.1	3-696	38	IVCFG---
PF00012	38-45	AT5G09590.1	59-653	94	VVAFNT--
PF00012	38-45	AT4G24280.1	80-675	115	VVAYTK--
PF00012	38-45	AT5G02500.1	9-618	44	YVAFT---
PF00012	38-45	AT4G37910.1	54-648	89	VVAMNQ--
PF00012	38-45	AT3G12580.1	9-618	44	YVAFT---
PF00012	38-45	AT3G09440.1	9-618	44	YVAFT---
PF00012	81-89	AT1G79920.1	3-696	72	GRQFSDPEL
PF00012	81-89	AT5G09590.1	59-653	129	GRKFDDPQT
PF00012	81-89	AT4G24280.1	80-675	150	GRKMN--EV
PF00012	81-89	AT5G02500.1	9-618	78	GRRFSDSSV	84	85
PF00012	81-89	AT4G37910.1	54-648	124	GRRFDDPQT
PF00012	81-89	AT3G12580.1	9-618	78	GRRYSDPSV
PF00012	81-89	AT3G09440.1	9-618	78	GRRFTDSSV	84
PF00012	773-782	AT1G79920.1	3-696	591	YGALKTVEVE
PF00012	773-782	AT5G09590.1	59-653	555	G--LSEDDIQ
PF00012	773-782	AT4G24280.1	80-675	577	T--LPKDEVD
PF00012	773-782	AT5G02500.1	9-618	514	G-RLSKDEIE
PF00012	773-782	AT4G37910.1	54-648	550	G--LSDDEIN	552
PF00012	773-782	AT3G12580.1	9-618	514	G-RLSKEEIE
PF00012	773-782	AT3G09440.1	9-618	514	G-RLSKDEIE
PF00013	71-75	AT1G51580.1	149-218	188	--QIP
PF00013	71-75	AT1G14170.2	12-69	48	--EAL
PF00013	71-75	AT5G15270.2	51-108	87	--EAI
PF00013	71-75	AT5G15270.1	148-217	187	--NMP
PF00013	127-134	AT1G51580.1	149-218	205	----KFS-
PF00013	127-134	AT1G14170.2	12-69	63	----TNE-
PF00013	127-134	AT5G15270.2	51-108	102	----PSD-
PF00013	127-134	AT5G15270.1	148-217	204	----EVL-
PF00022	518-522	AT1G18450.1	4-441	229	SFKRK
PF00022	697-704	AT1G18450.1	4-441	290	---SYEL-
PF00025	170-177	AT1G10630.1	5-177	143	LGLHS---	147
PF00025	170-177	AT4G02080.1	7-192	146	LGLSNFTT
PF00025	170-177	AT3G22950.1	4-177	143	LNLHS---
PF00025	170-177	AT1G09180.1	7-192	146	LGLTNFTT	149
PF00063	293-300	AT2G33240.1	80-736	241	---HMGR-
PF00063	547-556	AT2G33240.1	80-736	396	--RGESITKP
PF00063	926-934	AT2G33240.1	80-736	613	SKSSKFSSI
PF00067	177-184	AT5G24950.1	33-474	130	--VCVV--
PF00067	177-184	AT3G26160.1	31-496	128	--FLVG--
PF00067	177-184	AT3G26310.1	31-492	128	--LCVQ--
PF00067	177-184	AT4G15110.1	90-574	174	--AITP--
PF00067	177-184	AT3G20110.1	40-493	138	--LLVT--
PF00067	177-184	AT5G42590.1	33-479	130	--LCTI--
PF00067	177-184	AT4G39500.1	22-463	89	--KSYQ--
PF00067	177-184	AT3G25180.1	40-500	139	--IVTV--
PF00067	177-184	AT3G26125.1	43-530	143	--RIII--
PF00067	177-184	AT5G10610.1	33-485	131	--LSTL--
PF00067	177-184	AT2G25160.1	35-508	133	--IAVS--
PF00067	177-184	AT3G53280.1	29-491	126	--IAVS--
PF00067	177-184	AT1G57750.1	56-493	129	--KSNH--
PF00067	190-197	AT5G05690.1	32-466	136	--ANSSII
PF00067	190-197	AT5G24950.1	33-474	136	--LNKKMV
PF00067	190-197	AT3G26160.1	31-496	134	--FCSKKL	136
PF00067	190-197	AT3G26310.1	31-492	134	--FSTKQV
PF00067	190-197	AT4G15110.1	90-574	179	--FHKLYL
PF00067	190-197	AT3G20110.1	40-493	144	--LGPQAL
PF00067	190-197	AT5G42590.1	33-479	136	--LSNKMV	137
PF00067	190-197	AT4G39500.1	22-463	95	--LHHQAF
PF00067	190-197	AT5G02900.1	124-476	126	--LNHQGF
PF00067	190-197	AT3G25180.1	40-500	145	--FSNHSI
PF00067	190-197	AT3G26125.1	43-530	149	--MHSTRF
PF00067	190-197	AT5G10610.1	33-485	137	--FSSASL
PF00067	190-197	AT2G25160.1	35-508	139	--FSTSGV
PF00067	190-197	AT3G53280.1	29-491	132	--FSQKKL
PF00067	190-197	AT1G57750.1	56-493	135	--FHNQDF
PF00069	55-60	AT3G25840.2	355-670	366	-FST--
PF00069	55-60	AT3G17420.1	154-425	165	-YGV--
PF00069	55-60	AT2G17890.1	108-368	119	-FGY--
PF00069	55-60	AT3G23310.1	120-285	131	-FGE--
PF00069	55-60	AT3G51850.1	54-312	65	-FGV--
PF00069	55-60	AT1G73080.1	827-1107	838	-HGI--
PF00069	55-60	AT2G19190.1	574-842	585	-FGK--
PF00069	55-60	AT4G26540.1	760-1036	771	-SGV--
PF00069	55-60	AT5G09890.1	102-404	113	-FGE--
PF00069	55-60	AT1G55610.2	859-1134	870	-FGE--
PF00069	55-60	AT4G28980.1	21-189	32	-YAD--
PF00069	55-60	AT4G33080.1	94-258	105	-FGE--
PF00069	55-60	AT3G54180.1	4-301	15	-YGK--
PF00069	55-60	AT3G59790.1	62-345	71	-CGI--
PF00069	55-60	AT1G03920.1	137-435	148	-FGE--
PF00069	55-60	AT5G10530.1	335-607	346	-FGA--
PF00069	55-60	AT3G17840.1	365-635	376	-FGT--
PF00069	55-60	AT2G20050.1	792-1038	801	-LKD--
PF00069	55-60	AT5G10270.1	26-325	37	-YGQ--
PF00069	55-60	AT3G49370.1	142-404	153	-FGH--
PF00069	55-60	AT5G58300.2	358-626	369	-YGT--
PF00069	55-60	AT1G13350.1	442-758	453	-FST--
PF00069	55-60	AT1G71830.1	302-576	313	-FGK--
PF00069	55-60	AT4G36070.1	71-331	82	-FGF--
PF00069	55-60	AT4G08850.1	775-1043	786	-HGK--
PF00069	55-60	AT1G80870.1	81-248	92	-SGT--
PF00069	55-60	AT5G13530.1	150-427	152	-FGG--
PF00069	55-60	AT1G16120.1	429-699	440	-QGT--
PF00069	55-60	AT1G56720.1	179-450	190	-YGV--
PF00069	55-60	AT4G33430.1	289-563	300	-FGK--
PF00069	55-60	AT1G18150.1	104-395	115	-YGV--
PF00069	55-60	AT4G00720.1	138-422	149	-FGV--
PF00069	55-60	AT5G07070.1	12-266	23	-FAK--
PF00069	55-60	AT5G26751.1	69-353	80	-FGV--
PF00069	55-60	AT3G47570.1	702-988	713	-FGT--
PF00069	55-60	AT1G09600.1	163-447	174	-YSS--
PF00069	55-60	AT2G13800.1	275-549	286	-FGI--
PF00069	55-60	AT3G13670.1	137-435	148	-FGQ--
PF00069	55-60	AT2G01210.1	406-707	415	-IGI--
PF00069	55-60	AT3G59110.1	190-461	201	-YGV--
PF00069	55-60	AT5G35980.1	122-464	133	-FGQ--
PF00069	55-60	AT1G68400.1	362-632	373	-FGT--
PF00069	55-60	AT4G01370.1	44-329	54	-YGI--
PF00069	55-60	AT1G34210.1	305-579	316	-FGK--
PF00069	55-60	AT4G24740.1	98-423	109	-FGQ--
PF00069	55-60	AT2G40120.1	261-563	272	-FSK--
PF00069	55-60	AT5G63650.1	4-260	15	-FGV--
PF00069	55-60	AT1G61950.1	98-357	109	-FGI--
PF00069	55-60	AT1G34300.1	485-756	495	-FGT--
PF00069	55-60	AT4G04500.1	345-619	356	-FGS--
PF00069	55-60	AT4G18710.1	40-324	51	-FGI--
PF00069	55-60	AT1G33260.1	43-333	54	-YSS--
PF00069	55-60	AT5G49760.1	631-901	642	-YGK--
PF00069	55-60	AT5G10290.1	290-564	301	-FGK--
PF00069	55-60	AT3G20410.1	91-349	102	-FGV--
PF00069	55-60	AT5G66880.1	22-278	33	-FGV--
PF00069	55-60	AT4G31250.1	366-637	377	-FGS--	379
PF00069	55-60	AT1G53050.1	134-418	145	-YSN--
PF00069	55-60	AT5G08590.1	4-260	15	-FGV--
PF00069	55-60	AT1G49580.1	150-412	161	-FGY--
PF00069	55-60	AT3G50500.1	23-279	34	-FGV--
PF00069	55-60	AT2G23080.1	34-319	45	-YSE--
PF00069	55-60	AT4G28980.1	273-418	274	-F----
PF00069	55-60	AT2G20040.1	286-532	295	-LKD--
PF00069	55-60	AT5G44290.1	137-421	148	-YSS--
PF00069	55-60	AT4G39400.1	883-1155	894	-FGD--
PF00069	55-60	AT2G30940.1	166-421	177	-SST--	178	179
PF00069	55-60	AT3G17750.1	827-1129	838	-FSK--
PF00069	55-60	AT2G43790.1	65-348	74	-YGI--
PF00069	55-60	AT2G30980.1	72-356	83	-FGI--
PF00069	55-60	AT1G35670.1	26-284	37	-FGT--
PF00069	55-60	AT1G18670.1	131-418	142	-YSS--
PF00069	55-60	AT3G50310.1	3-268	14	-FST--
PF00069	55-60	AT4G30960.1	24-278	35	-FAK--
PF00069	55-60	AT2G07040.1	339-609	349	-FGA--
PF00069	55-60	AT1G50700.1	73-331	84	-FGV--
PF00069	55-60	AT5G01820.1	22-276	33	-FAK--
PF00069	55-60	AT1G60940.2	4-260	15	-FGV--
PF00069	55-60	AT3G02880.1	346-611	356	-VGS--
PF00069	55-60	AT4G14350.2	119-418	130	-FGE--
PF00069	55-60	AT4G29810.1	70-330	81	-SGV--
PF00069	55-60	AT5G64960.1	26-325	37	-YGQ--
PF00069	55-60	AT1G09840.1	83-367	94	-FGM--
PF00069	55-60	AT3G01090.1	19-271	30	-FGR--
PF00069	55-60	AT5G01950.1	626-895	637	-YGK--
PF00069	55-60	AT1G66750.1	13-293	24	-YGV--
PF00069	55-60	AT5G37450.1	607-875	618	-YGK--
PF00069	55-60	AT2G36570.1	358-642	368	-LGT--
PF00069	55-60	AT5G16590.1	344-609	354	-FGS--
PF00069	55-60	AT4G01330.1	162-433	173	-YGI--
PF00069	55-60	AT4G04700.1	28-290	39	-FGL--
PF00069	55-60	AT3G29160.2	20-272	31	-FGK--
PF00069	55-60	AT3G50230.1	383-643	394	-VGT--
PF00069	55-60	AT5G39440.1	19-270	30	-FAK--
PF00069	55-60	AT3G48750.1	4-287	15	-YGV--
PF00069	55-60	AT5G05160.1	348-613	358	-FGT--
PF00069	55-60	AT4G24400.1	9-262	20	-FAK--
PF00069	988-992	AT3G23310.1	301-421	301	--RSQ	302
PF00069	988-992	AT5G09890.1	102-404	282	PWQMP
PF00069	988-992	AT1G03920.1	137-435	313	PKRSQ
PF00069	988-992	AT4G14350.2	119-418	296	TRRTQ
PF00069	1027-1035	AT3G17420.1	154-425	308	---D-----
PF00069	1027-1035	AT2G17890.1	108-368	263	---KP----
PF00069	1027-1035	AT3G51850.1	54-312	207	---KP----
PF00069	1027-1035	AT1G73080.1	827-1107	980	---D-----
PF00069	1027-1035	AT3G23310.1	301-421	305	---EQLQNW
PF00069	1027-1035	AT2G19190.1	574-842	725	--EG-----
PF00069	1027-1035	AT5G09890.1	102-404	288	---EQLLQW
PF00069	1027-1035	AT1G55610.2	859-1134	1015	---L-----
PF00069	1027-1035	AT1G03920.1	137-435	319	---EQLEHW
PF00069	1027-1035	AT5G10530.1	335-607	487	---E-----
PF00069	1027-1035	AT3G17840.1	365-635	516	----S----
PF00069	1027-1035	AT3G49370.1	142-404	299	---RF----
PF00069	1027-1035	AT5G58300.2	358-626	511	----A----
PF00069	1027-1035	AT1G71830.1	302-576	457	---K-----
PF00069	1027-1035	AT4G36070.1	71-331	226	---KP----
PF00069	1027-1035	AT4G08850.1	775-1043	933	---D-----
PF00069	1027-1035	AT1G80870.1	81-248	234	---G-----
PF00069	1027-1035	AT1G16120.1	429-699	582	---D-----
PF00069	1027-1035	AT1G56720.1	179-450	333	---G-----
PF00069	1027-1035	AT4G33430.1	289-563	444	---K-----
PF00069	1027-1035	AT5G07070.1	12-266	160	---D-C---
PF00069	1027-1035	AT3G47570.1	702-988	867	--FDEESF-
PF00069	1027-1035	AT2G13800.1	275-549	430	---N-----
PF00069	1027-1035	AT2G01210.1	406-707	560	--AGGS---
PF00069	1027-1035	AT3G59110.1	190-461	344	---G-----
PF00069	1027-1035	AT1G68400.1	362-632	517	----P----
PF00069	1027-1035	AT1G34210.1	305-579	460	---K-----
PF00069	1027-1035	AT1G61950.1	98-357	252	---EE----
PF00069	1027-1035	AT1G34300.1	485-756	636	--KD-----
PF00069	1027-1035	AT4G04500.1	345-619	498	---D-----
PF00069	1027-1035	AT1G33260.1	43-333	200	--SKT----
PF00069	1027-1035	AT5G49760.1	631-901	783	--PE-----
PF00069	1027-1035	AT5G10290.1	290-564	445	---R-----
PF00069	1027-1035	AT3G20410.1	91-349	244	---EE----
PF00069	1027-1035	AT4G31250.1	366-637	522	----D----
PF00069	1027-1035	AT1G49580.1	150-412	307	---RP----
PF00069	1027-1035	AT4G39400.1	883-1155	1037	---M-----
PF00069	1027-1035	AT1G35670.1	26-284	179	---KP----
PF00069	1027-1035	AT4G30960.1	24-278	172	---E-H---
PF00069	1027-1035	AT2G07040.1	339-609	494	----E----
PF00069	1027-1035	AT1G50700.1	73-331	226	---EE----
PF00069	1027-1035	AT5G01820.1	22-276	170	---D-Q---
PF00069	1027-1035	AT3G02880.1	346-611	496	----S----
PF00069	1027-1035	AT4G14350.2	119-418	302	---EQLLNW
PF00069	1027-1035	AT4G29810.1	70-330	219	---NTAG--
PF00069	1027-1035	AT3G01090.1	19-271	168	---R-----
PF00069	1027-1035	AT5G01950.1	626-895	778	--LEDEED-
PF00069	1027-1035	AT5G37450.1	607-875	759	---DGGGV-
PF00069	1027-1035	AT2G36570.1	358-642	512	----N----
PF00069	1027-1035	AT5G16590.1	344-609	494	----S----
PF00069	1027-1035	AT4G01330.1	162-433	316	---E-----
PF00069	1027-1035	AT4G04700.1	28-290	185	---EE----
PF00069	1027-1035	AT3G29160.2	20-272	169	---R-----
PF00069	1027-1035	AT3G50230.1	383-643	537	---SS----
PF00069	1027-1035	AT5G39440.1	19-270	168	---H-----
PF00069	1027-1035	AT5G05160.1	348-613	495	----N----
PF00069	1027-1035	AT4G24400.1	9-262	158	---E-Q---
PF00069	1090-1104	AT3G25840.2	355-670	510	-MFAGK----NE---
PF00069	1090-1104	AT3G17420.1	154-425	309	---SNYVS-------	313
PF00069	1090-1104	AT2G17890.1	108-368	265	----GK----K----
PF00069	1090-1104	AT3G51850.1	54-312	209	----GE----K----
PF00069	1090-1104	AT1G73080.1	827-1107	981	---DSTVS-------
PF00069	1090-1104	AT3G23310.1	301-421	311	---QRN----R----
PF00069	1090-1104	AT2G19190.1	574-842	727	---SGQIS-------
PF00069	1090-1104	AT4G26540.1	760-1036	922	----TNRP-------
PF00069	1090-1104	AT5G09890.1	102-404	294	---KRN----R----
PF00069	1090-1104	AT1G55610.2	859-1134	1016	---DTHLS-------
PF00069	1090-1104	AT5G13290.1	131-371	256	---SSHTA-------
PF00069	1090-1104	AT3G54180.1	4-301	167	-AFT------VP---
PF00069	1090-1104	AT3G59790.1	62-345	210	---AT-----P----	211
PF00069	1090-1104	AT1G03920.1	137-435	325	---QKN----R----
PF00069	1090-1104	AT5G10530.1	335-607	488	---LGPQT-------
PF00069	1090-1104	AT3G17840.1	365-635	517	---ASSTT-------	519
PF00069	1090-1104	AT2G20050.1	792-1038	927	---AKKLSGER----
PF00069	1090-1104	AT5G10270.1	26-325	188	-SYSH-----D----
PF00069	1090-1104	AT3G49370.1	142-404	301	----DQ----R----
PF00069	1090-1104	AT5G58300.2	358-626	512	---VPI-A-------
PF00069	1090-1104	AT1G13350.1	442-758	597	-MFAGT----NE---
PF00069	1090-1104	AT1G71830.1	302-576	458	---DTHVT-------
PF00069	1090-1104	AT4G36070.1	71-331	228	----GV----K----
PF00069	1090-1104	AT4G08850.1	775-1043	934	---SSNWS-------
PF00069	1090-1104	AT1G16440.1	307-436	326	AEPTNV----KS---	333
PF00069	1090-1104	AT5G13530.1	150-427	304	PEFDSS---------
PF00069	1090-1104	AT1G16120.1	429-699	583	---QTHLT-------
PF00069	1090-1104	AT1G56720.1	179-450	334	---KSHVT-------
PF00069	1090-1104	AT4G33430.1	289-563	445	---DTHVT-------
PF00069	1090-1104	AT1G18150.1	104-395	255	-SFND-----AP---
PF00069	1090-1104	AT4G00720.1	138-422	288	-MLVPG----EP---
PF00069	1090-1104	AT5G07070.1	12-266	162	-KRQDG----L----
PF00069	1090-1104	AT5G26751.1	69-353	219	-VLVKG----EP---
PF00069	1090-1104	AT3G47570.1	702-988	873	---FNQLS-------	877
PF00069	1090-1104	AT1G09600.1	163-447	311	-FYQG-----H----
PF00069	1090-1104	AT2G13800.1	275-549	431	---DSHVT-------
PF00069	1090-1104	AT3G13670.1	137-435	299	EGGSGQHVEYDQ---
PF00069	1090-1104	AT2G01210.1	406-707	564	---SPTIQ-------	564	566
PF00069	1090-1104	AT3G59110.1	190-461	345	---ESHIT-------
PF00069	1090-1104	AT5G35980.1	122-464	275	-CMEDK----T----	280
PF00069	1090-1104	AT1G68400.1	362-632	518	----SQ-T-------
PF00069	1090-1104	AT4G01370.1	44-329	193	---TK-----S----
PF00069	1090-1104	AT1G34210.1	305-579	461	---DTHVT-------	462	465
PF00069	1090-1104	AT4G24740.1	98-423	271	-TYERQ----D----
PF00069	1090-1104	AT2G40120.1	261-563	416	-CFRSD-----N---
PF00069	1090-1104	AT5G63650.1	4-260	151	--LLHS----RP---	154
PF00069	1090-1104	AT1G61950.1	98-357	254	----GK----V----
PF00069	1090-1104	AT1G34300.1	485-756	638	---NRY-N-------
PF00069	1090-1104	AT4G04500.1	345-619	499	---ETRGQ-------
PF00069	1090-1104	AT2G44830.1	581-697	588	AEP-NT----RS---	594
PF00069	1090-1104	AT4G18710.1	40-324	190	-QLVKG----EA---
PF00069	1090-1104	AT1G33260.1	43-333	204	---STMSP-------
PF00069	1090-1104	AT5G49760.1	631-901	785	---KTHVT-------
PF00069	1090-1104	AT2G36350.1	783-898	788	AEPTEA----RS---	795
PF00069	1090-1104	AT5G10290.1	290-564	446	---RTNVT-------
PF00069	1090-1104	AT3G20410.1	91-349	246	----GK----V----
PF00069	1090-1104	AT5G66880.1	22-278	169	--VLHS----QP---
PF00069	1090-1104	AT4G31250.1	366-637	523	-------Q-------
PF00069	1090-1104	AT1G53050.1	134-418	282	-FFDP-----R----
PF00069	1090-1104	AT5G08590.1	4-260	151	--ILHS----RP---	154
PF00069	1090-1104	AT1G49580.1	150-412	309	----DE----R----
PF00069	1090-1104	AT3G50500.1	23-279	170	--VLHS----QP---	173
PF00069	1090-1104	AT2G23080.1	34-319	178	----------HP---
PF00069	1090-1104	AT5G03640.1	758-878	768	AEPTDA----RS---
PF00069	1090-1104	AT2G20040.1	286-532	421	---AKKLSGER----
PF00069	1090-1104	AT5G44290.1	137-421	285	-FFDP-----Q----
PF00069	1090-1104	AT4G39400.1	883-1155	1038	---DTHLS-------
PF00069	1090-1104	AT3G17750.1	827-1129	982	-CFETD-----H---
PF00069	1090-1104	AT2G43790.1	65-348	213	---VT-----S----
PF00069	1090-1104	AT2G30980.1	72-356	222	-VLVKG----EA---
PF00069	1090-1104	AT1G35670.1	26-284	181	----GQ----Y----
PF00069	1090-1104	AT1G18670.1	131-418	279	-FCNA-----SG---
PF00069	1090-1104	AT3G50310.1	3-268	158	GDLTAL----RKSVE
PF00069	1090-1104	AT4G30960.1	24-278	174	-LKQDG----L----
PF00069	1090-1104	AT2G07040.1	339-609	495	-------S-------
PF00069	1090-1104	AT1G50700.1	73-331	228	----GR----V----
PF00069	1090-1104	AT5G01820.1	22-276	172	-IRPDG----L----
PF00069	1090-1104	AT1G60940.2	4-260	151	--LLHS----MP---	154
PF00069	1090-1104	AT3G02880.1	346-611	497	---STS-A-------
PF00069	1090-1104	AT4G14350.2	119-418	308	---QRN----R----
PF00069	1090-1104	AT4G29810.1	70-330	223	----------LA---
PF00069	1090-1104	AT5G64960.1	26-325	188	-SYSH-----D----
PF00069	1090-1104	AT1G09840.1	83-367	233	-VLVKG----EP---
PF00069	1090-1104	AT3G01090.1	19-271	169	---DGH----F----
PF00069	1090-1104	AT5G01950.1	626-895	784	--VPKHVS-------
PF00069	1090-1104	AT1G66750.1	13-293	159	-LFG------SP---
PF00069	1090-1104	AT5G37450.1	607-875	764	--QRDHVT-------	769
PF00069	1090-1104	AT2G36570.1	358-642	513	---PVH-A-------
PF00069	1090-1104	AT5G16590.1	344-609	495	---PTS-T-------
PF00069	1090-1104	AT4G01330.1	162-433	317	---SSYVT-------	321
PF00069	1090-1104	AT4G04700.1	28-290	187	----GK----V----
PF00069	1090-1104	AT3G29160.2	20-272	170	---DGH----F----
PF00069	1090-1104	AT3G50230.1	383-643	539	---VPP-N-------
PF00069	1090-1104	AT5G39440.1	19-270	169	---DGH----F----
PF00069	1090-1104	AT3G48750.1	4-287	152	-AFG------IP---
PF00069	1090-1104	AT5G05160.1	348-613	496	---LPTHT-------
PF00069	1090-1104	AT4G24400.1	9-262	160	---GVT----I----
PF00069	1128-1141	AT3G25840.2	355-670	517	------VTPY----
PF00069	1128-1141	AT3G17420.1	154-425	314	-------T-R----	314
PF00069	1128-1141	AT2G17890.1	108-368	268	---F--HD-I----
PF00069	1128-1141	AT3G51850.1	54-312	212	---F--SE-I----
PF00069	1128-1141	AT1G73080.1	827-1107	986	-------TAT----
PF00069	1128-1141	AT3G23310.1	301-421	315	-RMLA-YS-T----
PF00069	1128-1141	AT2G19190.1	574-842	732	-------T-V----
PF00069	1128-1141	AT4G26540.1	760-1036	926	---------P----
PF00069	1128-1141	AT5G09890.1	102-404	298	-RALA-YS-T----	303	304
PF00069	1128-1141	AT1G55610.2	859-1134	1021	------VS-T----
PF00069	1128-1141	AT5G13290.1	131-371	261	------VS------
PF00069	1128-1141	AT3G54180.1	4-301	172	--LKS-YTHE----
PF00069	1128-1141	AT3G59790.1	62-345	216	-----LMTEY----	218	220
PF00069	1128-1141	AT1G03920.1	137-435	329	-RMLA-YS-T----	334
PF00069	1128-1141	AT5G10530.1	335-607	493	-------T-G----
PF00069	1128-1141	AT3G17840.1	365-635	522	------PN-R----
PF00069	1128-1141	AT2G20050.1	792-1038	935	------TFTI----
PF00069	1128-1141	AT5G10270.1	26-325	197	------LTNR----
PF00069	1128-1141	AT3G49370.1	142-404	304	---L--ND-V----
PF00069	1128-1141	AT5G58300.2	358-626	516	------PM-R----
PF00069	1128-1141	AT1G13350.1	442-758	604	------VTPY----	607
PF00069	1128-1141	AT1G71830.1	302-576	463	-------T-A----
PF00069	1128-1141	AT4G36070.1	71-331	231	---F--QD-I----
PF00069	1128-1141	AT4G08850.1	775-1043	939	---------A----
PF00069	1128-1141	AT1G16440.1	307-436	334	------MS-F----	335
PF00069	1128-1141	AT5G13530.1	150-427	310	--KVTLYTDC----
PF00069	1128-1141	AT1G16120.1	429-699	588	-------T-L----
PF00069	1128-1141	AT1G56720.1	179-450	339	-------T-R----
PF00069	1128-1141	AT4G33430.1	289-563	450	-------T-A----
PF00069	1128-1141	AT1G18150.1	104-395	264	-----FWTDY----	266	268
PF00069	1128-1141	AT4G00720.1	138-422	295	------NISY----	298
PF00069	1128-1141	AT5G07070.1	12-266	168	---L--HT-T----
PF00069	1128-1141	AT5G26751.1	69-353	226	------NISY----
PF00069	1128-1141	AT3G47570.1	702-988	878	------SA-G----	878
PF00069	1128-1141	AT1G09600.1	163-447	320	------LTSR----
PF00069	1128-1141	AT2G13800.1	275-549	436	-------T-A----
PF00069	1128-1141	AT3G13670.1	137-435	311	------RPDMF---
PF00069	1128-1141	AT2G01210.1	406-707	569	------SN-R----	569
PF00069	1128-1141	AT3G59110.1	190-461	350	-------T-R----
PF00069	1128-1141	AT5G35980.1	122-464	281	------VYSY----	282	283	284
PF00069	1128-1141	AT1G68400.1	362-632	521	------VA-K----
PF00069	1128-1141	AT4G01370.1	44-329	199	-----FMTEY----	203
PF00069	1128-1141	AT1G34210.1	305-579	466	-------T-A----	466
PF00069	1128-1141	AT4G24740.1	98-423	277	------QTYI----
PF00069	1128-1141	AT2G40120.1	261-563	422	------LCLY----	425
PF00069	1128-1141	AT5G63650.1	4-260	157	------KS-T----
PF00069	1128-1141	AT1G61950.1	98-357	257	---Y--ED-I----
PF00069	1128-1141	AT1G34300.1	485-756	642	------MS-S----
PF00069	1128-1141	AT4G04500.1	345-619	504	-------TSR----
PF00069	1128-1141	AT2G44830.1	581-697	595	------MS-F----	596
PF00069	1128-1141	AT4G18710.1	40-324	197	------NISY----	200
PF00069	1128-1141	AT1G33260.1	43-333	209	------RSKQ----
PF00069	1128-1141	AT5G49760.1	631-901	790	-------T-Q----
PF00069	1128-1141	AT2G36350.1	783-898	796	------NS-F----	797
PF00069	1128-1141	AT5G10290.1	290-564	451	-------T-Q----
PF00069	1128-1141	AT3G20410.1	91-349	249	---Y--RD-I----
PF00069	1128-1141	AT5G66880.1	22-278	175	------KS-T----	176	177
PF00069	1128-1141	AT4G31250.1	366-637	524	------SQ-Q----
PF00069	1128-1141	AT1G53050.1	134-418	291	------LTSR----	292	293
PF00069	1128-1141	AT5G08590.1	4-260	157	------KS-T----	158	159
PF00069	1128-1141	AT1G49580.1	150-412	312	---L--ND-I----
PF00069	1128-1141	AT3G50500.1	23-279	176	------KS-T----
PF00069	1128-1141	AT2G23080.1	34-319	182	E-----YNVR----
PF00069	1128-1141	AT4G28980.1	273-418	289	------MTSC----	290
PF00069	1128-1141	AT5G03640.1	758-878	776	------NS-F----	777
PF00069	1128-1141	AT2G20040.1	286-532	429	------TFTI----	429	431
PF00069	1128-1141	AT5G44290.1	137-421	294	------LTSR----	295
PF00069	1128-1141	AT4G39400.1	883-1155	1043	------VS-T----
PF00069	1128-1141	AT2G30940.1	166-421	314	---------F----
PF00069	1128-1141	AT3G17750.1	827-1129	988	------LCSY----	990	991
PF00069	1128-1141	AT2G43790.1	65-348	219	-----FMTEY----	221
PF00069	1128-1141	AT2G30980.1	72-356	229	------NISY----	232
PF00069	1128-1141	AT1G35670.1	26-284	184	---L--YD-V----
PF00069	1128-1141	AT1G18670.1	131-418	289	------LTSR----	290
PF00069	1128-1141	AT4G30960.1	24-278	180	---L--HT-T----
PF00069	1128-1141	AT2G07040.1	339-609	496	------AQ-E----
PF00069	1128-1141	AT1G50700.1	73-331	231	---Y--KD-I----
PF00069	1128-1141	AT5G01820.1	22-276	178	---L--HT-L----
PF00069	1128-1141	AT1G60940.2	4-260	157	------KS-T----	158	159
PF00069	1128-1141	AT3G02880.1	346-611	501	------PN-R----
PF00069	1128-1141	AT4G14350.2	119-418	312	-RMLA-YS-T----	318
PF00069	1128-1141	AT4G29810.1	70-330	225	------NT-F----
PF00069	1128-1141	AT5G64960.1	26-325	197	------LTNR----	198
PF00069	1128-1141	AT1G09840.1	83-367	240	------NVSY----	242	243
PF00069	1128-1141	AT3G01090.1	19-271	173	---L--KT-S----
PF00069	1128-1141	AT5G01950.1	626-895	790	-------T-V----
PF00069	1128-1141	AT1G66750.1	13-293	164	--NRR-FTHQ----	168
PF00069	1128-1141	AT5G37450.1	607-875	770	-------T-I----
PF00069	1128-1141	AT2G36570.1	358-642	517	------IA-R----
PF00069	1128-1141	AT5G16590.1	344-609	499	------PN-R----
PF00069	1128-1141	AT4G01330.1	162-433	322	-------T-R----	322
PF00069	1128-1141	AT4G04700.1	28-290	190	---Y--QD-L----
PF00069	1128-1141	AT3G29160.2	20-272	174	---L--KT-S----	176	177
PF00069	1128-1141	AT3G50230.1	383-643	543	------DP-D----
PF00069	1128-1141	AT5G39440.1	19-270	173	---L--KT-S----
PF00069	1128-1141	AT3G48750.1	4-287	157	--VRT-FTHE----	159	161
PF00069	1128-1141	AT5G05160.1	348-613	501	------P--R----
PF00069	1128-1141	AT4G24400.1	9-262	164	---L--KT-T----	166	167
PF00069	1178-1186	AT3G25840.2	355-670	521	----L----
PF00069	1178-1186	AT3G17420.1	154-425	316	----VM---
PF00069	1178-1186	AT2G17890.1	108-368	272	----V----
PF00069	1178-1186	AT3G51850.1	54-312	216	----V----
PF00069	1178-1186	AT1G73080.1	827-1107	989	----VT---
PF00069	1178-1186	AT3G23310.1	301-421	322	----V----
PF00069	1178-1186	AT2G19190.1	574-842	734	----VA---
PF00069	1178-1186	AT4G26540.1	760-1036	927	----MA---
PF00069	1178-1186	AT5G09890.1	102-404	305	----V----
PF00069	1178-1186	AT1G55610.2	859-1134	1024	----LA---
PF00069	1178-1186	AT3G54180.1	4-301	179	----I----
PF00069	1178-1186	AT3G59790.1	62-345	221	----V----
PF00069	1178-1186	AT1G03920.1	137-435	336	----V----
PF00069	1178-1186	AT5G10530.1	335-607	495	----LA---
PF00069	1178-1186	AT3G17840.1	365-635	525	----AT---
PF00069	1178-1186	AT2G20050.1	792-1038	939	----C----
PF00069	1178-1186	AT5G10270.1	26-325	201	----V----
PF00069	1178-1186	AT3G49370.1	142-404	308	----V----
PF00069	1178-1186	AT5G58300.2	358-626	519	----GA---
PF00069	1178-1186	AT1G13350.1	442-758	608	----L----
PF00069	1178-1186	AT1G71830.1	302-576	465	----VR---
PF00069	1178-1186	AT4G36070.1	71-331	235	----V----
PF00069	1178-1186	AT4G08850.1	775-1043	940	----VA---
PF00069	1178-1186	AT1G16440.1	307-436	337	----V----
PF00069	1178-1186	AT5G13530.1	150-427	318	----VT---
PF00069	1178-1186	AT1G16120.1	429-699	590	----VA---
PF00069	1178-1186	AT1G56720.1	179-450	341	----VM---
PF00069	1178-1186	AT4G33430.1	289-563	452	----VR---
PF00069	1178-1186	AT1G18150.1	104-395	269	----V----
PF00069	1178-1186	AT4G00720.1	138-422	299	----I----
PF00069	1178-1186	AT5G07070.1	12-266	172	----C----
PF00069	1178-1186	AT5G26751.1	69-353	230	----I----
PF00069	1178-1186	AT3G47570.1	702-988	881	----VR---
PF00069	1178-1186	AT1G09600.1	163-447	324	----V----
PF00069	1178-1186	AT2G13800.1	275-549	438	----VR---
PF00069	1178-1186	AT3G13670.1	137-435	316	----R----
PF00069	1178-1186	AT2G01210.1	406-707	572	----IIQT-
PF00069	1178-1186	AT3G59110.1	190-461	352	----VM---
PF00069	1178-1186	AT5G35980.1	122-464	285	----I----
PF00069	1178-1186	AT1G68400.1	362-632	524	----SN---
PF00069	1178-1186	AT4G01370.1	44-329	204	----V----
PF00069	1178-1186	AT1G34210.1	305-579	468	----VR---
PF00069	1178-1186	AT4G24740.1	98-423	281	----V----
PF00069	1178-1186	AT2G40120.1	261-563	426	----V----
PF00069	1178-1186	AT5G63650.1	4-260	160	----V----
PF00069	1178-1186	AT1G61950.1	98-357	261	----V----
PF00069	1178-1186	AT1G34300.1	485-756	645	----VR---
PF00069	1178-1186	AT4G04500.1	345-619	507	----VV---
PF00069	1178-1186	AT2G44830.1	581-697	598	----V----
PF00069	1178-1186	AT4G18710.1	40-324	201	----I----
PF00069	1178-1186	AT1G33260.1	43-333	213	----VM---
PF00069	1178-1186	AT5G49760.1	631-901	792	----VK---
PF00069	1178-1186	AT2G36350.1	783-898	799	----V----
PF00069	1178-1186	AT5G10290.1	290-564	453	----VR---
PF00069	1178-1186	AT3G20410.1	91-349	253	----V----
PF00069	1178-1186	AT5G66880.1	22-278	178	----V----
PF00069	1178-1186	AT4G31250.1	366-637	527	----FMV--
PF00069	1178-1186	AT1G53050.1	134-418	295	----V----
PF00069	1178-1186	AT5G08590.1	4-260	160	----V----
PF00069	1178-1186	AT1G49580.1	150-412	316	----V----
PF00069	1178-1186	AT3G50500.1	23-279	179	----V----
PF00069	1178-1186	AT2G23080.1	34-319	187	----V----
PF00069	1178-1186	AT4G28980.1	273-418	293	----V----
PF00069	1178-1186	AT5G03640.1	758-878	779	----V----
PF00069	1178-1186	AT2G20040.1	286-532	433	----C----
PF00069	1178-1186	AT5G44290.1	137-421	298	----V----
PF00069	1178-1186	AT4G39400.1	883-1155	1046	----LA---
PF00069	1178-1186	AT2G30940.1	166-421	320	----I----
PF00069	1178-1186	AT3G17750.1	827-1129	992	----V----
PF00069	1178-1186	AT2G43790.1	65-348	224	----V----
PF00069	1178-1186	AT2G30980.1	72-356	233	----I----
PF00069	1178-1186	AT1G35670.1	26-284	188	----V----
PF00069	1178-1186	AT1G18670.1	131-418	293	----V----
PF00069	1178-1186	AT3G50310.1	3-268	169	----IR---
PF00069	1178-1186	AT4G30960.1	24-278	184	----C----
PF00069	1178-1186	AT2G07040.1	339-609	499	----LMV--
PF00069	1178-1186	AT1G50700.1	73-331	235	----V----
PF00069	1178-1186	AT5G01820.1	22-276	182	----C----
PF00069	1178-1186	AT1G60940.2	4-260	160	----V----
PF00069	1178-1186	AT3G02880.1	346-611	504	----ID---
PF00069	1178-1186	AT4G14350.2	119-418	319	----V----
PF00069	1178-1186	AT4G29810.1	70-330	228	----V----
PF00069	1178-1186	AT5G64960.1	26-325	201	----V----
PF00069	1178-1186	AT1G09840.1	83-367	244	----I----
PF00069	1178-1186	AT3G01090.1	19-271	177	----C----
PF00069	1178-1186	AT5G01950.1	626-895	792	----VR---
PF00069	1178-1186	AT1G66750.1	13-293	171	----V----
PF00069	1178-1186	AT5G37450.1	607-875	772	----VK---
PF00069	1178-1186	AT2G36570.1	358-642	520	----LG---
PF00069	1178-1186	AT5G16590.1	344-609	502	----ID---
PF00069	1178-1186	AT4G01330.1	162-433	324	----VM---
PF00069	1178-1186	AT4G04700.1	28-290	194	----A----
PF00069	1178-1186	AT3G29160.2	20-272	178	----C----
PF00069	1178-1186	AT3G50230.1	383-643	546	----IS---
PF00069	1178-1186	AT5G39440.1	19-270	177	----C----
PF00069	1178-1186	AT3G48750.1	4-287	164	----V----
PF00069	1178-1186	AT5G05160.1	348-613	503	----TI---
PF00069	1178-1186	AT4G24400.1	9-262	168	----C----
PF00069	1216-1225	AT3G25840.2	355-670	522	----VSR---	523
PF00069	1216-1225	AT3G17420.1	154-425	318	----GTF---
PF00069	1216-1225	AT2G17890.1	108-368	273	----GSA---	274
PF00069	1216-1225	AT3G51850.1	54-312	217	----GSP---	218
PF00069	1216-1225	AT1G73080.1	827-1107	991	----GTT---
PF00069	1216-1225	AT3G23310.1	301-421	323	----GTP---
PF00069	1216-1225	AT2G19190.1	574-842	736	----GSI---
PF00069	1216-1225	AT4G26540.1	760-1036	929	----GSY---
PF00069	1216-1225	AT5G09890.1	102-404	306	----GTL---
PF00069	1216-1225	AT1G55610.2	859-1134	1026	----GTP---
PF00069	1216-1225	AT3G54180.1	4-301	180	----VTL---
PF00069	1216-1225	AT3G59790.1	62-345	222	----VTR---
PF00069	1216-1225	AT1G03920.1	137-435	337	----GTP---
PF00069	1216-1225	AT5G10530.1	335-607	497	----GTF---
PF00069	1216-1225	AT2G20050.1	792-1038	940	----GNA---
PF00069	1216-1225	AT5G10270.1	26-325	202	----ITL---
PF00069	1216-1225	AT3G49370.1	142-404	309	----GSA---
PF00069	1216-1225	AT1G13350.1	442-758	609	----VSR---	610
PF00069	1216-1225	AT1G71830.1	302-576	467	----GTI---
PF00069	1216-1225	AT4G36070.1	71-331	236	----GSA---	237
PF00069	1216-1225	AT4G08850.1	775-1043	942	----GTY---
PF00069	1216-1225	AT1G16440.1	307-436	338	----GTH---
PF00069	1216-1225	AT5G13530.1	150-427	320	----LSP---
PF00069	1216-1225	AT1G16120.1	429-699	592	----GTF---
PF00069	1216-1225	AT1G56720.1	179-450	343	----GTF---
PF00069	1216-1225	AT4G33430.1	289-563	454	----GTI---	455
PF00069	1216-1225	AT1G18150.1	104-395	270	----ATR---
PF00069	1216-1225	AT4G00720.1	138-422	300	----CSR---
PF00069	1216-1225	AT5G07070.1	12-266	173	----GTP---
PF00069	1216-1225	AT5G26751.1	69-353	231	----CSR---	232
PF00069	1216-1225	AT3G47570.1	702-988	883	----GTI---
PF00069	1216-1225	AT1G09600.1	163-447	325	----VTL---
PF00069	1216-1225	AT2G13800.1	275-549	440	----GTI---
PF00069	1216-1225	AT3G13670.1	137-435	317	----GTV---
PF00069	1216-1225	AT2G01210.1	406-707	598	-SSSGS----
PF00069	1216-1225	AT3G59110.1	190-461	354	----GTF---
PF00069	1216-1225	AT5G35980.1	122-464	286	----QSR---	287
PF00069	1216-1225	AT4G01370.1	44-329	205	----VTR---
PF00069	1216-1225	AT1G34210.1	305-579	470	----GTI---
PF00069	1216-1225	AT4G24740.1	98-423	282	----STR---
PF00069	1216-1225	AT2G40120.1	261-563	427	----QSR---
PF00069	1216-1225	AT5G63650.1	4-260	161	----GTP---
PF00069	1216-1225	AT1G61950.1	98-357	262	----GSA---	263
PF00069	1216-1225	AT1G34300.1	485-756	647	----GTR---
PF00069	1216-1225	AT4G04500.1	345-619	509	----GTY---
PF00069	1216-1225	AT2G44830.1	581-697	599	----GTH---
PF00069	1216-1225	AT4G18710.1	40-324	202	----CSR---
PF00069	1216-1225	AT1G33260.1	43-333	217	----GSP---
PF00069	1216-1225	AT5G49760.1	631-901	794	----GTM---
PF00069	1216-1225	AT2G36350.1	783-898	800	----GTH---
PF00069	1216-1225	AT5G10290.1	290-564	455	----GTM---
PF00069	1216-1225	AT3G20410.1	91-349	254	----GSA---	255
PF00069	1216-1225	AT5G66880.1	22-278	179	----GTP---	180
PF00069	1216-1225	AT1G53050.1	134-418	296	----VTL---
PF00069	1216-1225	AT5G08590.1	4-260	161	----GTP---
PF00069	1216-1225	AT1G49580.1	150-412	317	----GSA---
PF00069	1216-1225	AT3G50500.1	23-279	180	----GTP---
PF00069	1216-1225	AT2G23080.1	34-319	188	----ASR---
PF00069	1216-1225	AT4G28980.1	273-418	294	----GTR---
PF00069	1216-1225	AT5G03640.1	758-878	780	----GTH---
PF00069	1216-1225	AT2G20040.1	286-532	434	----GNA---
PF00069	1216-1225	AT5G44290.1	137-421	299	----VTL---
PF00069	1216-1225	AT4G39400.1	883-1155	1048	----GTP---
PF00069	1216-1225	AT2G30940.1	166-421	321	----PTL---
PF00069	1216-1225	AT3G17750.1	827-1129	993	----QSR---	994
PF00069	1216-1225	AT2G43790.1	65-348	225	----VTR---	226
PF00069	1216-1225	AT2G30980.1	72-356	234	----CSR---
PF00069	1216-1225	AT1G35670.1	26-284	189	----GSP---
PF00069	1216-1225	AT1G18670.1	131-418	294	----VTL---
PF00069	1216-1225	AT3G50310.1	3-268	171	----GTP---
PF00069	1216-1225	AT4G30960.1	24-278	185	----GTP---
PF00069	1216-1225	AT1G50700.1	73-331	236	----GSA---	237
PF00069	1216-1225	AT5G01820.1	22-276	183	----GTP---
PF00069	1216-1225	AT1G60940.2	4-260	161	----GTP---
PF00069	1216-1225	AT4G14350.2	119-418	320	----GTP---
PF00069	1216-1225	AT4G29810.1	70-330	229	----GTY---
PF00069	1216-1225	AT5G64960.1	26-325	202	----ITL---
PF00069	1216-1225	AT1G09840.1	83-367	245	----CSR---	246
PF00069	1216-1225	AT3G01090.1	19-271	178	----GSP---
PF00069	1216-1225	AT5G01950.1	626-895	794	----GTP---	795
PF00069	1216-1225	AT1G66750.1	13-293	172	----FAT---
PF00069	1216-1225	AT5G37450.1	607-875	774	----GTP---
PF00069	1216-1225	AT4G01330.1	162-433	326	----GTF---
PF00069	1216-1225	AT4G04700.1	28-290	195	----GSD---
PF00069	1216-1225	AT3G29160.2	20-272	179	----GSP---	180
PF00069	1216-1225	AT5G39440.1	19-270	178	----GSP---
PF00069	1216-1225	AT3G48750.1	4-287	165	----VTL---	166
PF00069	1216-1225	AT4G24400.1	9-262	169	----GTP---
PF00071	130-140	AT5G45750.1	15-176	74	---RYRAITSA
PF00071	130-140	AT5G27540.2	431-595	490	VQGLFSSKESL
PF00071	130-140	AT4G18430.1	15-176	74	---RYRAITSA
PF00071	130-140	AT1G07410.1	14-175	73	---RYRAITSA
PF00071	130-140	AT5G09910.1	24-191	96	---RYKDCRSL
PF00071	130-140	AT5G64813.1	24-187	96	---RYKDCRSL
PF00071	186-190	AT5G45750.1	15-176	116	---DP
PF00071	186-190	AT5G27540.2	431-595	534	-ATGY
PF00071	186-190	AT4G18430.1	15-176	116	---DA
PF00071	186-190	AT1G07410.1	14-175	115	---DS
PF00071	186-190	AT5G09910.1	24-191	147	GPGGL
PF00071	186-190	AT5G64813.1	24-187	147	GPGGL
PF00076	5-15	AT5G04280.1	9-79	13	GLSPE-VTDRD	15	19
PF00076	5-15	AT3G16380.1	204-272	208	NLIET-VTDDC
PF00076	5-15	AT1G48920.1	403-472	407	GFDAS-LSEDD	411	413
PF00076	5-15	AT4G24770.1	152-222	156	NLAYD-VNSQA
PF00076	5-15	AT2G24590.1	4-63	8	NLDPR-VTERE
PF00076	5-15	AT1G49760.2	226-294	230	NLSES-LSDEE	236
PF00076	5-15	AT5G52040.1	98-161	102	NFDAQNTRTRD
PF00076	5-15	AT1G16610.1	100-170	104	SLSRN-VNEAH	104	106
PF00076	5-15	AT3G52150.1	78-148	82	NIPRT-VTNEQ
PF00076	5-15	AT1G48920.1	299-368	303	NLSFN-IERAD
PF00083	412-417	AT1G11260.1	26-489	246	RG-VD-
PF00083	412-417	AT1G77210.1	29-489	248	RG-TN-
PF00083	412-417	AT1G08930.2	55-491	254	RG-SD-	256
PF00083	412-417	AT5G59250.1	102-555	315	RG-RPP
PF00083	412-417	AT2G38940.1	23-517	261	LQ-VEI
PF00083	419-424	AT1G11260.1	26-489	250	----DV
PF00083	419-424	AT1G77210.1	29-489	252	----NI
PF00083	419-424	AT1G08930.2	55-491	258	---VDI
PF00083	419-424	AT5G59250.1	102-555	320	--GDKI
PF00083	460-470	AT1G11260.1	26-489	259	VAASKESQSI-
PF00083	460-470	AT1G77210.1	29-489	261	VEASDAARAV-
PF00083	460-470	AT1G08930.2	55-491	268	RDTIDMT----
PF00083	460-470	AT5G59250.1	102-555	336	KTAYEDEKS--
PF00083	460-470	AT2G38940.1	23-517	276	SKEKSKA----	276
PF00091	69-85	AT5G44340.1	3-212	42	LQLERIDVYFNEASGGK	55
PF00091	95-106	AT5G44340.1	3-212	68	LEPGTMDSLRSG
PF00091	201-206	AT5G44340.1	3-212	171	PS-PKV
PF00108	247-252	AT1G04710.1	44-299	257	RPNTTL
PF00113	41-49	AT2G36530.1	147-441	187	MKMGVEVYH
PF00113	41-49	AT2G29560.1	184-474	224	LQWGSETYH
PF00113	285-290	AT2G36530.1	147-441	427	GSEAIY
PF00113	285-290	AT2G29560.1	184-474	461	GDQAVY
PF00118	21-32	AT2G28000.1	68-571	86	--DE-FGS---P	90
PF00118	21-32	AT5G20890.1	30-520	48	--QSTGRGHA-V
PF00118	21-32	AT3G13470.1	74-578	92	--ESKYGS---P
PF00118	246-250	AT2G28000.1	68-571	267	TDQKI
PF00118	246-250	AT5G20890.1	30-520	235	ANTAM
PF00118	246-250	AT3G13470.1	74-578	273	VDKKV
PF00118	253-271	AT2G28000.1	68-571	274	IKDII--------------
PF00118	253-271	AT5G20890.1	30-520	242	DKVKIYGARVRVDSMTKVA	255
PF00118	253-271	AT3G13470.1	74-578	280	ARDLV--------------
PF00122	86-91	AT3G42640.1	129-310	181	QSALTG
PF00122	86-91	AT3G27870.1	134-385	191	TMNLDG
PF00160	263-269	AT2G16600.1	8-171	153	VGSD-S-
PF00160	263-269	AT4G38740.1	7-170	152	VGSS-S-
PF00160	263-269	AT1G74070.1	95-285	267	VKTV-R-
PF00166	19-24	AT5G20720.1	61-152	79	KTLGGI
PF00171	294-302	AT4G36250.1	1-440	209	-TPVTLELG
PF00171	294-302	AT1G74920.1	16-485	255	-KPVSMELG
PF00171	294-302	AT3G66658.1	58-527	293	-TPVTLELG
PF00180	79-87	AT1G31180.1	45-394	113	GAIGGYKW-
PF00180	79-87	AT5G14200.1	48-397	116	GAIGGYKW-
PF00180	79-87	AT1G65930.1	7-400	75	CATITPDEG
PF00180	79-87	AT4G35650.1	40-363	99	GGLATP---	103
PF00183	32-40	AT5G52640.1	189-703	220	EKEISDDED	224
PF00183	32-40	AT5G56030.1	184-696	215	EKEISDDEE	219
PF00183	32-40	AT3G07770.1	281-789	312	TKEVEVEDD
PF00183	32-40	AT3G07770.1	281-789	312	TKEVEVEDD
PF00183	75-82	AT5G52640.1	189-703	241	EEVDEE--
PF00183	75-82	AT5G56030.1	184-696	235	EEVDEE--
PF00183	116-123	AT5G52640.1	189-703	276	RKPEEITK
PF00183	116-123	AT5G56030.1	184-696	270	RKPEEINK
PF00183	116-123	AT3G07770.1	281-789	361	RNPKEVTT
PF00183	116-123	AT3G07770.1	281-789	361	RNPKEVTT
PF00183	131-138	AT5G52640.1	189-703	291	KSLTN-DW
PF00183	131-138	AT5G56030.1	184-696	285	KSLSN-DW
PF00183	131-138	AT3G07770.1	281-789	376	RKAFN-EY
PF00183	131-138	AT3G07770.1	281-789	376	RKAFN-EY
PF00190	79-86	AT3G04200.1	65-216	137	NQDNN---
PF00190	79-86	AT2G28680.1	190-339	264	DGKRV---
PF00190	79-86	AT4G28520.1	346-495	420	NGQNV---
PF00190	79-86	AT1G03880.1	35-192	105	GCAETFME
PF00190	79-86	AT5G44120.3	41-199	111	GCAETFQD	115
PF00190	79-86	AT1G03880.1	282-431	356	NGERV---
PF00224	12-20	AT3G52990.2	28-380	38	PKSRSVEAL	42
PF00225	673-681	AT3G12020.1	75-388	315	YINKSLLTL	319	322
PF00225	673-681	AT5G27000.1	400-721	649	HINKSLSAL
PF00225	673-681	AT1G18550.1	157-481	409	NINRSLLAL
PF00225	673-681	AT4G05190.1	434-769	697	AINKSLSAL
PF00225	673-681	AT5G65460.1	144-452	380	HVTNSISAL
PF00225	673-681	AT3G44730.1	383-705	633	HINKSLSAL
PF00227	23-31	AT3G60820.3	12-208	33	TRMSTGYSI
PF00227	23-31	AT1G79210.3	29-213	50	KKLPSILVD
PF00244	43-51	AT5G38480.1	10-234	44	RNLLSVAYK
PF00244	43-51	AT2G42590.1	13-235	45	RNLLSVGYK
PF00244	43-51	AT1G26480.1	16-238	48	RNLLSVGYK
PF00244	211-219	AT5G38480.1	10-234	208	LDTLGEESY
PF00244	211-219	AT2G42590.1	13-235	209	LDTLNEESY
PF00244	211-219	AT1G26480.1	16-238	212	LDTLSEESY
PF00248	304-308	AT1G06690.1	60-364	263	SPIAQ
PF00248	304-308	AT1G60730.1	23-315	209	SPLGR
PF00254	46-51	AT3G10060.1	117-214	152	-TPYGF
PF00270	441-446	AT2G06990.1	83-234	129	--YTSP	131
PF00270	441-446	AT5G60990.1	33-212	94	--VLSP	96
PF00270	441-446	AT1G59760.1	69-220	115	--YTSP	115	116	117
PF00270	441-446	AT5G14610.1	253-423	306	--VLSP
PF00270	441-446	AT3G01540.4	182-352	235	--VLSP
PF00270	441-446	AT1G58050.1	600-770	650	-ICTQP
PF00270	441-446	AT3G06480.1	459-629	512	--ILAP
PF00270	441-446	AT2G07750.1	399-579	457	--ILCP
PF00270	441-446	AT3G13920.1	63-229	112	--VLAP
PF00270	441-446	AT3G26560.1	518-676	564	-GCTQP
PF00270	489-497	AT2G06990.1	83-234	156	GD--VTLSP
PF00270	489-497	AT5G60990.1	33-212	125	GG--IDRMQ
PF00270	489-497	AT1G59760.1	69-220	142	GD--VTIDP
PF00270	489-497	AT5G14610.1	253-423	337	GG--APKGP
PF00270	489-497	AT3G01540.4	182-352	266	GG--APKGP
PF00270	489-497	AT1G58050.1	600-770	673	GFDNSVVAY
PF00270	489-497	AT3G06480.1	459-629	543	GG--APKGP
PF00270	489-497	AT2G07750.1	399-579	489	GG--TRFRL
PF00270	489-497	AT3G13920.1	63-229	143	GG--TSVRE	145	146
PF00270	489-497	AT3G26560.1	518-676	589	G---EEVGY
PF00270	607-615	AT2G06990.1	83-234	169	---MTTE--
PF00270	607-615	AT5G60990.1	33-212	145	---ATPG--
PF00270	607-615	AT1G59760.1	69-220	155	---MTTE--
PF00270	607-615	AT5G14610.1	253-423	357	---ATPG--
PF00270	607-615	AT3G01540.4	182-352	286	---ATPG--
PF00270	607-615	AT1G58050.1	600-770	698	---CTTG--
PF00270	607-615	AT3G06480.1	459-629	563	---ATPG--
PF00270	607-615	AT2G07750.1	399-579	510	---ATPG--
PF00270	607-615	AT3G13920.1	63-229	163	---GTPG--
PF00270	607-615	AT3G26560.1	518-676	611	---MTDG--
PF00271	242-247	AT1G01040.1	647-768	752	-----K
PF00271	242-247	AT1G27880.1	470-581	565	-----G
PF00274	18-36	AT3G52930.1	11-358	28	AADESTGTIGKRLASINVE	32	33	35
PF00274	18-36	AT4G26530.2	11-358	28	AADESTGTIGKRFASINVE	35
PF00274	18-36	AT2G36460.2	11-358	28	AADESTGTIGKRLASINVE	42
PF00274	18-36	AT2G01140.1	47-391	64	AIDESNATCGKRLASIGLD
PF00274	18-36	AT5G03690.1	45-393	62	AADESTGTIGKRFVSINVE	76
PF00334	86-94	AT5G63310.1	84-218	169	LIGKTDPLQ
PF00334	112-122	AT5G63310.1	84-218	195	IVHGSDSPENG	201
PF00400	6-13	AT3G05090.1	198-241	198	---SSPSH	198	199	201
PF00428	124-135	AT1G01100.1	22-111	95	KDEPAEESDGDL	102
PF00428	124-135	AT3G11250.1	233-320	305	-KEESDEEDYEG	308	313
PF00428	124-135	AT3G09200.1	233-317	302	-KEESDEEDYGG	305	310
PF00428	124-135	AT5G40040.1	17-113	96	KEEEKEESEDDG	103
PF00428	124-135	AT4G25890.1	40-118	102	KKEESEEEEGDF	106
PF00428	124-135	AT2G27710.1	17-114	98	KKEEKEESDDDM	105
PF00428	124-135	AT2G27720.1	17-114	98	KKEEKEESDDDM
PF00428	124-135	AT3G28500.1	17-114	97	VEEVKDESSDDA	104	105
PF00443	3021-3025	AT1G51710.1	104-475	361	KLGLQ
PF00443	3239-3243	AT1G51710.1	104-475	386	ANGSG
PF00503	72-79	AT2G26300.1	18-372	49	SGKSTIFK
PF00565	16-21	AT5G07350.1	217-364	228	TTNGSV	232
PF00676	281-298	AT1G24180.1	68-365	291	RYHGHSMSDPGSTYRTRD	296	298
PF00787	74-82	AT5G58440.1	150-274	199	RRRFRDVVT
PF00787	74-82	AT5G06140.1	23-139	65	IRRYSDFVW
PF00995	976-982	AT1G77140.1	22-554	445	GDLFG--
PF00995	976-982	AT1G02010.1	46-651	480	GSFSL--	481
PF00995	976-982	AT1G12360.1	44-649	486	GGFTL--
PF00995	976-982	AT2G17980.1	35-604	476	ANSAS--	478	480
PF00995	976-982	AT4G12120.1	44-645	488	GSFPL--
PF00995	1149-1153	AT1G02010.1	46-651	588	YSSDS
PF00995	1149-1153	AT1G12360.1	44-649	586	YSSDS	586	587	588	590
PF00995	1149-1153	AT4G12120.1	44-645	582	YFSDS	582
PF01213	56-64	AT4G34490.1	3-301	34	DFSSAAGI-
PF01213	414-416	AT4G34490.1	3-301	299	--A
PF01246	2019-08-03	AT2G36620.1	3-68	5	TELCRF
PF01504	283-291	AT3G56960.1	476-774	690	LGGNMPARA
PF01798	139-147	AT1G60170.1	102-331	234	GTAGGLSAL
PF01798	139-147	AT5G27120.1	166-395	298	SHGGSLLNL
PF01873	2019-06-03	AT1G77840.1	8-129	10	NRND
PF02020	104-115	AT2G34970.1	641-720	711	KEASEEEDED--	714
PF02020	104-115	AT1G36730.1	364-439	430	QNAESESEEE--	434	436
PF02020	104-115	AT1G77840.1	356-436	427	QSAESESEEE--	431	433
PF02731	49-66	AT1G77180.1	187-346	231	RASGSPPVPVMH-SPPRP	233	235	243
PF02800	45-61	AT1G79530.1	241-398	283	GRGASQNIIPSSTGAAK
PF02800	45-61	AT1G13440.1	161-318	203	GRAASFNIIPSSTGAAK	207	214	215
PF02800	45-61	AT3G26650.1	218-374	259	ARAAALNIVPTSTGAAK
PF02800	45-61	AT1G42970.1	240-397	281	ARAAALNIVPTSTGAAK
PF02878	127-137	AT1G70730.1	16-165	118	AFILTASHNPG	122
PF02878	127-137	AT5G51820.1	79-222	175	GFIMSASHNPG	179	181
PF02878	127-137	AT5G17530.2	58-210	167	AIMITASHL--	173
PF02878	127-137	AT1G70820.1	71-219	176	SIMMTASHL--	182
PF02878	127-137	AT1G23190.1	15-164	117	AFILTASHNPG	123
PF03105	180-184	AT1G26730.1	1-300	65	TASTR	67	68
PF03547	348-355	AT1G23080.1	9-614	243	PRGSNFNH
PF03547	348-355	AT1G70940.1	9-635	240	PRGSNFNH
PF03547	348-355	AT1G77110.1	9-565	248	FHGGGGSG
PF03547	348-355	AT2G01420.1	9-607	237	PRGSNFNH
PF03547	348-355	AT1G73590.1	9-617	249	PRGSSFNH	252	253
PF03547	700-708	AT1G23080.1	9-614	428	RCNSTAELN	431	432
PF03547	700-708	AT1G70940.1	9-635	449	APNSTAALQ
PF03547	700-708	AT1G77110.1	9-565	378	GGGASMEEG
PF03547	700-708	AT2G01420.1	9-607	423	GSNSTAELE
PF03547	700-708	AT1G73590.1	9-617	441	GGNNIS---
PF03720	67-75	AT3G29360.1	328-452	391	PMSPT-TVK	396
PF03720	67-75	AT5G15490.1	328-452	391	PMSPT-TVK	393	395	396
PF03914	168-179	AT1G72440.1	521-771	670	RDGDSS-SDDEE	676
PF03953	11-18	AT5G19770.1	263-392	273	APVISAAK
PF03999	667-672	AT5G55230.1	36-583	512	KT--VG
PF03999	667-672	AT5G62250.1	12-548	510	KG--LK
PF03999	891-895	AT5G55230.1	36-583	572	SSPVS	572	573	576
PF04145	161-167	AT5G20650.1	4-128	64	PRSSSGV	66	67	68
PF04147	158-162	AT1G69070.1	27-885	154	SDEDL
PF04410	142-150	AT1G03530.1	362-510	491	-LEFSDDEK	494
PF04427	297-306	AT5G61770.2	42-288	240	-AGYGS----	242	244
PF04427	309-317	AT5G61770.2	42-288	245	---ESEG-D	246
PF04520	180-188	AT1G11700.1	34-201	111	QLASSAPVN	114	115
PF04520	180-188	AT4G04630.1	25-168	75	VKQSSAPMN	78	79
PF04520	180-188	AT3G15040.1	24-243	153	KYPQSAPVQ
PF04520	180-188	AT5G03230.1	16-166	74	TKTGSLPVN
PF04667	55-63	AT5G64130.1	20-96	53	AYFDSADWA	54	57
PF04667	55-63	AT4G16146.1	11-90	44	AFFDSADWA	48
PF04998	954-961	AT3G57660.1	1002-1618	1346	--EGTEVD
PF05470	7-20	AT3G56150.2	32-636	37	---QSGSEDDDDTD	38	40	46
PF05470	160-164	AT3G56150.2	32-636	180	DD---
PF05793	542-548	AT4G12610.1	1-399	262	---GTPP
PF05793	576-580	AT4G12610.1	1-399	282	KPSSS
PF06017	14-22	AT5G53310.1	35-208	45	RRKASR--Y
PF07690	634-655	AT3G47420.1	38-434	262	---DSSSEKI---G--------
PF07690	753-768	AT3G47420.1	38-434	270	--NSVNEPLLL-----
PF07690	784-794	AT3G47420.1	38-434	279	SSSDSETDDK-	283	285
PF07714	9-13	AT3G01300.1	136-416	138	PESLL	140
PF07714	9-13	AT5G24010.1	489-759	491	RSLVI
PF07714	9-13	AT1G14000.1	162-420	164	NAAMI
PF07714	9-13	AT1G66830.1	399-678	399	SAFLL
PF07714	9-13	AT3G08680.1	342-611	343	SAEVL
PF07714	9-13	AT1G08720.1	669-921	671	IAERI
PF07714	9-13	AT4G18950.1	158-413	162	QSKEI
PF07714	9-13	AT1G48480.1	372-639	373	SAEVL	373
PF07714	9-13	AT3G58760.1	163-424	168	NSVKI
PF07714	9-13	AT5G50000.1	82-356	84	IKTVL
PF07714	9-13	AT3G55450.1	61-344	63	SDSVV	63	65
PF07714	9-13	AT4G35230.1	80-327	80	--SES
PF07714	9-13	AT1G30570.1	521-790	522	DGLAI
PF07714	9-13	AT1G01740.2	57-307	58	VVSEH
PF07714	9-13	AT2G39660.1	67-349	69	PDSVI	71
PF07714	9-13	AT3G24550.1	280-553	282	EANLL
PF07714	9-13	AT3G04690.1	517-787	519	DSNVI
PF07714	9-13	AT1G53430.1	661-932	663	PENKI
PF07714	9-13	AT3G63260.1	83-362	85	MKHVL
PF07714	9-13	AT5G03730.2	551-805	553	IKEKI
PF07714	9-13	AT5G66710.1	71-330	73	IGDFI
PF07714	9-13	AT2G21480.1	525-794	527	ASEII
PF07714	9-13	AT1G04700.1	766-1029	768	DLHEL
PF07714	9-13	AT5G02290.2	68-350	70	PDSVV	72
PF07714	9-13	AT2G11520.1	225-497	227	DSHQI
PF07714	9-13	AT4G23250.1	354-626	356	EHNKL
PF07714	9-13	AT5G11850.1	609-861	611	IGERI
PF07714	9-13	AT5G43020.1	375-645	377	SAELL	377
PF07714	9-13	AT5G54380.1	510-780	512	ESSLL
PF07714	9-13	AT2G17700.1	286-535	288	IEKKV
PF07714	9-13	AT3G51550.1	536-807	538	ESRVL
PF07714	9-13	AT3G51740.1	537-805	539	TAEIM
PF07714	9-13	AT3G45330.1	348-616	350	KDGRL
PF07714	9-13	AT4G35600.1	86-365	88	PDSML
PF07714	9-13	AT5G01020.1	70-346	71	PDYIL
PF07714	9-13	AT3G05140.1	143-409	145	PENII
PF07714	9-13	AT4G35780.1	292-541	294	IEKKV
PF07714	9-13	AT2G02800.2	83-363	85	PDSLL
PF07714	9-13	AT1G06840.1	625-894	627	SSTQI
PF07714	9-13	AT2G35050.1	974-1236	976	ELKEL
PF07714	9-13	AT4G23180.1	348-619	350	ESNKI
PF07714	9-13	AT5G38990.1	525-800	527	EKLII
PF07714	9-13	AT4G38470.1	290-539	292	FGHKI
PF07714	9-13	AT2G28930.1	80-362	82	PDSVL	84
PF07714	9-13	AT3G23750.1	578-854	580	EDNIL
PF07714	648-656	AT3G01300.1	136-416	293	DAP------
PF07714	648-656	AT5G24010.1	489-759	637	SGP------
PF07714	648-656	AT1G14000.1	162-420	311	LIKVQNS--
PF07714	648-656	AT1G66830.1	399-678	549	IVDTS----
PF07714	648-656	AT3G08680.1	342-611	492	LMS------
PF07714	648-656	AT1G08720.1	669-921	816	LKHNTF---
PF07714	648-656	AT4G18950.1	158-413	305	LV----TV-
PF07714	648-656	AT1G48480.1	372-639	520	LVG------
PF07714	648-656	AT3G58760.1	163-424	311	LLVVKKTV-
PF07714	648-656	AT5G50000.1	82-356	251	VEASNP---
PF07714	648-656	AT3G55450.1	61-344	221	DGP------
PF07714	648-656	AT1G30570.1	521-790	668	AGP------
PF07714	648-656	AT2G39660.1	67-349	226	DGP------
PF07714	648-656	AT3G24550.1	280-553	428	IA-------
PF07714	648-656	AT3G04690.1	517-787	665	TGP------
PF07714	648-656	AT1G53430.1	661-932	811	L--------
PF07714	648-656	AT3G63260.1	83-362	257	VEAQNP---
PF07714	648-656	AT5G03730.2	551-805	700	LKASTF---
PF07714	648-656	AT5G66710.1	71-330	221	EET-KG---
PF07714	648-656	AT2G21480.1	525-794	673	-DV------
PF07714	648-656	AT1G04700.1	766-1029	923	IKRNT----	927
PF07714	648-656	AT5G02290.2	68-350	227	DGP------
PF07714	648-656	AT2G11520.1	225-497	374	GGP------
PF07714	648-656	AT4G23250.1	354-626	503	I--------
PF07714	648-656	AT5G11850.1	609-861	756	MKHHTY---
PF07714	648-656	AT5G43020.1	375-645	526	LAT------
PF07714	648-656	AT5G54380.1	510-780	658	TGP------
PF07714	648-656	AT2G17700.1	286-535	431	VQIESG---	435
PF07714	648-656	AT3G51550.1	536-807	685	TGP------
PF07714	648-656	AT3G51740.1	537-805	685	LMT------
PF07714	648-656	AT3G45330.1	348-616	496	F--------
PF07714	648-656	AT4G35600.1	86-365	242	LGP------
PF07714	648-656	AT5G01020.1	70-346	223	AGP------
PF07714	648-656	AT3G05140.1	143-409	291	WLPKQL---
PF07714	648-656	AT4G35780.1	292-541	437	VQTESG---	439	441
PF07714	648-656	AT2G02800.2	83-363	240	AGP------
PF07714	648-656	AT1G06840.1	625-894	773	LAPVPD---
PF07714	648-656	AT2G35050.1	974-1236	1130	IKRNT----
PF07714	648-656	AT4G23180.1	348-619	497	I--------
PF07714	648-656	AT5G38990.1	525-800	677	VGPT-----
PF07714	648-656	AT4G38470.1	290-539	435	VKAQTG---
PF07714	648-656	AT2G28930.1	80-362	239	DGP------
PF07714	648-656	AT3G23750.1	578-854	731	NAP--D---
PF07714	665-683	AT3G01300.1	136-416	296	DEGKT----HVST--RVMG
PF07714	665-683	AT5G24010.1	489-759	640	CIDET----HVST--GVKG
PF07714	665-683	AT1G14000.1	162-420	318	--HDV----YKMT-GE-TG	324	327
PF07714	665-683	AT1G66830.1	399-678	555	DIRSD----QISP-METSS	568
PF07714	665-683	AT3G08680.1	342-611	496	HTLIP----S--------R
PF07714	665-683	AT1G08720.1	669-921	822	---------LSSK-ST-AG	826	827
PF07714	665-683	AT4G18950.1	158-413	309	-KEDK----P-FT-CQ-DI
PF07714	665-683	AT1G48480.1	372-639	524	SATNP----N--------R
PF07714	665-683	AT3G58760.1	163-424	319	-KKDR----PVVT-CL-DS	330
PF07714	665-683	AT5G50000.1	82-356	257	---------NDMT-GE-TG	260	263
PF07714	665-683	AT3G55450.1	61-344	224	MGEQS----YVST--RVMG
PF07714	665-683	AT4G35230.1	80-327	223	SRDGK----SYST------	229	230	231
PF07714	665-683	AT1G30570.1	521-790	671	SMDHT----HVST--AVKG
PF07714	665-683	AT1G01740.2	57-307	203	SRDGK----SYST------	208	210
PF07714	665-683	AT2G39660.1	67-349	229	MGDLS----YVST--RVMG
PF07714	665-683	AT3G24550.1	280-553	430	SDTNT----HVST--RVMG	437	438
PF07714	665-683	AT3G04690.1	517-787	668	NMNGG----HVTT--VVKG
PF07714	665-683	AT1G53430.1	661-932	813	DDENT----HIST--RIAG	817	820	821
PF07714	665-683	AT3G63260.1	83-362	263	---------QDMT-GE-TG
PF07714	665-683	AT5G03730.2	551-805	706	---------LSSK-SA-AG	710
PF07714	665-683	AT5G66710.1	71-330	226	----------FMT-FE-AG	228
PF07714	665-683	AT2G21480.1	525-794	675	AFGQN----HVST--AVKG	682	683
PF07714	665-683	AT1G04700.1	766-1029	928	----------LVS-GGVRG	930
PF07714	665-683	AT5G02290.2	68-350	230	MGDNS----HVST--RVMG
PF07714	665-683	AT2G11520.1	225-497	378	DSNQT----HILT--QVKG
PF07714	665-683	AT4G23250.1	354-626	505	GVDQT----VANT-ARVVG	513
PF07714	665-683	AT5G11850.1	609-861	762	---------LSSK-ST-AG	766
PF07714	665-683	AT5G43020.1	375-645	530	PPLTS----NDGQ--EDAD
PF07714	665-683	AT5G54380.1	510-780	661	SLDQT----HVST--AVKG	668
PF07714	665-683	AT2G17700.1	286-535	437	----------VMT-AE-TG	439	442
PF07714	665-683	AT3G51550.1	536-807	688	TLDHT----HVST--VVKG	695	696
PF07714	665-683	AT3G51740.1	537-805	689	AAATN----VIA----TAG
PF07714	665-683	AT2G23770.1	370-597	491	STTED----FVLT-KHVEG
PF07714	665-683	AT3G45330.1	348-616	497	DDHGS----NLSA-TAAVG
PF07714	665-683	AT4G35600.1	86-365	245	ADEKS----HVTT--RIMG
PF07714	665-683	AT5G01020.1	70-346	226	QGDET----HVST--RVMG
PF07714	665-683	AT3G05140.1	143-409	297	----T----HHNV-SKFEG
PF07714	665-683	AT4G35780.1	292-541	443	----------VMT-AE-TG
PF07714	665-683	AT2G02800.2	83-363	243	TGDKT----HVST--QVMG
PF07714	665-683	AT1G06840.1	625-894	781	GISPQ----HVST--VVKG	783	788
PF07714	665-683	AT2G35050.1	974-1236	1135	----------LVT-GGVRG
PF07714	665-683	AT4G23180.1	348-619	499	GLDQT----EENT-SRIVG	507
PF07714	665-683	AT5G38990.1	525-800	681	SASQT----HVST--VVKG	681	683
PF07714	665-683	AT4G38470.1	290-539	441	----------VMT-AE-TG	443
PF07714	665-683	AT2G28930.1	80-362	242	TGDKS----HVST--RIMG
PF07714	665-683	AT3G23750.1	578-854	735	--GKY----SVET--RLAG
PF08172	88-92	AT3G18480.1	438-667	493	SE---
PF08172	199-203	AT3G18480.1	438-667	585	SGFSS	585	588	589
PF08326	417-423	AT1G36160.2	744-1485	1106	----EEH
PF08326	428-438	AT1G36160.2	744-1485	1113	NIGLDDPDTSE
PF08737	265-269	AT1G50120.1	106-476	244	DEISS
PF08911	17-28	AT1G52380.1	12-79	28	DDDDD---SAEL	33
PF09751	551-559	AT3G07790.1	44-452	442	VRTLSPAAQ
PF11904	444-453	AT1G62050.1	195-597	529	YTPLSSPRFL	530	533	534
PF11904	444-453	AT3G04470.1	184-596	542	STPPSSPV-F	542	543	546	547
PF11904	444-453	AT1G04780.1	188-638	571	VTPPSSPTSS	572	575	576	578	579	580
PF12481	253-261	AT3G22850.1	2-226	211	PRVDSSGEV	215	216
PF12481	253-261	AT4G27450.1	2-230	215	PRVDSEGVL	219
PF12481	253-261	AT5G43830.1	2-227	212	PRVDSSGDV	216	217
PF12481	253-261	AT3G15450.1	2-229	214	PRIDSEGVL	218
PF14510	51-59	AT2G26910.1	10-126	10	-SR-S--TS	12	13	14
PF14510	51-59	AT1G15210.1	15-160	34	FNT-S--SR	37	38
PF14510	51-59	AT1G59870.1	16-162	36	FSS-G--SR	37	38	40
PF14510	97-101	AT2G26910.1	10-126	31	QRLPT
PF14510	97-101	AT1G15210.1	15-160	57	EKLPT
PF14510	97-101	AT1G59870.1	16-162	59	EKLPT	63
PF16275	79-90	AT5G51300.3	126-237	185	--QRSPSPEPVY	194
PF16275	79-90	AT5G51300.3	126-237	185	--QRSPSPEPVY	187	189

## Sheet: Celegans
Pfam Id	Alignment range	Protein ID	Pfam domain range in protein	Hotspot start position in protein	hotspot region from protein in alignment	Phosphosites in hotspot region from protein
PF00013	71-75	gC12D8.1a	49-114	88	--DPS
PF00013	71-75	gC08H9.2a	566-628	604	--GSD
PF00013	71-75	gC08H9.2a	638-701	677	--KSE
PF00013	71-75	gF26B1.2a	51-111	88	--SNT
PF00013	71-75	gZK418.9a	139-206	178	--TTT
PF00013	127-134	gC12D8.1a	49-114	101	----SRS-
PF00013	127-134	gC08H9.2a	566-628	615	----KQA-
PF00013	127-134	gC08H9.2a	638-701	688	----PAG-
PF00013	127-134	gF26B1.2a	51-111	100	----DEK-
PF00013	127-134	gZK418.9a	139-206	193	----SPA-	193
PF00038	224-229	gM6.1a	676-1024	885	AAIRDI
PF00038	224-229	gF10C1.2b	80-432	289	LAIRDI
PF00038	224-229	gC43C3.1	19-370	228	KAIADI
PF00038	224-229	gF52E10.5	70-423	280	NSIRDI
PF00038	224-229	gF37B4.2	32-382	241	AAMRDI
PF00038	224-229	gF10C1.7a	38-387	244	LAIREI
PF00041	81-88	gH19M22.2b	3360-3439	3406	F-DVN---
PF00041	81-88	gC18F3.2a	680-796	747	SIRVKRQS
PF00063	293-300	gT10H10.1	64-720	220	---ESGS-
PF00063	293-300	gF20G4.3	88-781	263	---STGC-
PF00063	293-300	gF52B10.1	80-770	259	---MSGY-
PF00063	547-556	gT10H10.1	64-720	375	--REERVISR
PF00063	547-556	gF20G4.3	88-781	417	--QRDLVHRA
PF00063	547-556	gF52B10.1	80-770	411	--GREFVNKA
PF00063	926-934	gT10H10.1	64-720	593	TSSRKKVTV
PF00063	926-934	gF20G4.3	88-781	654	PKKGMFRTV
PF00063	926-934	gF52B10.1	80-770	644	SRKGMFRTV
PF00067	177-184	gH02I12.8	33-486	131	--LLTP--
PF00067	190-197	gH02I12.8	33-486	136	--FHYDIL
PF00069	55-60	gF49E11.1b	461-774	472	-FGQ--
PF00069	55-60	gB0545.1a	375-628	386	-FGK--
PF00069	55-60	gF43C1.2a	28-316	39	-YGM--
PF00069	55-60	gB0218.3	35-319	46	-YGT--
PF00069	55-60	gT07A9.3	38-338	49	-QGT--
PF00069	55-60	gC54G4.1a	383-653	393	-FSV--
PF00069	55-60	gZK909.2c	276-530	287	-FGR--
PF00069	55-60	gT04C10.1	329-649	339	-FGQ--
PF00069	55-60	gF21F3.2	30-303	34	-FSN--
PF00069	55-60	gH25P06.2a	85-413	96	-FGE--
PF00069	55-60	gC45B11.1a	231-482	242	-TGV--
PF00069	55-60	gH39E23.1a	170-421	181	-FAK--
PF00069	55-60	gT25E12.4a	771-1026	781	-FGT--
PF00069	55-60	gY18D10A.5	36-320	47	-FGV--
PF00069	55-60	gH42K12.1a	69-362	80	-YSQ--
PF00069	55-60	gC14B9.4a	38-289	49	-FAH--
PF00069	55-60	gY54E10BL.6	73-360	84	-GGV--
PF00069	55-60	gF20B6.8a	122-458	133	-FGQ--
PF00069	55-60	gT01C8.1a	87-339	98	-FGK--
PF00069	1027-1035	gB0545.1a	375-628	523	---TEMNR-
PF00069	1027-1035	gC54G4.1a	383-653	529	---PNS---
PF00069	1027-1035	gZK909.2c	276-530	423	---RVKGR-
PF00069	1027-1035	gC45B11.1a	231-482	377	---EEVP--
PF00069	1027-1035	gH39E23.1a	170-421	318	---S-----
PF00069	1027-1035	gH42K12.1a	69-362	223	---GGLQLS
PF00069	1027-1035	gT27C10.6	1738-1986	1885	--GGAKGF-
PF00069	1027-1035	gY54E10BL.6	73-360	222	---DS----
PF00069	1027-1035	gT01C8.1a	87-339	236	---T-----
PF00069	1090-1104	gF49E11.1b	461-774	612	-CFDDQ----R----
PF00069	1090-1104	gB0545.1a	375-628	528	---ENG----M----
PF00069	1090-1104	gF43C1.2a	28-316	176	--VTD-----PQ---
PF00069	1090-1104	gB0218.3	35-319	185	--QTD-----S----
PF00069	1090-1104	gT07A9.3	38-338	189	-KNVD-----T----
PF00069	1090-1104	gC54G4.1a	383-653	538	----SV----Q----
PF00069	1090-1104	gT04C10.1	329-649	481	-CQTGH----R----
PF00069	1090-1104	gH25P06.2a	85-413	241	-PFVQ-----RE---
PF00069	1090-1104	gC45B11.1a	231-482	381	----------RR---
PF00069	1090-1104	gH39E23.1a	170-421	319	---LGN----K----
PF00069	1090-1104	gT25E12.4a	771-1026	921	---IGE----K----
PF00069	1090-1104	gY18D10A.5	36-320	186	-YLVRN----EP---
PF00069	1090-1104	gH42K12.1a	69-362	231	GFTDAN----QASSR
PF00069	1090-1104	gC14B9.4a	38-289	189	---D-E----RK---
PF00069	1090-1104	gY54E10BL.6	73-360	224	----------MA---
PF00069	1090-1104	gF20B6.8a	122-458	274	-SHRSK----A----
PF00069	1090-1104	gT01C8.1a	87-339	237	---DGD----F----
PF00069	1128-1141	gF49E11.1b	461-774	618	------IYTY----	620	621
PF00069	1128-1141	gB0545.1a	375-628	532	----A-ST-F----	533	534
PF00069	1128-1141	gF43C1.2a	28-316	186	-----FLTEY----	188	190
PF00069	1128-1141	gB0218.3	35-319	189	-----EMTGY----	191	193
PF00069	1128-1141	gT07A9.3	38-338	194	---SMRMSDY----	198	200
PF00069	1128-1141	gC54G4.1a	383-653	541	--VLRKMT-P----
PF00069	1128-1141	gZK909.2c	276-530	428	----T-WT-L----	428	430
PF00069	1128-1141	gT04C10.1	329-649	487	------IYQY----	490
PF00069	1128-1141	gH25P06.2a	85-413	254	-----LYTNR----	256
PF00069	1128-1141	gC45B11.1a	231-482	383	------RS-L----	384
PF00069	1128-1141	gH39E23.1a	170-421	323	---L--DT-F----	325
PF00069	1128-1141	gT25E12.4a	771-1026	925	--SFR-RS-V----	929
PF00069	1128-1141	gY18D10A.5	36-320	193	------NVSY----	195	196
PF00069	1128-1141	gH42K12.1a	69-362	261	NTARR-TT-F----
PF00069	1128-1141	gC14B9.4a	38-289	193	------KT-L----	194
PF00069	1128-1141	gY54E10BL.6	73-360	226	------NS-F----
PF00069	1128-1141	gF20B6.8a	122-458	280	-----VTNTY----	284
PF00069	1128-1141	gT01C8.1a	87-339	241	---L--RT-S----	243	244
PF00069	1178-1186	gF49E11.1b	461-774	622	----I----
PF00069	1178-1186	gB0545.1a	375-628	536	----C----
PF00069	1178-1186	gF43C1.2a	28-316	191	----V----
PF00069	1178-1186	gB0218.3	35-319	194	----V----
PF00069	1178-1186	gT07A9.3	38-338	201	----V----
PF00069	1178-1186	gC54G4.1a	383-653	548	----C----
PF00069	1178-1186	gZK909.2c	276-530	432	----C----
PF00069	1178-1186	gT04C10.1	329-649	491	----I----
PF00069	1178-1186	gF21F3.2	30-303	171	----VK---
PF00069	1178-1186	gH25P06.2a	85-413	259	----V----
PF00069	1178-1186	gC45B11.1a	231-482	386	----V----
PF00069	1178-1186	gH39E23.1a	170-421	327	----C----
PF00069	1178-1186	gT25E12.4a	771-1026	931	----V----
PF00069	1178-1186	gY18D10A.5	36-320	197	----I----
PF00069	1178-1186	gH42K12.1a	69-362	269	----V----
PF00069	1178-1186	gT27C10.6	1738-1986	1891	-------G-
PF00069	1178-1186	gC14B9.4a	38-289	196	----C----
PF00069	1178-1186	gY54E10BL.6	73-360	229	----V----
PF00069	1178-1186	gF20B6.8a	122-458	285	----L----
PF00069	1178-1186	gT01C8.1a	87-339	245	----C----
PF00069	1216-1225	gF49E11.1b	461-774	623	----QSR---
PF00069	1216-1225	gB0545.1a	375-628	537	----GTP---	538
PF00069	1216-1225	gF43C1.2a	28-316	192	----ATR---
PF00069	1216-1225	gB0218.3	35-319	195	----ATR---
PF00069	1216-1225	gT07A9.3	38-338	202	----VTR---
PF00069	1216-1225	gC54G4.1a	383-653	549	----FTL---
PF00069	1216-1225	gZK909.2c	276-530	433	----GTP---
PF00069	1216-1225	gT04C10.1	329-649	492	----QSR---
PF00069	1216-1225	gF21F3.2	30-303	173	----GKANNF
PF00069	1216-1225	gH25P06.2a	85-413	260	----VTL---
PF00069	1216-1225	gC45B11.1a	231-482	387	----GTP---
PF00069	1216-1225	gH39E23.1a	170-421	328	----GSP---
PF00069	1216-1225	gT25E12.4a	771-1026	932	----GTP---
PF00069	1216-1225	gY18D10A.5	36-320	198	----CSR---	199
PF00069	1216-1225	gH42K12.1a	69-362	270	----GTA---
PF00069	1216-1225	gT27C10.6	1738-1986	1892	----GTE---
PF00069	1216-1225	gC14B9.4a	38-289	197	----GTP---
PF00069	1216-1225	gY54E10BL.6	73-360	230	----GTR---
PF00069	1216-1225	gF20B6.8a	122-458	286	----QSR---
PF00069	1216-1225	gT01C8.1a	87-339	246	----GSP---
PF00071	130-140	gK01G5.4	11-169	70	---KFGGLRDG
PF00071	130-140	gC39F7.4	13-174	72	---RFRTITSS	75
PF00071	130-140	gF53F10.4	8-169	67	---SFRSITRS	67
PF00071	186-190	gK01G5.4	11-169	109	-RVCE
PF00071	186-190	gC39F7.4	13-174	114	---CE
PF00071	186-190	gF53F10.4	8-169	109	---NS
PF00076	5-15	gK08F4.2	341-403	341	----NTAQAES
PF00076	5-15	gEEED8.10a	114-192	118	NISAK-VTQSQ
PF00076	5-15	gF32B4.4a	398-472	402	GMTPA-TKASS	410
PF00076	5-15	gY92C3B.2a	293-362	297	GLPNY-LTEDQ
PF00083	412-417	gY82E9BR.16a	90-552	320	AS-VNG
PF00083	412-417	gZK455.8a	211-694	465	CH-YNK
PF00083	419-424	gY82E9BR.16a	90-552	326	----VL
PF00083	419-424	gZK455.8a	211-694	471	----RL
PF00083	460-470	gY82E9BR.16a	90-552	336	DDSTTGGGGAP
PF00083	460-470	gZK455.8a	211-694	480	RHAEKKKWMKH
PF00108	247-252	gY57A10C.6	8-236	198	K-EFSL	201
PF00108	247-252	gT02G5.7	6-263	220	K-KLIE
PF00125	88-93	gB0035.10	1-132	28	KS----	29
PF00125	127-133	gB0035.10	1-132	43	RPGTVAL
PF00125	141-152	gB0035.10	1-132	57	KSTELLIRRAPF	58
PF00270	441-446	gF55F8.2a	179-369	240	--IVAP
PF00270	441-446	gC26D10.2a	65-234	114	--CMCH
PF00270	441-446	gY55F3BR.1	26-415	286	--ILEP
PF00270	441-446	gY55F3BR.1	26-415	286	--ILEP
PF00270	441-446	gY55F3BR.1	26-415	286	--ILEP
PF00270	489-497	gF55F8.2a	179-369	271	GG--LAQVK
PF00270	489-497	gC26D10.2a	65-234	146	GG--MAIKK
PF00270	489-497	gY55F3BR.1	26-415	320	AG--ENMNQ
PF00270	489-497	gY55F3BR.1	26-415	320	AG--ENMNQ
PF00270	489-497	gY55F3BR.1	26-415	320	AG--ENMNQ
PF00270	607-615	gF55F8.2a	179-369	292	---ATPG--
PF00270	607-615	gC26D10.2a	65-234	167	---GTPG--	168
PF00270	607-615	gY55F3BR.1	26-415	340	---GTPS--
PF00270	607-615	gY55F3BR.1	26-415	340	---GTPS--
PF00270	607-615	gY55F3BR.1	26-415	340	---GTPS--
PF00428	124-135	gC37A2.7	17-106	90	KEEPKEESDDDM	97
PF00433	18-26	gB0545.1a	655-697	672	KAALT----	676
PF00433	18-26	gC54G4.1a	305-343	322	PPLYS----	326
PF00433	18-26	gF28H6.1a	458-504	475	PVQLT----	479
PF00433	18-26	gE01H11.1c	770-811	787	PTKMT----	791
PF00433	18-26	gF46F6.2a	966-1008	983	KARFS----	987
PF00433	18-26	gT01H8.1a	385-423	401	TPKDS----	401	405
PF00433	18-26	gC12D8.10a	471-518	488	PVQLT----
PF00433	18-26	gE01H11.1c	886-927	903	VPKLT----	907
PF00443	3021-3025	gT05H10.1	88-472	355	MELGS	359
PF00443	3021-3025	gT27A3.2	319-785	638	SDIND
PF00443	3094-3098	gT05H10.1	88-472	365	----C
PF00443	3239-3243	gT05H10.1	88-472	393	DDIVK
PF00443	3239-3243	gT27A3.2	319-785	714	EPSVT
PF00503	72-79	gR10H10.5	13-341	44	SGKSTILK
PF00625	50-54	gC25F6.2a	768-957	811	NGRDY
PF00630	288-293	gC23F12.1a	2225-2309	2302	PVPGSP
PF00723	764-770	gC14B9.8	8-942	716	RLAYKSR
PF00787	74-82	gC04G6.3	155-276	193	IRNYKDFTL
PF00838	34-38	gF25H2.11	1-177	27	VYEFK
PF01044	778-784	gZC477.9a	3-1009	754	PPPPSSQ
PF01044	797-806	gZC477.9a	3-1009	772	APIIHNKMII
PF01556	2019-10-04	gF54D5.8	159-316	162	DLSVSLE	164	166
PF01576	557-565	gK12F2.1	856-1937	1384	WKARFDSEG
PF01576	557-565	gF58G4.1	853-1934	1381	WRAKFEGEG
PF01576	557-565	gT18D3.4	860-1940	1387	WRTKFETEG
PF01576	567-571	gK12F2.1	856-1937	1394	NKLEE
PF01576	567-571	gF58G4.1	853-1934	1391	SRAEE
PF01576	567-571	gT18D3.4	860-1940	1397	IGADE
PF01576	661-666	gK12F2.1	856-1937	1488	RQLSTD
PF01576	661-666	gF58G4.1	853-1934	1485	RAAATE
PF01576	661-666	gT18D3.4	860-1940	1491	RQLSGE
PF01576	982-986	gK12F2.1	856-1937	1788	HSMHI
PF01576	982-986	gF58G4.1	853-1934	1785	HASNL
PF01576	982-986	gT18D3.4	860-1940	1791	QSQQL
PF01749	65-73	gF32E10.4	5-87	50	DDSET----
PF01749	65-73	gF26B1.3	21-109	63	VDEGG----
PF01776	103-111	gC27A2.2a	18-126	116	YFHINDG-E
PF02535	510-515	gF59A3.4	9-317	128	EDLDVA
PF02535	676-681	gF59A3.4	9-317	147	DRSVDM	149
PF02535	676-681	gF30B5.7	6-317	147	KGSVNI	149
PF02731	49-66	gT27F2.1	180-338	223	RAPPSPPAPVMH-SPPRK	227	235
PF02878	127-137	gF21D5.1	53-110	67	GVMITASHN--	73
PF02878	127-137	gR05F9.6	15-162	115	GIILTASHNPG	119	121
PF02878	127-137	gY43F4B.5a	47-189	145	GLIITASHN--	149	151
PF03234	9-20	gW08F4.8a	2-163	10	DIEVSDDED-DT	14
PF04086	354-360	gF38A1.8	27-300	294	-ESDDED	295
PF04147	158-162	gY48G1A.4	5-796	133	SDSDD	135
PF04998	954-961	gY48E1A.1a	994-1665	1421	--DSSDEE	1422	1423
PF05693	659-671	gY46G5A.31	48-672	647	-DNEGKVPSAAT-	654	657
PF07565	111-119	gF52B5.1a	67-345	167	----SISDI	167
PF07690	634-655	gC01B4.7	39-421	240	---NVSEKEL---GQIVEG---	242
PF07690	634-655	gY19D10A.12	48-461	256	---EDVRNDL---EELNR----
PF07690	634-655	gC10E2.6	27-466	220	---DEDVKKT---AANEEHGEK
PF07690	634-655	gT02G5.12	23-277	218	---EDEVKKI---DYNKRFEEK
PF07690	634-655	gM03B6.2	40-493	283	V--DAVSKEI---EDLNK----	287
PF07690	634-655	gK05B2.5b	78-320	274	L--SKVEDDE---DEAVESP--	275	287
PF07690	678-693	gY19D10A.12	48-461	268	--PGHNAD-TFYAGNA
PF07690	678-693	gM03B6.2	40-493	296	--PLLRKD-IFYSGST	305	307	308
PF07690	753-768	gC01B4.7	39-421	253	--KPEHT---------
PF07690	753-768	gY19D10A.12	48-461	281	PVSRSRS---------	285
PF07690	753-768	gC10E2.6	27-466	236	--ATLLSPP-------
PF07690	753-768	gT02G5.12	23-277	234	--VSLLSPP-------
PF07690	753-768	gM03B6.2	40-493	311	IAARSRT---------	317
PF07690	753-768	gK05B2.5b	78-320	294	--TSAAS---------	298
PF07690	784-794	gY19D10A.12	48-461	288	NTLDRKAAESA	289
PF07690	784-794	gC10E2.6	27-466	243	SLLERSMSQ--	243	248	250
PF07690	784-794	gT02G5.12	23-277	241	QVLERSMSQ--	248
PF07690	784-794	gM03B6.2	40-493	318	GTMTREEAAEH
PF07690	784-794	gK05B2.5b	78-320	299	GAIE-------
PF07690	866-874	gC01B4.7	39-421	258	--VRE----
PF07690	866-874	gY19D10A.12	48-461	330	--VLD----
PF07690	866-874	gC10E2.6	27-466	268	MGAVDV---
PF07690	866-874	gT02G5.12	23-277	266	VGAVD----
PF07690	866-874	gM03B6.2	40-493	376	--LVD----
PF07690	866-874	gK05B2.5b	78-320	311	--EVQ----
PF07714	9-13	gY47G6A.5a	328-600	330	RVKEI
PF07714	9-13	gC29F9.7	210-461	212	LITKI
PF07714	648-656	gY47G6A.5a	328-600	491	KTDVG----
PF07714	665-683	gY47G6A.5a	328-600	496	--DEN----YVMK-TD-NM	499
PF07714	665-683	gC29F9.7	210-461	357	---------FSFQEVGKAY
PF09751	551-559	gF42H10.7a	38-435	425	LAQLSPAAQ	429
PF10267	170-178	gC15H9.4	21-447	149	SAF-SADNV	149	152
PF10267	208-212	gC15H9.4	21-447	176	TTRKS	180
PF10417	15-23	gY38C1AA.11	164-203	176	PANWIA---
PF10417	15-23	gF09E5.15a	159-194	171	PAGWTP---	175
PF13246	91-95	gC09H5.2a	439-562	457	PRVDS	461
PF14632	2019-06-03	gT04A8.14	44-123	45	SDED

## Sheet: Hsapiens
Pfam Id	Alignment range	Protein ID	Pfam domain range in protein	Hotspot start position in protein	hotspot region from protein in alignment	Phosphosites in hotspot region from protein
PF00004	112-120	P62333	170-303	241	RRFSE----	244
PF00004	112-120	Q9BVQ7	237-368	311	QRGSR----
PF00004	112-120	Q15645	175-321	260	ARNAC----
PF00004	112-120	Q9BVQ7	501-652	572	ARSAS----
PF00004	112-120	Q13415	530-675	628	HKQDI----
PF00004	112-120	I3L4J1	187-317	259	SR-NE----	259
PF00004	112-120	P55072	241-371	312	KREKT----
PF00004	112-120	P36776	519-661	598	GYQGDPS--
PF00004	112-120	Q9UN37	163-293	235	SR-NE----	235
PF00005	288-300	Q8N139	1303-1441	1385	RKADARLAIARLV
PF00005	288-300	Q9NUQ8	193-356	299	EADKAPARASVIL
PF00005	288-300	Q99758	1399-1543	1487	PERHIGACVENTL
PF00005	288-300	Q9UG63	413-545	497	---------RKII
PF00005	288-300	Q9UG63	101-257	200	DADKAEMRASRIL
PF00005	288-300	Q8NE71	319-480	423	GAAAAEAKARRIL
PF00005	288-300	P61221	362-490	442	--------VTDVM
PF00006	168-172	P38606	230-455	380	ARLAS
PF00006	168-172	P06576	186-405	337	TDMGT
PF00006	168-172	P25705	192-415	343	YLHSR
PF00009	21-26	P49411	55-249	75	AAITKI
PF00009	21-26	P57772	5-302	25	RALST-	28
PF00009	21-26	P68104	5-238	25	GHLIYK	29
PF00009	21-26	P41091	39-245	59	KAI---
PF00009	21-26	P13639	17-360	37	DSLVCK	38
PF00009	21-26	Q96RP9	44-319	64	ERVLYY
PF00009	21-26	Q05639	5-238	25	GHLIYK	29
PF00009	21-26	O60841	629-844	649	DKLRHT
PF00009	21-26	Q5VTE0	5-238	25	GHLIYK	29
PF00009	57-63	P49411	55-249	95	--IDNAP
PF00009	57-63	P57772	5-302	37	---DKQP
PF00009	57-63	P68104	5-238	58	WVLDKLK
PF00009	57-63	P41091	39-245	70	------K
PF00009	57-63	P13639	17-360	57	--TDTRK	57	59
PF00009	57-63	Q96RP9	44-319	89	--MDSME	91
PF00009	57-63	Q05639	5-238	58	WVLDKLK
PF00009	57-63	O60841	629-844	656	-----VQ
PF00009	57-63	Q5VTE0	5-238	58	WVLDKLK
PF00012	38-45	P0DMV9	6-612	41	YVAFT---	41	45
PF00012	38-45	P38646	55-653	90	VVAFTA--
PF00012	38-45	O95757	3-588	38	CISLG---
PF00012	38-45	P17066	8-614	43	YVAFT---	43	47
PF00012	38-45	P0DMV8	6-612	41	YVAFT---	41	45
PF00012	38-45	P11021	30-636	65	YVAFTP--
PF00012	38-45	P54652	7-615	42	YVAFT---	42	46
PF00012	38-45	P48741	8-363	43	YVAFT---	43	47
PF00012	38-45	Q0VDF9	3-509	38	VVAYS---
PF00012	38-45	P34931	8-614	43	YVAFT---	43	47
PF00012	38-45	Q92598	3-708	38	VISFG---
PF00012	38-45	P48723	33-345	70	MVSFT---
PF00012	38-45	Q9Y4L1	35-678	71	IVTLK---
PF00012	38-45	P34932	3-607	38	CISFG---
PF00012	38-45	P11142	6-612	41	YVAFT---	41	45
PF00012	81-89	P0DMV9	6-612	75	GRKFGDPVV
PF00012	81-89	P38646	55-653	125	GRRYDDPEV
PF00012	81-89	O95757	3-588	72	GRSFDDPIV	74
PF00012	81-89	P17066	8-614	77	GRKFADTTV
PF00012	81-89	P0DMV8	6-612	75	GRKFGDPVV
PF00012	81-89	P11021	30-636	100	GRTWNDPSV
PF00012	81-89	P54652	7-615	76	GRKFEDATV
PF00012	81-89	P48741	8-363	77	GRKFADTTV
PF00012	81-89	Q0VDF9	3-509	72	GRSSSDPQA
PF00012	81-89	P34931	8-614	77	GRKFNDPVV
PF00012	81-89	Q92598	3-708	72	GRAFNDPFI
PF00012	81-89	P48723	323-460	323	---SSDTEL	324	324
PF00012	81-89	P48723	33-345	104	GKIFTAEEL
PF00012	81-89	Q9Y4L1	35-678	105	GKQADNPHV
PF00012	81-89	P34932	3-607	72	GRAFSDPFV	76
PF00012	81-89	P11142	6-612	75	GRRFDDAVV
PF00012	773-782	P0DMV9	6-612	508	G-RLSKEEIE
PF00012	773-782	P38646	55-653	552	G--LSKDDIE
PF00012	773-782	P17066	8-614	510	G-RLSKEEVE
PF00012	773-782	P0DMV8	6-612	508	G-RLSKEEIE
PF00012	773-782	P11021	30-636	531	N-RLTPEEIE
PF00012	773-782	P54652	7-615	511	G-RLSKDDID
PF00012	773-782	P34931	8-614	510	G-RLSKEEIE
PF00012	773-782	Q92598	3-708	603	VWQLGKDLLN
PF00012	773-782	O95757	571-694	589	CRQLGQDLLN
PF00012	773-782	Q9Y4L1	35-678	579	N-TISSLFGG	582	583
PF00012	773-782	P34932	3-607	586	LWQIDREMLN
PF00012	773-782	P11142	6-612	508	G-RLSKEDIE	511
PF00013	71-75	Q00341	581-645	621	--NSN	622
PF00013	71-75	O00425	407-472	444	--AEA
PF00013	71-75	O00425	197-262	234	--KEN
PF00013	71-75	Q92945	146-210	184	----S	184
PF00013	71-75	Q96AE4	378-445	417	--PPN
PF00013	71-75	P61978	389-453	425	--EPL
PF00013	71-75	Q9Y6M1	276-343	315	--DL-
PF00013	71-75	Q07666	157-227	202	--SM-	202
PF00013	71-75	P57721	131-195	168	--DML
PF00013	71-75	Q9NZI8	197-262	234	--KEN
PF00013	71-75	Q15366	99-163	136	--DML
PF00013	71-75	Q15365	99-164	136	--DML
PF00013	71-75	Q9NZI8	489-555	526	--DQT	528
PF00013	71-75	Q96I24	255-319	293	----D
PF00013	71-75	Q96AE4	102-166	140	----S	140
PF00013	71-75	P61978	44-105	81	--SSG	81	82
PF00013	71-75	Q92945	426-493	465	--PPN
PF00013	71-75	Q9NZI8	278-345	317	--DL-
PF00013	71-75	Q00341	875-969	918	-HSTE
PF00013	71-75	O00425	489-555	526	--DQT	528
PF00013	71-75	P61978	146-211	183	--ECC
PF00013	71-75	Q9NZI8	407-472	444	--PET	446
PF00013	71-75	Q9Y6M1	511-577	548	--DQT	550
PF00013	71-75	Q96AE4	187-253	225	--GPQ
PF00013	71-75	Q00341	729-792	768	--DKD
PF00013	71-75	Q00341	437-499	475	--SEK
PF00013	71-75	Q92945	235-301	273	--GSQ	274
PF00013	71-75	Q96I24	79-143	117	----S
PF00013	71-75	Q15365	281-345	317	--NPV
PF00013	71-75	Q00341	297-359	335	--DSI
PF00013	71-75	Q00341	802-865	841	--GTQ
PF00013	127-134	Q00341	581-645	632	----KRA-
PF00013	127-134	O00425	407-472	459	----PPE-
PF00013	127-134	Q15365	15-77	64	----PTN-
PF00013	127-134	O00425	197-262	249	----TPE-	249
PF00013	127-134	Q92945	146-210	197	----APE-
PF00013	127-134	Q96AE4	378-445	432	----TPQ-	432
PF00013	127-134	P61978	389-453	440	----TQD-	440
PF00013	127-134	Q9Y6M1	276-343	330	----TVE-
PF00013	127-134	Q5U5Q3	232-295	282	----RKE-
PF00013	127-134	Q07666	157-227	223	LNMDL---
PF00013	127-134	P57721	131-195	183	----TPD-
PF00013	127-134	Q9NZI8	197-262	249	----TPE-	249
PF00013	127-134	Q15366	99-163	151	----IPQ-
PF00013	127-134	Q15365	99-164	151	----VPQ-
PF00013	127-134	Q9NZI8	489-555	542	----HFY-
PF00013	127-134	Q96I24	255-319	306	----PPD-
PF00013	127-134	Q96AE4	102-166	153	----TPE-	153
PF00013	127-134	P61978	44-105	93	----DIE-
PF00013	127-134	Q92945	426-493	480	----SPQ-	480
PF00013	127-134	Q9NZI8	278-345	332	----AIE-
PF00013	127-134	Q00341	875-969	956	----RKE-
PF00013	127-134	O00425	489-555	542	----HFY-
PF00013	127-134	P61978	146-211	198	----KPD-
PF00013	127-134	P57721	47-109	96	----PTD-
PF00013	127-134	Q9NZI8	407-472	459	----PPE-
PF00013	127-134	Q9Y6M1	511-577	564	----HFF-
PF00013	127-134	Q86XN8	180-242	229	----RKE-
PF00013	127-134	Q96AE4	187-253	240	----DPY-
PF00013	127-134	Q00341	729-792	779	----KED-
PF00013	127-134	Q00341	437-499	486	----DPQ-
PF00013	127-134	Q15366	15-77	64	----PTN-
PF00013	127-134	Q92945	235-301	288	----DPY-
PF00013	127-134	Q96I24	79-143	130	----TPE-	130
PF00013	127-134	Q15365	281-345	332	----SAA-	332
PF00013	127-134	Q00341	297-359	346	----EPE-
PF00013	127-134	Q00341	802-865	852	----AKD-
PF00017	47-51	P08631	144-226	177	-KGSY	180
PF00017	47-51	O75815	154-234	183	-PGNF
PF00017	47-51	P51451	124-205	157	-KGAF
PF00017	47-51	P41240	82-156	113	-PGDY
PF00017	47-51	Q9HBL0	1463-1557	1494	-RGAY
PF00017	47-51	P29350	4-79	36	-QGDF
PF00017	47-51	P42685	116-193	149	-KGEF
PF00017	47-51	Q13882	78-155	111	-SADY	114
PF00017	47-51	P52630	576-648	607	-EGGI
PF00017	47-51	P16885	646-720	677	-SDSY	677	679	680
PF00017	47-51	O00459	622-696	652	-RGCY
PF00017	47-51	P29350	110-194	142	-PGDF
PF00017	47-51	P19174	668-741	699	-PNSY	702
PF00017	47-51	P42684	173-248	204	-PGQL
PF00017	47-51	P43403	163-239	195	-QGTY	198
PF00017	47-51	P43405	168-244	200	-NGSY	203
PF00017	47-51	P43405	15-92	48	-LGGF
PF00017	47-51	P29353	488-559	517	-PGQY
PF00017	47-51	F6TDL0	404-478	434	-KGCY
PF00017	47-51	P46108	13-104	44	-PGDY	47
PF00017	47-51	P12931	151-233	184	-KGAY	187
PF00017	47-51	Q5SQS7	325-400	356	-WG-Y	358
PF00017	47-51	P07947	158-240	191	-KGAY	194
PF00017	47-51	P62993	60-135	92	-PGDF
PF00017	47-51	P20936	181-256	213	-PGSF
PF00017	47-51	Q06124	6-81	38	-PGDF
PF00017	47-51	P15498	671-745	702	-AAEF
PF00017	47-51	Q92569	358-432	388	-KGCY
PF00017	47-51	P06239	127-209	160	-AGSF	162
PF00017	47-51	P06241	149-231	182	-KGAY	185
PF00017	47-51	P16591	460-531	489	-PGEY
PF00017	47-51	P07948	129-211	162	-KGSF
PF00017	47-51	Q06187	281-362	312	-AGKY
PF00017	47-51	P46109	14-88	45	-PGDY	48
PF00017	47-51	Q06124	112-197	144	-PGDF
PF00017	47-51	P09769	144-226	177	-KGAY	180
PF00017	47-51	P16333	282-356	314	-PNDF
PF00017	47-51	Q68CZ2	1172-1267	1203	-RGAY
PF00017	47-51	Q9H6Q3	94-176	127	-RGSY	129	130
PF00017	47-51	P27986	624-698	654	-QGCY
PF00017	47-51	P43403	10-87	43	-LGGY
PF00017	47-51	P42224	573-657	608	REGAI
PF00017	47-51	P00519	127-202	158	-PGQR
PF00017	47-51	P51813	296-377	327	-VGMY
PF00022	518-522	P68133	4-377	201	SFVTT	201	204	205
PF00022	518-522	P68032	4-377	201	SFVTT	201	204	205
PF00022	518-522	Q9Y614	46-415	243	AFTDD
PF00022	518-522	P0CG39	665-1038	862	RFTTM
PF00022	518-522	A5A3E0	702-1075	899	RFTTM
PF00022	518-522	O96019	8-429	222	MIASK
PF00022	518-522	P63261	2-375	199	SFTTT	199	201	202	203
PF00022	518-522	P63267	3-376	200	SFVTT	200	203	204
PF00022	518-522	P62736	4-377	201	SFVTT	201	204	205
PF00022	518-522	Q562R1	3-376	200	NFTTT
PF00022	518-522	Q9H981	43-417	331	ECQL-
PF00022	518-522	Q9BYX7	2-375	199	RFTTT
PF00022	518-522	Q6S8J3	702-1075	899	RFTTM
PF00022	518-522	P61160	3-390	203	AFNHS
PF00022	518-522	P60709	2-375	199	SFTTT	199	201	202	203
PF00022	518-522	Q9H568	2-366	200	QLE--
PF00022	518-522	Q9GZN1	1-395	195	VMDET
PF00022	518-522	P0CG38	702-1075	899	RFTTM
PF00022	697-704	P68133	4-377	239	-EKSYEL-	241	242
PF00022	697-704	P68032	4-377	239	-EKSYEL-	241	242
PF00022	697-704	Q9Y614	46-415	280	---DYEL-
PF00022	697-704	P0CG39	665-1038	900	-EKSYEL-
PF00022	697-704	A5A3E0	702-1075	937	-EKSYEL-	939	940
PF00022	697-704	O96019	8-429	286	---HYEF-
PF00022	697-704	P63261	2-375	237	-EKSYEL-	239	240
PF00022	697-704	P63267	3-376	238	-EKSYEL-	240	241
PF00022	697-704	P62736	4-377	239	-EKSYEL-	241	242
PF00022	697-704	Q562R1	3-376	238	-ERSYEL-	240	241
PF00022	697-704	Q9H981	43-417	364	-EFQIRH-
PF00022	697-704	P61158	227-411	244	---KYDT-
PF00022	697-704	P61158	2-254	244	---KYDT-
PF00022	697-704	Q9P1U1	3-247	244	---KYDV-
PF00022	697-704	Q9BYX7	2-375	237	-EKSYEL-	239	240
PF00022	697-704	Q9H9F9	280-570	421	--PGVEK-
PF00022	697-704	Q6S8J3	702-1075	937	-EKSYEL-	939	940
PF00022	697-704	P61160	3-390	241	-VESYTL-
PF00022	697-704	P60709	2-375	237	-EKSYEL-	239	240
PF00022	697-704	Q9H568	2-366	235	-SNTYQL-
PF00022	697-704	Q9GZN1	1-395	235	---DYVL-
PF00022	697-704	P0CG38	702-1075	937	-EKSYEL-
PF00025	170-177	Q96BM9	8-181	147	MNLSA---	150
PF00025	170-177	Q6T311	6-177	143	LALSE---
PF00025	170-177	P36405	3-177	143	LNLHT---
PF00025	170-177	Q3SXY8	9-190	147	LSLEK---	148
PF00025	170-177	P36404	3-176	142	LELDS---
PF00025	170-177	P62330	1-173	139	LGLTR---
PF00025	170-177	Q9NR31	12-197	151	FGLYGQTT
PF00025	170-177	P18085	5-177	143	LGLQS---	147
PF00025	170-177	P61204	5-177	143	LGLHS---	147
PF00025	170-177	Q9NVJ2	8-181	147	MNLSA---	150
PF00025	170-177	P84077	3-177	143	LGLHS---	147
PF00025	170-177	H0YGG7	1-52	18	LGLHS---	22
PF00025	170-177	Q9Y6B6	12-197	151	FGLYGQTT
PF00038	224-229	P02545	30-386	243	DALQEL
PF00038	224-229	P05783	79-391	247	KIMADI
PF00038	224-229	P14136	68-376	233	AALKEI
PF00038	224-229	Q03252	45-401	258	QALEEL
PF00038	224-229	P20700	31-387	244	QALHEM
PF00038	224-229	P17661	107-415	272	AALRDI
PF00038	224-229	P12036	96-412	269	SALREI
PF00038	224-229	Q9H7C4	168-459	319	QESRRL
PF00038	224-229	P48681	178-312	178	-LARRL
PF00038	224-229	P19012	104-416	273	RVLAEM
PF00038	224-229	O15061	10-321	178	PRLREV
PF00038	224-229	P08670	102-410	267	AALRDV
PF00041	81-88	P54296	712-797	760	V-NSS---	762
PF00041	81-88	Q8WZ42	21006-21089	21053	C-ASA---	21055
PF00041	81-88	Q8WZ42	14220-14305	14268	C-NMK---
PF00041	81-88	Q8WZ42	16125-16208	16173	P-IET---	16176
PF00041	81-88	Q8WZ42	16426-16511	16476	V-TNT---	16477	16479
PF00041	81-88	Q8WZ42	21796-21880	21844	A-TTK---	21845	21846
PF00041	81-88	Q8WZ42	21104-21189	21152	A-NKT---
PF00041	81-88	Q8WZ42	28585-28669	28634	V-CSS---	28637
PF00041	81-88	Q8WZ42	25931-26017	25979	C-TPP---
PF00041	81-88	Q8WZ42	20317-20400	20365	V-SAT---	20368
PF00041	81-88	Q8WZ42	24059-24143	24107	C-AR----
PF00041	81-88	Q00872	719-822	785	A-NKD---
PF00041	81-88	Q8WZ42	26127-26211	26175	I-TNN---	26176
PF00041	81-88	Q8WZ42	27206-27290	27254	V-TNN---	27255
PF00041	81-88	Q8WZ42	17645-17730	17693	V-TND---	17694
PF00041	81-88	P16144	1128-1208	1173	L-------
PF00041	81-88	P23467	555-633	600	--SIS---
PF00041	81-88	Q8WZ42	27498-27582	27547	V-SAT---	27550
PF00041	81-88	Q8WZ42	20517-20603	20565	C-NLP---
PF00041	81-88	Q8WZ42	23169-23253	23218	V-SAT---	23219	23221
PF00041	81-88	Q8WZ42	14516-14600	14564	C-GEP---
PF00041	81-88	Q8WZ42	30270-30356	30318	V-HTN---	30320
PF00041	81-88	Q8WZ42	24251-24335	24300	V-SAT---
PF00041	81-88	Q8WZ42	28390-28473	28439	A-------
PF00041	81-88	Q8WZ42	14912-14996	14960	V-AEG---
PF00041	81-88	Q8WZ42	20812-20894	20859	V-MKS---	20862
PF00041	81-88	Q5VTT5	603-685	648	V-NNK---
PF00041	81-88	Q8WZ42	19627-19711	19675	V-TPE---
PF00041	81-88	Q8WZ42	25334-25417	25382	V-SAT---	25383	25385
PF00041	81-88	Q8WZ42	23269-23354	23317	L-NKT---	23320
PF00041	81-88	Q8WZ42	16527-16617	16575	V-SRA---
PF00041	81-88	Q8WZ42	23962-24046	24010	V-VTN---	24012
PF00041	81-88	Q8WZ42	18632-18716	18679	V-NKT---
PF00041	81-88	Q8WZ42	31157-31240	31205	I-DSR---
PF00041	81-88	Q8WZ42	28981-29064	29029	I-EDK---
PF00041	81-88	Q8WZ42	15730-15815	15780	V-TST---	15782
PF00041	81-88	Q8WZ42	26416-26500	26464	V-SQA---	26465
PF00041	81-88	Q8WZ42	18532-18616	18581	V-SSG---	18582
PF00041	81-88	P54296	384-469	432	C-NDA---
PF00041	81-88	Q8WZ42	25433-25518	25481	L-NKT---	25484
PF00041	81-88	Q8WZ42	16223-16308	16271	V-NKR---
PF00041	81-88	Q8WZ42	15407-15491	15456	V-MSG---
PF00041	81-88	Q5VTT5	502-587	549	I-SSE---
PF00041	81-88	Q9UQP3	886-964	929	V-PVG---
PF00041	81-88	Q8WZ42	18929-19013	18978	V-ASD---
PF00041	81-88	Q8WZ42	16633-16720	16681	V-NEPD--
PF00041	81-88	Q8WZ42	25044-25127	25092	V-SSK---	25093	25094
PF00041	81-88	Q8WZ42	26911-26996	26959	V-NKK---
PF00041	81-88	Q92859	740-820	785	I-KVD---
PF00041	81-88	Q8WZ42	28095-28181	28143	V-STK---	28144	28145
PF00041	81-88	Q8WZ42	23766-23852	23814	C-TPP---
PF00041	81-88	Q8WZ42	27598-27683	27646	A-NKL---
PF00041	81-88	Q8WZ42	27303-27386	27351	C-AV----
PF00041	81-88	P52179	740-823	786	C-NNN---
PF00041	81-88	Q8WZ42	22187-22272	22235	V-SKA---
PF00041	81-88	Q8WZ42	26224-26307	26272	C-TQ----	26273
PF00041	81-88	Q8WZ42	24848-24934	24896	V-TPQ---
PF00041	81-88	Q8WZ42	23565-23650	23614	V-DAN---
PF00041	81-88	Q8WZ42	18238-18321	18286	L-SAT---	18287
PF00041	81-88	Q8WZ42	21401-21485	21449	V-SED---
PF00041	81-88	Q8WZ42	30961-31046	31009	C-NTT---
PF00041	81-88	Q8WZ42	22483-22568	22532	V-ASE---	22534
PF00041	81-88	Q8WZ42	30563-30648	30611	V-VTL---
PF00041	81-88	Q8WZ42	30860-30945	30908	V-NKV---
PF00041	81-88	Q8WZ42	21500-21585	21548	A-IKT---	21551
PF00041	81-88	Q8WZ42	19225-19309	19273	Y-SAT---	19276
PF00041	81-88	Q8WZ42	28294-28377	28342	V-SHK---	28343
PF00041	81-88	Q8WZ42	19029-19113	19077	V-HKG---
PF00041	81-88	P52179	935-1023	986	A-NVK---
PF00041	81-88	Q8WZ42	24747-24832	24795	C-NKR---
PF00041	81-88	Q8WZ42	29182-29266	29230	V-NAE---
PF00041	81-88	Q8WZ42	15213-15299	15261	V-NSR---
PF00041	81-88	Q15746	1332-1416	1381	L-AT----
PF00041	81-88	Q8WZ42	18041-18128	18089	A-NHTP--	18092
PF00041	81-88	Q8WZ42	27994-28079	28042	V-LKE---
PF00041	81-88	Q8WZ42	15831-15915	15878	V-NKS---
PF00041	81-88	Q8WZ42	22684-22770	22732	V-TPP---
PF00041	81-88	Q8WZ42	24351-24436	24399	V-NKT---
PF00041	81-88	Q8WZ42	29377-29461	29425	I-SEK---
PF00041	81-88	Q8WZ42	14018-14103	14066	A-TDR---
PF00041	81-88	Q8WZ42	14712-14795	14760	L-SST---
PF00041	81-88	Q8WZ42	22087-22171	22136	L-ATT---
PF00041	81-88	Q8WZ42	31257-31343	31306	H-NKT---
PF00041	81-88	Q8WZ42	22583-22668	22631	C-NKK---
PF00041	81-88	Q8WZ42	19920-20004	19969	A-LAS---
PF00041	81-88	Q8WZ42	19425-19516	19478	C-NAA---
PF00041	81-88	Q8WZ42	20118-20205	20166	C-NTAP--	20168
PF00041	81-88	Q8WZ42	25730-25815	25779	V-STE---
PF00041	81-88	Q8WZ42	17146-17229	17194	V-SSE---	17195	17196
PF00041	81-88	Q8WZ42	15012-15096	15060	V-DTT---	15062
PF00041	81-88	Q8WZ42	17940-18025	17987	V-TKD---
PF00041	81-88	Q8WZ42	15930-16015	15978	C-TEK---
PF00041	81-88	Q13332	835-917	881	L-EFP---
PF00041	81-88	Q8WZ42	20020-20105	20068	A-NDT---
PF00041	81-88	Q8WZ42	29769-29854	29817	E-NKV---
PF00041	81-88	Q8WZ42	16940-17030	16993	C-NKR---
PF00041	81-88	Q8WZ42	20418-20501	20464	V-NRK---
PF00041	81-88	Q8WZ42	22977-23060	23025	C-AT----
PF00041	81-88	Q8WZ42	25141-25224	25189	V-AE----
PF00041	81-88	Q8WZ42	30466-30549	30514	V-TTK---
PF00041	81-88	Q8WZ42	30760-30844	30809	V-SES---	30812
PF00041	81-88	Q8WZ42	18338-18421	18386	F-KT----	18388
PF00041	81-88	P54296	512-597	559	V-NAQ---
PF00041	81-88	Q8WZ42	29080-29166	29128	VISKR---
PF00041	81-88	Q8WZ42	27012-27096	27060	S-IQS---
PF00041	81-88	Q8WZ42	23367-23453	23415	A-SFT---
PF00041	81-88	Q14324	934-1017	982	V-YER---
PF00041	81-88	Q8WZ42	28685-28770	28733	V-NTS---	28735	28736
PF00041	81-88	P24821	894-977	938	V-DVPK--
PF00041	81-88	Q8WZ42	27894-27979	27943	V-SEH---
PF00041	81-88	Q8WZ42	24647-24732	24696	V-ASE---
PF00041	81-88	Q8WZ42	17245-17334	17293	V-NRD---
PF00041	81-88	Q92752	687-766	730	V-TVP---
PF00041	81-88	Q8WZ42	21893-21976	21941	I-TT----	21942	21943
PF00041	81-88	P16144	1642-1728	1692	V-DGD---
PF00041	81-88	Q8WZ42	29867-29956	29918	C-NYT---
PF00041	81-88	P54296	814-899	862	V-NQT---
PF00041	81-88	Q8WZ42	22880-22964	22928	V-ATN---	22930
PF00041	81-88	Q9Y2H6	372-455	420	C-------
PF00041	81-88	P16144	1529-1612	1575	L-NIP---
PF00041	81-88	Q8WZ42	26515-26600	26563	A-NKI---
PF00041	81-88	Q8WZ42	15508-15593	15556	C-NEH---
PF00041	81-88	Q5VTT5	803-888	851	V-TPG---
PF00041	81-88	Q8WZ42	21601-21687	21649	D-TTG---	21651
PF00041	81-88	Q8WZ42	31359-31444	31407	S-NKE---
PF00041	81-88	Q8WZ42	20715-20799	20763	V-TTE---	20764	20765
PF00041	81-88	Q8WZ42	30068-30152	30117	V-EGE---
PF00041	81-88	Q8WZ42	32050-32133	32098	V-GQ----
PF00041	81-88	P54296	613-696	659	C-NHK---
PF00041	81-88	Q8WZ42	25830-25915	25878	C-NKK---
PF00041	81-88	Q8WZ42	29670-29753	29718	V-NSS---	29720	29721
PF00041	81-88	Q8WZ42	29474-29557	29522	A-GH----
PF00041	81-88	Q02388	777-855	821	I-------
PF00041	81-88	Q8WZ42	17545-17628	17593	V-TYT---	17595
PF00041	81-88	Q8WZ42	19727-19812	19777	Y-------
PF00041	81-88	P52179	639-724	686	V-NTE---
PF00041	81-88	Q8WZ42	31753-31838	31801	V-TTE---
PF00041	81-88	Q53EP0	381-463	428	C-------
PF00041	81-88	Q8WZ42	19324-19409	19372	V-NKS---
PF00041	81-88	P52179	1040-1127	1090	L-NEA---
PF00041	81-88	Q8WZ42	21202-21288	21250	A-NHV---
PF00041	81-88	Q9NQ86	426-500	466	I-------
PF00063	293-300	P13535	90-769	257	---TTGK-	257	258
PF00063	293-300	P35579	83-764	245	---VNGY-
PF00063	293-300	P12882	88-770	257	---TTGK-	257	258
PF00063	293-300	Q96H55	37-684	206	---RAQQ-
PF00063	293-300	P35580	87-771	252	---VTGY-
PF00063	293-300	Q9UKX3	88-770	256	---ATGK-	257
PF00063	293-300	Q92614	407-1062	566	---QAGQ-
PF00063	293-300	O43795	17-688	176	---FKGD-
PF00063	293-300	Q12965	21-679	180	---PGGE-
PF00063	293-300	Q9UKX2	88-772	257	---TTGK-	257	258
PF00063	293-300	O00160	19-677	178	---RGGE-
PF00063	293-300	P35749	87-771	252	---VTGY-
PF00063	293-300	Q9ULV0	71-749	230	---KRYH-
PF00063	293-300	Q9UM54	59-759	216	---EKSS-
PF00063	293-300	O00159	48-718	208	---FKGA-
PF00063	293-300	Q8IUG5	573-1217	727	---ATGR-
PF00063	293-300	B0I1T2	11-694	172	---FKGD-
PF00063	293-300	P12883	87-766	254	---ATGK-	255
PF00063	293-300	Q9Y623	88-770	257	---ATGK-	258
PF00063	293-300	P11055	88-767	255	---TTGK-	255	256
PF00063	293-300	A7E2Y1	86-773	257	---PSGK-
PF00063	293-300	O94832	11-682	172	---FKGD-
PF00063	293-300	Q9Y4I1	71-751	230	---KRYR-
PF00063	293-300	Q7Z406	107-788	272	---VAGY-
PF00063	293-300	P13533	87-768	255	---ATGK-	256
PF00063	547-556	P13535	90-769	410	--GNEYVTKG	413
PF00063	547-556	P35579	83-764	397	--GRDYVQKA
PF00063	547-556	P12882	88-770	410	--GNEYVTKG	413
PF00063	547-556	Q96H55	37-684	357	GRQQQVFRKP
PF00063	547-556	P35580	87-771	404	--GRDYVQKA
PF00063	547-556	Q9UKX3	88-770	409	--GNEYVTKG	412
PF00063	547-556	Q92614	407-1062	732	GPEESGLGDG	736
PF00063	547-556	O43795	17-688	332	--KQEKVSTT
PF00063	547-556	Q12965	21-679	334	G-KSESIHVT
PF00063	547-556	Q9UKX2	88-772	410	--GNEYVTKG	413
PF00063	547-556	O00160	19-677	332	G-RSESINVT
PF00063	547-556	P35749	87-771	404	--GRDVVQKA
PF00063	547-556	Q9ULV0	71-749	384	--TSETYVKT
PF00063	547-556	Q9UM54	59-759	401	GTKGTVIKVP	405
PF00063	547-556	O00159	48-718	361	--KGEELLSP
PF00063	547-556	Q8IUG5	573-1217	890	GLEDEETSSG
PF00063	547-556	B0I1T2	11-694	335	--GRELIEKG
PF00063	547-556	P12883	87-766	407	--GNEYVTKG	410
PF00063	547-556	Q9Y623	88-770	410	--GNEFVTKG
PF00063	547-556	P11055	88-767	408	--GNEYVTKG	411
PF00063	547-556	A7E2Y1	86-773	410	--GNEYVTKG	413
PF00063	547-556	O94832	11-682	323	--GRDIIDKQ
PF00063	547-556	Q9Y4I1	71-751	383	--ATETYIKP
PF00063	547-556	Q7Z406	107-788	423	--GRDYVQKA
PF00063	547-556	P13533	87-768	408	--GNEYVTKG	411
PF00063	926-934	P13535	90-769	642	KKGSSFQTV	645	646	649
PF00063	926-934	P35579	83-764	638	TRKGMFRTV	638
PF00063	926-934	P12882	88-770	643	KKGSSFQTV	646	647	650
PF00063	926-934	Q96H55	37-684	586	QSRAPVLTV
PF00063	926-934	P35580	87-771	645	TKKGMFRTV
PF00063	926-934	Q9UKX3	88-770	643	KKGSSFQTV
PF00063	926-934	Q92614	407-1062	1013	MAAVKKKSL
PF00063	926-934	O43795	17-688	562	INLKRPPTA
PF00063	926-934	Q12965	21-679	553	DKKGRPTTA
PF00063	926-934	Q9UKX2	88-772	645	KKGSSFQTV	648	649	652
PF00063	926-934	O00160	19-677	551	DKKGRPSTA
PF00063	926-934	P35749	87-771	645	TKKGMFRTV
PF00063	926-934	Q9ULV0	71-749	624	SNKEHKKTV
PF00063	926-934	Q9UM54	59-759	635	AGKLSFISV
PF00063	926-934	O00159	48-718	592	SDKKRPETV	592
PF00063	926-934	Q8IUG5	573-1217	1168	LAAVRRKAP
PF00063	926-934	B0I1T2	11-694	568	EVTKRPLTA
PF00063	926-934	P12883	87-766	639	KKGSSFQTV	642	643	646
PF00063	926-934	Q9Y623	88-770	643	KKGSSFQTV	646	647	650
PF00063	926-934	P11055	88-767	640	KKGSSFQTV	643	644	647
PF00063	926-934	A7E2Y1	86-773	646	KKAASFQTV
PF00063	926-934	O94832	11-682	556	EVTKRPLTA
PF00063	926-934	Q9Y4I1	71-751	627	MAKEHKKTV
PF00063	926-934	Q7Z406	107-788	662	PRRGMFRTV
PF00063	926-934	P13533	87-768	641	KKGSSFQTV	644	645	648
PF00067	177-184	P24462	38-493	132	--LLSP--
PF00067	177-184	P20815	38-492	132	--LLSP--
PF00067	177-184	A0A087WV96	38-493	132	--LLSP--
PF00067	177-184	P05177	42-505	139	--LAQN--
PF00067	177-184	Q08477	52-515	150	--MLTP--
PF00067	177-184	P08684	38-493	132	--LLSP--
PF00067	177-184	Q16678	51-520	147	--AAHS--
PF00067	190-197	P24462	38-493	137	--FTSGKL	138	139
PF00067	190-197	P20815	38-492	137	--FTSGKL	138	139
PF00067	190-197	A0A087WV96	38-493	137	--FTSGKL	138	139
PF00067	190-197	Q16647	30-494	126	LTLLHREL
PF00067	190-197	O75881	46-500	143	QFLQGKSL
PF00067	190-197	Q16850	61-496	161	SGLNIAHF
PF00067	190-197	P05177	42-505	147	FSIASDPA
PF00067	190-197	Q08477	52-515	155	--FHFNIL
PF00067	190-197	P08684	38-493	137	--FTSGKL	138	139
PF00067	190-197	Q16678	51-520	155	F-FTRQPR
PF00069	55-60	Q9Y243	148-405	159	-FGK--
PF00069	55-60	Q8NEV1	39-324	50	-YSE--
PF00069	55-60	Q6P5Z2	559-818	570	-FGK--
PF00069	55-60	P51617	212-517	223	-FGC--
PF00069	55-60	O94804	36-294	47	-FGK--
PF00069	55-60	O94806	577-832	587	-FGI--
PF00069	55-60	Q13188	27-278	38	-YGS--
PF00069	55-60	Q16513	657-916	668	-FGK--
PF00069	55-60	Q9UQB9	43-293	54	-FGN--
PF00069	55-60	P49137	64-325	75	-NGK--
PF00069	55-60	Q9H2G2	34-292	45	-FGK--
PF00069	55-60	P17252	339-597	350	-FGK--
PF00069	55-60	Q13163	166-419	177	-GGT--
PF00069	55-60	O95747	17-291	28	-TAV--
PF00069	55-60	O96013	321-572	332	-TGI--
PF00069	55-60	Q9H2K8	24-277	35	-FGA--
PF00069	55-60	O15264	25-308	36	-YGS--
PF00069	55-60	Q96Q40	103-387	114	-YAT--	114
PF00069	55-60	Q9Y6E0	36-286	47	-FGE--
PF00069	55-60	P49841	56-340	67	-FGV--
PF00069	55-60	Q00526	4-286	15	-YGV--	15
PF00069	55-60	P68400	39-324	50	-YSE--
PF00069	55-60	P22612	44-298	55	-FGR--
PF00069	55-60	O43781	209-522	220	-FGQ--
PF00069	55-60	Q96RU8	105-338	105	--VS--
PF00069	55-60	O75582	427-687	437	-FSI--
PF00069	55-60	Q00535	4-286	15	-YGT--	15	17
PF00069	55-60	Q8IVH8	16-273	27	-YGD--
PF00069	55-60	P45983	26-321	37	-QGI--
PF00069	55-60	O14936	12-276	23	-FSV--
PF00069	55-60	O94921	135-419	146	-YAT--	146
PF00069	55-60	Q8TD19	52-308	63	-FGE--
PF00069	55-60	Q15131	39-323	50	-YGI--
PF00069	55-60	P50613	12-295	23	-FAT--
PF00069	55-60	P53350	53-305	64	-FAK--
PF00069	55-60	P06493	4-287	15	-YGV--	15
PF00069	55-60	Q14012	20-276	31	-FSE--
PF00069	55-60	P36507	72-369	83	-GGV--
PF00069	55-60	Q13153	270-521	281	-SGT--
PF00069	55-60	Q13043	30-281	41	-YGS--
PF00069	55-60	Q6P3W7	32-327	43	-NGLAW
PF00069	55-60	P25098	191-453	202	-FGE--
PF00069	55-60	P15735	24-291	35	-SSV--
PF00069	55-60	P48730	9-271	20	-FGD--
PF00069	55-60	Q12851	16-273	27	-YGD--
PF00069	55-60	A0A0B4J2F2	27-278	38	-FAV--
PF00069	55-60	Q9Y6R4	1343-1601	1354	-YGK--
PF00069	55-60	P51955	8-271	19	-YGR--
PF00069	55-60	Q8IW41	22-304	33	-SGP--
PF00069	55-60	P53778	27-311	38	-YGA--
PF00069	55-60	O00506	20-270	31	-FGE--
PF00069	55-60	Q13237	453-711	464	-FGR--
PF00069	55-60	Q15759	24-308	35	-YGS--
PF00069	55-60	Q9H4A3	221-479	232	-FKT--
PF00069	55-60	P22694	44-298	55	-FGR--
PF00069	55-60	Q92630	222-535	233	-FGQ--
PF00069	55-60	Q96J92	174-432	185	-FKT--
PF00069	55-60	P17612	44-298	55	-FGR--
PF00069	55-60	Q14004	705-998	716	-YGQ--
PF00069	55-60	Q15208	89-382	100	-FGE--
PF00069	55-60	Q9Y616	165-443	176	-IFE--
PF00069	55-60	Q96KB5	33-318	42	-TGVN-
PF00069	55-60	O00141	98-355	109	-FGK--
PF00069	55-60	Q00537	192-473	203	-YAT--	203	205
PF00069	55-60	Q7RTN6	69-379	82	-LMT--
PF00069	55-60	Q8IU85	23-279	34	-FSE--
PF00069	55-60	Q15746	1464-1719	1475	-FGQ--
PF00069	55-60	P30291	299-569	310	-FGS--	312
PF00069	55-60	Q96L34	59-310	70	-FAK--
PF00069	55-60	P45984	26-321	37	-QGI--
PF00069	55-60	Q9NYV4	727-1020	738	-YGQ--
PF00069	55-60	Q13557	14-272	25	-FSV--
PF00069	55-60	O75385	16-278	27	-FAV--
PF00069	55-60	Q16816	20-288	31	-SSV--
PF00069	55-60	Q13554	14-272	25	-FSV--
PF00069	55-60	Q05513	252-518	263	-YAK--
PF00069	55-60	Q9NRP7	4-254	15	-FGR--
PF00069	55-60	Q13164	55-347	66	-YGV--
PF00069	55-60	P46734	64-325	75	-YGV--
PF00069	55-60	Q16566	46-300	57	-TSI--
PF00069	55-60	Q15349	415-672	426	-YSV--
PF00069	55-60	Q15139	584-839	594	-FGI--
PF00069	55-60	Q13976	360-619	371	-FGR--
PF00069	55-60	O96017	220-486	231	-CGE--
PF00069	55-60	Q15418	418-675	429	-YSE--
PF00069	55-60	Q13627	159-479	170	-FGQ--
PF00069	55-60	Q13131	27-279	38	-FGK--
PF00069	55-60	Q16659	20-316	31	-NGL--
PF00069	55-60	Q9C0K7	58-369	71	-LTS--
PF00069	55-60	Q9HC98	45-308	56	-FSE--
PF00069	55-60	P31749	150-408	161	-FGK--
PF00069	55-60	Q13523	687-1003	698	-FSN--
PF00069	55-60	Q9UK32	73-330	84	-FGK--
PF00069	55-60	Q04759	380-634	391	-FGK--
PF00069	55-60	P54646	16-268	27	-FGK--
PF00069	55-60	Q96GD4	77-327	88	-FGN--
PF00069	55-60	O43683	787-1035	798	-FAQ--
PF00069	55-60	P19525	267-537	278	-FGQ--
PF00069	55-60	Q92918	17-274	28	-YGE--
PF00069	55-60	Q9UL54	28-281	39	-FGA--
PF00069	55-60	Q8WZ42	32178-32432	32189	-FGI--
PF00069	55-60	Q96KG9	31-254	36	-KKA--
PF00069	55-60	Q9P289	24-274	35	-FGE--
PF00069	55-60	Q02750	68-361	79	-GGV--
PF00069	55-60	Q9H422	197-525	208	-FGQ--
PF00069	55-60	P35626	191-453	202	-FGE--
PF00069	55-60	Q9Y572	21-283	32	-FGT--
PF00069	55-60	P27361	42-330	53	-YGM--
PF00069	55-60	Q86Z02	190-518	201	-FGQ--
PF00069	55-60	P57059	27-278	38	-FAV--
PF00069	55-60	Q13873	203-501	214	-YGA--
PF00069	55-60	P53779	64-359	75	-QGI--
PF00069	55-60	Q7KZI7	53-304	64	-FAK--
PF00069	55-60	Q8IZE3	26-245	36	-F----
PF00069	55-60	O75676	33-301	44	-YGK--
PF00069	55-60	P24941	4-286	15	-YGV--	15
PF00069	55-60	O95382	649-906	659	-YGV--
PF00069	55-60	O15530	82-342	93	-FST--
PF00069	55-60	Q9Y2K2	8-259	19	-FAV--
PF00069	55-60	P21127	438-723	449	-YGV--	449
PF00069	55-60	O75582	49-318	60	-YGK--
PF00069	55-60	Q8N4C8	25-289	36	-YGQ--
PF00069	55-60	O75676	412-674	422	-FSV--
PF00069	55-60	Q9BZL6	552-807	562	-FGV--
PF00069	55-60	Q9UPZ9	4-284	15	-YGS--
PF00069	55-60	Q9NR20	104-400	115	-FGQ--
PF00069	55-60	O76039	13-297	24	-YGV--
PF00069	55-60	O14578	97-360	108	-FAE--
PF00069	55-60	Q9NQU5	407-658	418	-TGI--
PF00069	55-60	Q99640	110-359	121	-YGE--
PF00069	55-60	Q16644	44-304	55	-NGK--
PF00069	55-60	P51812	422-679	433	-YSV--
PF00069	55-60	Q9HAZ1	159-475	170	-FGK--
PF00069	55-60	Q16512	615-874	626	-FGK--
PF00069	55-60	Q8N165	8-327	19	-YGV--
PF00069	55-60	Q13555	14-272	25	-FSV--
PF00069	55-60	Q15418	62-321	73	-FGK--
PF00069	55-60	Q8TDX7	34-292	45	-FSE--
PF00069	55-60	P50750	19-315	30	-FGE--
PF00069	55-60	P41279	139-388	149	-FGK--
PF00069	55-60	Q9UBE8	138-427	149	-FGV--
PF00069	55-60	Q9UKE5	25-289	36	-YGQ--
PF00069	55-60	P23443	91-352	102	-YGK--
PF00069	55-60	Q9Y463	111-431	122	-FGQ--
PF00069	55-60	Q9UHD2	9-299	20	-TAN--
PF00069	55-60	P49674	9-271	20	-FGD--
PF00069	55-60	P49759	161-477	172	-FGK--
PF00069	55-60	Q8TDR2	202-526	213	-YGV--
PF00069	55-60	P49840	119-403	130	-FGV--
PF00069	55-60	Q9P286	449-700	460	-TGI--
PF00069	55-60	Q9UQM7	13-271	24	-FSV--
PF00069	55-60	Q9BYP7	147-405	158	-FKT--
PF00069	55-60	Q9BQI3	339-583	350	HLEE--
PF00069	55-60	Q9P0L2	60-311	71	-FAK--
PF00069	55-60	P41743	254-522	265	-YAK--
PF00069	55-60	Q9UQ88	426-711	437	-YGV--	437
PF00069	55-60	Q9P2K8	325-539	330	-KEK--
PF00069	55-60	O75914	283-534	294	-SGT--
PF00069	55-60	Q9Y2U5	356-616	367	-FGR--
PF00069	55-60	Q6A1A2	55-315	66	-FST--
PF00069	55-60	P05129	351-614	362	-FGK--
PF00069	55-60	Q9H2X6	199-527	210	-FGQ--
PF00069	55-60	P05771	342-600	353	-FGK--
PF00069	55-60	Q9Y3S1	195-453	206	-FKT--
PF00069	55-60	O14965	133-383	144	-FGN--
PF00069	55-60	Q52WX2	53-315	64	-YGK--
PF00069	55-60	O14976	40-313	51	-FAF--
PF00069	55-60	P51812	68-327	79	-FGK--
PF00069	55-60	Q00536	165-446	176	-YAT--	176	178
PF00069	55-60	Q9Y2H1	90-383	101	-FGE--
PF00069	55-60	O43930	50-271	60	-FGR--
PF00069	55-60	A0A1B0GUL7	71-368	82	-GGV--
PF00069	55-60	P31152	20-312	31	-NGL--
PF00069	55-60	Q00534	13-300	24	-YGK--	24
PF00069	55-60	P27448	56-307	67	-FAK--
PF00069	55-60	P28482	25-313	36	-YGM--
PF00069	55-60	Q05655	349-603	360	-FGK--
PF00069	55-60	P31751	152-409	163	-FGK--
PF00069	55-60	Q9UEW8	63-337	74	-TAV--
PF00069	55-60	Q6PHR2	14-270	25	-YAT--
PF00069	55-60	P45985	102-367	113	-YGS--
PF00069	55-60	P51817	49-303	60	-FGR--
PF00069	55-60	Q13177	249-500	260	-SGT--
PF00069	55-60	Q9NRH2	16-269	27	-FAV--
PF00069	55-60	Q9BUB5	50-172	60	-YAK--	60
PF00069	55-60	Q7L7X3	28-281	39	-FGA--
PF00069	55-60	Q16539	24-308	35	-YGS--
PF00069	55-60	O75460	571-832	584	--TI--
PF00069	55-60	P52564	53-314	64	-YGV--
PF00069	55-60	Q9NSY0	55-306	65	-VEV--
PF00069	55-60	P36897	205-492	216	-FGE--
PF00069	55-60	O14733	120-380	131	-CGQ--
PF00069	223-228	O96017	220-486	261	A-----
PF00069	223-228	Q8N165	8-327	67	VI----
PF00069	223-228	Q8TDR2	202-526	261	VV----
PF00069	988-992	Q6P3W7	32-327	209	--QEP
PF00069	988-992	Q15208	89-382	260	QNMNS	264
PF00069	988-992	P41279	139-388	274	---SV
PF00069	988-992	Q9BQI3	339-583	469	---IL
PF00069	988-992	O14976	40-313	206	-WSAQ
PF00069	988-992	Q9Y2H1	90-383	261	QNMNS	265
PF00069	1027-1035	Q9Y243	148-405	295	---EGI-T-
PF00069	1027-1035	Q6P5Z2	559-818	708	---EGI-G-
PF00069	1027-1035	P51617	212-517	368	--AGSSPSQ	370	371	373
PF00069	1027-1035	O94804	36-294	184	---KTLQ--	185
PF00069	1027-1035	Q13188	27-278	173	---DTMA--	174
PF00069	1027-1035	Q16513	657-916	806	---EGM-G-
PF00069	1027-1035	Q9H2G2	34-292	182	---RTIQ--	183
PF00069	1027-1035	P17252	339-597	487	---EHM-M-
PF00069	1027-1035	Q13163	166-419	310	---NS----	311
PF00069	1027-1035	O95747	17-291	173	---TGGDIT
PF00069	1027-1035	O96013	321-572	467	---KEVP--
PF00069	1027-1035	Q9Y6E0	36-286	183	---DTQI--	184
PF00069	1027-1035	P22612	44-298	191	---RVKGR-
PF00069	1027-1035	O75582	427-687	573	---PPD---
PF00069	1027-1035	Q8IVH8	16-273	163	---ATIA--
PF00069	1027-1035	O14936	12-276	170	---G-----
PF00069	1027-1035	Q14012	20-276	170	---D-----
PF00069	1027-1035	P36507	72-369	221	---DS----	222
PF00069	1027-1035	Q13153	270-521	416	---PEQS--
PF00069	1027-1035	Q13043	30-281	176	---DTMA--	177
PF00069	1027-1035	Q12851	16-273	163	---ASVA--
PF00069	1027-1035	A0A0B4J2F2	27-278	175	---K-----
PF00069	1027-1035	Q9Y6R4	1343-1601	1490	---NNAQTM	1494
PF00069	1027-1035	O00506	20-270	167	---DTQI--	168
PF00069	1027-1035	Q13237	453-711	600	---KIGSG-
PF00069	1027-1035	P22694	44-298	191	---RVKGR-
PF00069	1027-1035	P17612	44-298	191	---RVKGR-
PF00069	1027-1035	Q15208	89-382	266	---RKAETW
PF00069	1027-1035	Q9Y616	165-443	319	---SHLEHQ
PF00069	1027-1035	O00141	98-355	246	---ENI-E-
PF00069	1027-1035	Q8IU85	23-279	173	---G-----
PF00069	1027-1035	Q15746	1464-1719	1613	---E-----
PF00069	1027-1035	Q96L34	59-310	207	---T-----
PF00069	1027-1035	Q13557	14-272	165	---Q-----
PF00069	1027-1035	O75385	16-278	173	---QSNM--
PF00069	1027-1035	Q13554	14-272	165	---Q-----
PF00069	1027-1035	Q05513	252-518	400	---EGL-G-
PF00069	1027-1035	P46734	64-325	217	---DS----	218
PF00069	1027-1035	Q16566	46-300	193	---E-----
PF00069	1027-1035	Q13976	360-619	508	---KIGFG-
PF00069	1027-1035	O96017	220-486	376	---G-----
PF00069	1027-1035	Q13131	27-279	176	---S-----	176
PF00069	1027-1035	P31749	150-408	298	---EGI-K-
PF00069	1027-1035	Q9UK32	73-330	222	---ESV-D-
PF00069	1027-1035	Q04759	380-634	528	---ENM-L-
PF00069	1027-1035	P54646	16-268	165	---S-----	165
PF00069	1027-1035	Q92918	17-274	164	---ATLA--
PF00069	1027-1035	Q9P289	24-274	171	---DTQI--	172
PF00069	1027-1035	Q02750	68-361	217	---DS----	218
PF00069	1027-1035	Q9Y572	21-283	168	----GGS--
PF00069	1027-1035	Q86YV5	1082-1326	1166	PAPAPAPAP
PF00069	1027-1035	P57059	27-278	175	---K-----
PF00069	1027-1035	Q7KZI7	53-304	201	---T-----
PF00069	1027-1035	Q8IZE3	26-245	156	-------FL
PF00069	1027-1035	O75676	33-301	185	---EFLTE-
PF00069	1027-1035	O95382	649-906	799	---GITP--
PF00069	1027-1035	Q9Y2K2	8-259	156	---T-----
PF00069	1027-1035	O75582	49-318	201	---EFVAD-
PF00069	1027-1035	Q8N4C8	25-289	180	---RTVG--	181
PF00069	1027-1035	O75676	412-674	559	---PQS---
PF00069	1027-1035	Q9NQU5	407-658	553	---KDVP--
PF00069	1027-1035	Q16512	615-874	764	---EGM-G-
PF00069	1027-1035	Q8N165	8-327	198	---SA----
PF00069	1027-1035	Q13555	14-272	165	---Q-----
PF00069	1027-1035	Q15418	62-321	211	---EAI-D-
PF00069	1027-1035	Q9UKE5	25-289	180	---RTVG--	181
PF00069	1027-1035	P23443	91-352	242	---ESI-H-	243
PF00069	1027-1035	Q8TDR2	202-526	389	---AGLAPR
PF00069	1027-1035	Q9P286	449-700	595	---KEVP--
PF00069	1027-1035	Q9UQM7	13-271	164	---E-----
PF00069	1027-1035	Q9P0L2	60-311	208	---T-----
PF00069	1027-1035	P41743	254-522	402	---EGL-R-
PF00069	1027-1035	O75914	283-534	429	---PEQS--
PF00069	1027-1035	Q9Y2U5	356-616	510	---TICLSG	514
PF00069	1027-1035	P05129	351-614	504	---ENV-F-
PF00069	1027-1035	P05771	342-600	490	---ENI-W-
PF00069	1027-1035	P51812	68-327	217	---ESI-D-
PF00069	1027-1035	Q9Y2H1	90-383	267	---RKAETW
PF00069	1027-1035	O43930	50-271	196	---KLVDR-
PF00069	1027-1035	A0A1B0GUL7	71-368	220	---DS----	221
PF00069	1027-1035	P27448	56-307	204	---T-----
PF00069	1027-1035	Q05655	349-603	497	---ENI-F-
PF00069	1027-1035	P31751	152-409	299	---EGI-S-
PF00069	1027-1035	Q9BUB5	203-374	240	---KLN---
PF00069	1027-1035	Q9UEW8	63-337	219	---TGGDVT
PF00069	1027-1035	P45985	102-367	256	---DS----	257
PF00069	1027-1035	P51817	49-303	196	---KLVDR-
PF00069	1027-1035	Q13177	249-500	395	---PEQS--
PF00069	1027-1035	Q9NRH2	16-269	166	---Q-----
PF00069	1027-1035	P52564	53-314	206	---DS----	207
PF00069	1027-1035	O14733	120-380	270	---DS----
PF00069	1090-1104	Q9Y243	148-405	299	---DAA----T----
PF00069	1090-1104	Q8NEV1	39-324	183	----------HP---
PF00069	1090-1104	Q6P5Z2	559-818	712	---FGD----R----
PF00069	1090-1104	P51617	212-517	375	---SSMVA-------	375	376
PF00069	1090-1104	O94804	36-294	188	----------KR---
PF00069	1090-1104	O94806	577-832	727	---IGE----K----
PF00069	1090-1104	Q13188	27-278	177	----------KR---
PF00069	1090-1104	Q16513	657-916	810	---YGD----R----
PF00069	1090-1104	Q9UQB9	43-293	194	-----L----RR---
PF00069	1090-1104	P49137	64-325	216	----SH----N----	216
PF00069	1090-1104	Q9H2G2	34-292	186	----------RR---
PF00069	1090-1104	P17252	339-597	491	---DGV----T----	494
PF00069	1090-1104	Q13163	166-419	312	----------IA---
PF00069	1090-1104	O95747	17-291	181	-----K----VR---
PF00069	1090-1104	O96013	321-572	471	----------RR---
PF00069	1090-1104	Q9H2K8	24-277	174	----------PA---
PF00069	1090-1104	O15264	25-308	174	--HAD-----A----
PF00069	1090-1104	Q96Q40	103-387	248	-AKS------IP---
PF00069	1090-1104	Q9Y6E0	36-286	187	----------KR---
PF00069	1090-1104	P49841	56-340	206	-QLVRG----EP---
PF00069	1090-1104	Q00526	4-286	151	-AFG------VP---
PF00069	1090-1104	P68400	39-324	183	----------HP---
PF00069	1090-1104	O43781	209-522	360	-CFEYQ----K----
PF00069	1090-1104	Q96RU8	105-338	231	-IMKGE----DD---
PF00069	1090-1104	Q00535	4-286	150	-AFG------IP---
PF00069	1090-1104	Q8IVH8	16-273	167	----------KR---
PF00069	1090-1104	P45983	26-321	175	--TAG-----T----	178
PF00069	1090-1104	O14936	12-276	171	--ESGL----V----
PF00069	1090-1104	O94921	135-419	280	-AKS------VP---
PF00069	1090-1104	Q8TD19	52-308	200	-KLNSE----YS---
PF00069	1090-1104	Q15131	39-323	187	-AYG------VP---
PF00069	1090-1104	P50613	12-295	161	-SFG------SP---	161	164
PF00069	1090-1104	P53350	53-305	204	---DGE----RK---
PF00069	1090-1104	P06493	4-287	152	-AFG------IP---
PF00069	1090-1104	Q14012	20-276	171	---PGS----V----
PF00069	1090-1104	P36507	72-369	223	----------MA---
PF00069	1090-1104	Q13153	270-521	420	----------KR---
PF00069	1090-1104	Q13043	30-281	180	----------KR---
PF00069	1090-1104	Q6P3W7	32-327	216	----------KEWDP
PF00069	1090-1104	P25098	191-453	343	---SKK----KP---
PF00069	1090-1104	P15735	24-291	179	--EPGE----K----
PF00069	1090-1104	P48730	9-271	158	DARTHQHIPYRE---
PF00069	1090-1104	Q12851	16-273	167	----------KR---
PF00069	1090-1104	A0A0B4J2F2	27-278	176	---SGE----P----
PF00069	1090-1104	Q9Y6R4	1343-1601	1498	----------EV---
PF00069	1090-1104	Q7Z7A4	185-479	328	NTLESV---------
PF00069	1090-1104	P51955	8-271	165	-ILNHD----TS---
PF00069	1090-1104	Q8IW41	22-304	177	-----Q----G----
PF00069	1090-1104	P53778	27-311	177	--QAD-----S----	180
PF00069	1090-1104	O00506	20-270	171	----------KR---
PF00069	1090-1104	Q13237	453-711	605	-----Q----K----
PF00069	1090-1104	Q15759	24-308	174	--QAD-----E----
PF00069	1090-1104	Q9H4A3	221-479	377	ASFA-K----S----	378	382
PF00069	1090-1104	Q92630	222-535	373	-CYEHQ----R----
PF00069	1090-1104	Q96J92	174-432	330	ASFA-K----S----	331	335
PF00069	1090-1104	Q14004	705-998	861	-LYSS-----EE---	864
PF00069	1090-1104	Q15208	89-382	272	---KRN----R----
PF00069	1090-1104	Q9Y616	165-443	325	---SCTIN-------	325
PF00069	1090-1104	Q96KB5	33-318	199	VT---D---------
PF00069	1090-1104	O00141	98-355	250	---HNS----T----
PF00069	1090-1104	Q00537	192-473	337	-AKS------VP---
PF00069	1090-1104	Q7RTN6	69-379	223	---HGQ----RQR--
PF00069	1090-1104	Q8IU85	23-279	174	---KGD----V----
PF00069	1090-1104	Q15746	1464-1719	1614	---NAG----S----	1617
PF00069	1090-1104	Q96L34	59-310	208	---LGS----K----
PF00069	1090-1104	P45984	26-321	175	--TAC-----T----
PF00069	1090-1104	Q9NYV4	727-1020	883	-LYNS-----EE---	886
PF00069	1090-1104	Q13557	14-272	166	--GDQQ----A----
PF00069	1090-1104	Q16816	20-288	176	--EPGE----R----
PF00069	1090-1104	Q13554	14-272	166	--GDQQ----A----
PF00069	1090-1104	Q05513	252-518	404	---PGD----T----
PF00069	1090-1104	Q9NRP7	4-254	149	-AMSTN----TM---	152	154
PF00069	1090-1104	Q13164	55-347	208	--CTS-----PA---
PF00069	1090-1104	P46734	64-325	219	----------VA---
PF00069	1090-1104	Q16566	46-300	194	---HQV----L----
PF00069	1090-1104	Q15349	415-672	563	----AG----N----
PF00069	1090-1104	Q15139	584-839	734	---IGE----K----
PF00069	1090-1104	Q13976	360-619	513	-----K----K----
PF00069	1090-1104	O96017	220-486	377	---ETS----L----	378	379
PF00069	1090-1104	Q15418	418-675	566	----AE----N----
PF00069	1090-1104	Q13627	159-479	312	-CQLGQ----R----
PF00069	1090-1104	Q13131	27-279	177	---DGE----F----
PF00069	1090-1104	Q16659	20-316	177	--IMD-----PH---
PF00069	1090-1104	Q9C0K7	58-369	212	---HGQ----RHR--
PF00069	1090-1104	Q9HC98	45-308	196	-FFSSE----TT---	198	199	201	202
PF00069	1090-1104	P31749	150-408	302	---DGA----T----
PF00069	1090-1104	Q13523	687-1003	839	-SHVAD----ND---	839
PF00069	1090-1104	Q9UK32	73-330	226	---QEK----K----
PF00069	1090-1104	Q04759	380-634	532	---GDA----K----
PF00069	1090-1104	P54646	16-268	166	---DGE----F----
PF00069	1090-1104	Q96GD4	77-327	228	-----L----RR---
PF00069	1090-1104	O43683	787-1035	952	-----------D---
PF00069	1090-1104	Q92918	17-274	168	----------RR---
PF00069	1090-1104	Q9UL54	28-281	178	----------PA---
PF00069	1090-1104	Q8WZ42	32178-32432	32326	--KPGD----NF---
PF00069	1090-1104	Q9P289	24-274	175	----------KR---
PF00069	1090-1104	Q02750	68-361	219	----------MA---
PF00069	1090-1104	Q9H422	197-525	349	-SHVSK----T----
PF00069	1090-1104	P35626	191-453	343	---SKK----KP---
PF00069	1090-1104	Q9Y572	21-283	171	----QSGT-------
PF00069	1090-1104	Q86YV5	1082-1326	1202	---EGP----REK--
PF00069	1090-1104	P27361	42-330	190	--IAD-----PE---
PF00069	1090-1104	Q86Z02	190-518	342	-SHVSK----A----
PF00069	1090-1104	P57059	27-278	176	---SGE----P----
PF00069	1090-1104	Q13873	203-501	364	---------VRPG--
PF00069	1090-1104	P53779	64-359	213	--TAG-----T----	216
PF00069	1090-1104	Q7KZI7	53-304	202	---FGN----K----
PF00069	1090-1104	Q8IZE3	26-245	158	----------RS---
PF00069	1090-1104	O75676	33-301	190	---EKE----R----
PF00069	1090-1104	P24941	4-286	151	-AFG------VP---
PF00069	1090-1104	O95382	649-906	803	----------CT---
PF00069	1090-1104	O15530	82-342	231	--SPES----K----
PF00069	1090-1104	Q9Y2K2	8-259	157	---PGQ----L----
PF00069	1090-1104	P21127	438-723	586	-EYG------SP---	587	589
PF00069	1090-1104	O75582	49-318	206	---ETE----R----
PF00069	1090-1104	Q8N4C8	25-289	184	----------RR---
PF00069	1090-1104	Q9BZL6	552-807	702	---IGE----K----
PF00069	1090-1104	Q9UPZ9	4-284	149	-EIRS-----KPP--
PF00069	1090-1104	Q9NR20	104-400	255	-CYEHQ----K----
PF00069	1090-1104	O76039	13-297	159	-NLSE-----GNN--
PF00069	1090-1104	O14578	97-360	247	---NSN----K----
PF00069	1090-1104	Q9NQU5	407-658	557	----------KR---
PF00069	1090-1104	Q16644	44-304	196	-----Q----N----
PF00069	1090-1104	P51812	422-679	570	----AE----N----
PF00069	1090-1104	Q9HAZ1	159-475	328	-TYDDE----H----	329
PF00069	1090-1104	Q9NRM7	854-973	859	QRARKQ----HQ---
PF00069	1090-1104	Q16512	615-874	768	---YGD----R----	768
PF00069	1090-1104	Q8N165	8-327	200	SGQNPE----EPVSV
PF00069	1090-1104	Q13555	14-272	166	--GEQQ----A----
PF00069	1090-1104	Q15418	62-321	215	---HEK----K----
PF00069	1090-1104	Q8TDX7	34-292	185	-FFSSK----TT---	187	188	190	191
PF00069	1090-1104	P50750	19-315	173	-AFSL-----AK---
PF00069	1090-1104	P41279	139-388	282	YFPKDL----R----
PF00069	1090-1104	Q9UBE8	138-427	288	--VEE-----LD---
PF00069	1090-1104	Q9UKE5	25-289	184	----------RR---
PF00069	1090-1104	P23443	91-352	246	---DGT----V----
PF00069	1090-1104	Q9Y463	111-431	264	-CQLGQ----R----
PF00069	1090-1104	Q9UHD2	9-299	166	---DDE---------
PF00069	1090-1104	P49674	9-271	158	DARTHQHIPYRE---
PF00069	1090-1104	P49759	161-477	330	-TYDDE----H----	331
PF00069	1090-1104	Q8TDR2	202-526	397	EGNQDN----KNVNV
PF00069	1090-1104	P49840	119-403	269	-QLVRG----EP---
PF00069	1090-1104	Q9P286	449-700	599	----------KR---
PF00069	1090-1104	Q9UQM7	13-271	165	--GEQQ----A----
PF00069	1090-1104	Q9BYP7	147-405	303	TSFA-K----S----	303	304
PF00069	1090-1104	Q9BQI3	339-583	477	TNRNGK----RTPT-
PF00069	1090-1104	Q9P0L2	60-311	209	---VGN----K----
PF00069	1090-1104	O95835	892-1010	896	RRAARQ----HQ---
PF00069	1090-1104	P41743	254-522	406	---PGD----T----	409
PF00069	1090-1104	Q9UQ88	426-711	574	-EYG------SP---	577
PF00069	1090-1104	Q9P2K8	325-539	455	----KE---------
PF00069	1090-1104	O75914	283-534	433	----------KR---
PF00069	1090-1104	Q9Y2U5	356-616	516	-----T----GM---	516
PF00069	1090-1104	Q6A1A2	55-315	204	--SPES----K----
PF00069	1090-1104	P05129	351-614	508	---PGT----T----
PF00069	1090-1104	Q9H2X6	199-527	351	-SHVSK----A----
PF00069	1090-1104	P05771	342-600	494	---DGV----T----	497
PF00069	1090-1104	Q9Y3S1	195-453	351	ASFA-K----S----	352
PF00069	1090-1104	O14965	133-383	284	-----S----RR---
PF00069	1090-1104	Q52WX2	53-315	201	VG-------------
PF00069	1090-1104	O14976	40-313	215	---EEE---------
PF00069	1090-1104	P51812	68-327	221	---HEK----K----
PF00069	1090-1104	Q00536	165-446	310	-AKS------IP---
PF00069	1090-1104	Q9Y2H1	90-383	273	---KKN----R----
PF00069	1090-1104	A0A1B0GUL7	71-368	222	----------MA---
PF00069	1090-1104	P31152	20-312	174	--IVD-----QH---
PF00069	1090-1104	Q00534	13-300	169	-IYS------FQ---
PF00069	1090-1104	P27448	56-307	205	---VGG----K----
PF00069	1090-1104	P28482	25-313	173	--VAD-----PD---
PF00069	1090-1104	Q05655	349-603	501	---GES----R----	503
PF00069	1090-1104	P31751	152-409	303	---DGA----T----
PF00069	1090-1104	Q9UEW8	63-337	227	-----K----VR---
PF00069	1090-1104	Q6PHR2	14-270	166	--PWDE----K----
PF00069	1090-1104	P45985	102-367	258	----------IA---
PF00069	1090-1104	Q13177	249-500	399	----------KR---
PF00069	1090-1104	Q9NRH2	16-269	167	---PGK----K----
PF00069	1090-1104	Q7L7X3	28-281	178	----------PA---
PF00069	1090-1104	Q16539	24-308	174	--HTD-----D----	175
PF00069	1090-1104	P52564	53-314	208	----------VA---
PF00069	1090-1104	Q9NSY0	55-306	202	-ALPDD---------
PF00069	1090-1104	P36897	205-492	358	----------HDS--	360
PF00069	1090-1104	O14733	120-380	272	----------KA---
PF00069	1128-1141	Q9Y243	148-405	303	----M-KT-F----	305
PF00069	1128-1141	Q8NEV1	39-324	187	E-----YNVR----
PF00069	1128-1141	Q6P5Z2	559-818	716	----T-ST-F----	716	717	718
PF00069	1128-1141	P51617	212-517	380	------RTQT----
PF00069	1128-1141	O94804	36-294	190	------DS-F----	191
PF00069	1128-1141	O94806	577-832	731	--SFR-RS-V----	731	735
PF00069	1128-1141	Q13188	27-278	179	------NT-V----
PF00069	1128-1141	Q16513	657-916	814	----T-ST-F----	814	815	816
PF00069	1128-1141	Q9UQB9	43-293	197	------KT-M----	198
PF00069	1128-1141	P49137	64-325	219	--SL--TT-P----	219	221	222
PF00069	1128-1141	Q9H2G2	34-292	188	------DS-F----	189
PF00069	1128-1141	P17252	339-597	495	----T-RT-F----	495	497
PF00069	1128-1141	Q13163	166-419	314	------KT-Y----
PF00069	1128-1141	O95747	17-291	184	------KT-F----	185
PF00069	1128-1141	O96013	321-572	473	------KS-L----	474
PF00069	1128-1141	Q9H2K8	24-277	176	------NS-F----	177
PF00069	1128-1141	O15264	25-308	178	-----EMTGY----	180	182
PF00069	1128-1141	Q96Q40	103-387	253	--SQT-YSSE----
PF00069	1128-1141	Q9Y6E0	36-286	189	------NT-F----	190
PF00069	1128-1141	P49841	56-340	213	------NVSY----	215	216
PF00069	1128-1141	Q00526	4-286	156	--LRT-YTHE----	158	160
PF00069	1128-1141	P68400	39-324	187	E-----YNVR----
PF00069	1128-1141	P22612	44-298	196	----T-WT-L----	196	198
PF00069	1128-1141	O43781	209-522	366	------LYTY----	368	369
PF00069	1128-1141	Q96RU8	105-338	238	--ALSDKH------
PF00069	1128-1141	O75582	427-687	581	-------T-P----
PF00069	1128-1141	Q00535	4-286	155	--VRC-YSAE----
PF00069	1128-1141	Q8IVH8	16-273	169	------KS-F----	170
PF00069	1128-1141	P45983	26-321	179	---SFMMTPY----	179	183	185
PF00069	1128-1141	O14936	12-276	176	---A--GG-R----
PF00069	1128-1141	O94921	135-419	285	--SHT-YSNE----
PF00069	1128-1141	Q8TD19	52-308	207	---MA-ET-L----	210
PF00069	1128-1141	Q15131	39-323	192	--VKP-MTPK----	196
PF00069	1128-1141	P50613	12-295	166	--NRA-YTHQ----	169	170
PF00069	1128-1141	P53350	53-305	209	------KT-L----	210
PF00069	1128-1141	P06493	4-287	157	--IRV-YTHE----	160	161
PF00069	1128-1141	Q14012	20-276	175	---L--ST-A----	176	177
PF00069	1128-1141	P36507	72-369	225	------NS-F----	226
PF00069	1128-1141	Q13153	270-521	422	------ST-M----	422	423
PF00069	1128-1141	Q13043	30-281	182	------NT-V----
PF00069	1128-1141	Q6P3W7	32-327	222	------LPSL----
PF00069	1128-1141	P25098	191-453	348	------HA-S----
PF00069	1128-1141	P15735	24-291	184	---L--RE-L----
PF00069	1128-1141	P48730	9-271	170	------NKNL----
PF00069	1128-1141	Q12851	16-273	169	------RS-F----	170
PF00069	1128-1141	A0A0B4J2F2	27-278	180	---L--ST-W----
PF00069	1128-1141	Q9Y6R4	1343-1601	1500	------NS-T----
PF00069	1128-1141	Q7Z7A4	185-479	334	--DVHCFGHL----
PF00069	1128-1141	P51955	8-271	172	---FA-KT-F----
PF00069	1128-1141	Q8IW41	22-304	179	--DL--MT-P----	182
PF00069	1128-1141	P53778	27-311	181	-----EMTGY----	183	185
PF00069	1128-1141	O00506	20-270	173	------NT-F----	174
PF00069	1128-1141	Q13237	453-711	607	----T-WT-F----	607
PF00069	1128-1141	Q15759	24-308	178	-----EMTGY----	182
PF00069	1128-1141	P22694	44-298	196	----T-WT-L----	196	198
PF00069	1128-1141	Q92630	222-535	379	------VYTY----	382
PF00069	1128-1141	P78362	512-686	541	------FTED----
PF00069	1128-1141	P17612	44-298	196	----T-WT-L----	196	198
PF00069	1128-1141	Q14004	705-998	870	------YTNK----	871
PF00069	1128-1141	Q15208	89-382	276	-RQLA-FS-T----	281	282
PF00069	1128-1141	Q9Y616	165-443	330	------MTSS----	332
PF00069	1128-1141	Q96KB5	33-318	203	------EACY----
PF00069	1128-1141	O00141	98-355	254	----T-ST-F----	255	256
PF00069	1128-1141	Q00537	192-473	342	--TKT-YSNE----
PF00069	1128-1141	Q7RTN6	69-379	229	--VVHDFPKY----
PF00069	1128-1141	Q8IU85	23-279	178	---M--ST-A----	179	180
PF00069	1128-1141	Q15746	1464-1719	1618	---L--KV-L----
PF00069	1128-1141	P30291	299-569	474	------QV------
PF00069	1128-1141	Q96L34	59-310	212	---L--DT-F----	214
PF00069	1128-1141	P45984	26-321	179	---NFMMTPY----	183	185
PF00069	1128-1141	Q9NYV4	727-1020	892	------YTNK----	893
PF00069	1128-1141	Q13557	14-272	171	---W--FG-F----
PF00069	1128-1141	O75385	16-278	177	---MA-AT-L----
PF00069	1128-1141	Q16816	20-288	181	---L--RE-V----
PF00069	1128-1141	Q13554	14-272	171	---W--FG-F----
PF00069	1128-1141	Q05513	252-518	408	----T-ST-F----	409	410
PF00069	1128-1141	Q9NRP7	4-254	156	---VL-TS-I----	158	159
PF00069	1128-1141	Q13164	55-347	217	-----FMTEY----	219	221
PF00069	1128-1141	P46734	64-325	221	------KTMD----
PF00069	1128-1141	Q16566	46-300	198	---M--KT-V----	200
PF00069	1128-1141	Q15349	415-672	566	--GLL-MT-P----
PF00069	1128-1141	Q15139	584-839	738	--SFR-RS-V----	738	742
PF00069	1128-1141	Q13976	360-619	515	----T-WT-F----	515	517
PF00069	1128-1141	O96017	220-486	381	---M--RT-L----	383
PF00069	1128-1141	Q15418	418-675	569	--GLL-MT-P----	573
PF00069	1128-1141	Q13627	159-479	318	------IYQY----	319	321
PF00069	1128-1141	Q13131	27-279	181	---L--RT-S----	183	184
PF00069	1128-1141	Q16659	20-316	187	-----HLSEG----	189
PF00069	1128-1141	Q9C0K7	58-369	218	--AVYDFPQF----
PF00069	1128-1141	Q9HC98	45-308	203	---AA-HS-L----	206
PF00069	1128-1141	P31749	150-408	306	----M-KT-F----	308
PF00069	1128-1141	Q13523	687-1003	846	------ITPY----	847	849
PF00069	1128-1141	Q9UK32	73-330	230	----A-YS-F----	231	232
PF00069	1128-1141	Q04759	380-634	536	----T-NT-F----	536	538
PF00069	1128-1141	P54646	16-268	170	---L--RT-S----	172	173
PF00069	1128-1141	Q96GD4	77-327	231	------KT-M----	232
PF00069	1128-1141	O43683	787-1035	953	------MKLFP---
PF00069	1128-1141	P19525	267-537	445	------RTRS----
PF00069	1128-1141	Q92918	17-274	170	------LS-F----	171
PF00069	1128-1141	Q9UL54	28-281	180	------NS-F----	181
PF00069	1128-1141	Q8WZ42	32178-32432	32332	------RLLF----
PF00069	1128-1141	Q96KG9	31-254	164	-------YSA----
PF00069	1128-1141	Q9P289	24-274	177	------NT-F----	178
PF00069	1128-1141	Q02750	68-361	221	------NS-F----	222
PF00069	1128-1141	Q9H422	197-525	355	-----VCSTY----	357	358	359
PF00069	1128-1141	P35626	191-453	348	------HA-S----
PF00069	1128-1141	Q9Y572	21-283	175	------GS------
PF00069	1128-1141	Q86YV5	1082-1326	1208	-----QLPRL----
PF00069	1128-1141	P27361	42-330	200	-----FLTEY----	202	204
PF00069	1128-1141	Q86Z02	190-518	348	-----VCSTY----	350	351	352
PF00069	1128-1141	P57059	27-278	180	---L--ST-W----
PF00069	1128-1141	Q13873	203-501	368	------EEDNAA--
PF00069	1128-1141	P53779	64-359	217	---SFMMTPY----	217	221	223
PF00069	1128-1141	Q7KZI7	53-304	206	---L--DT-F----	208
PF00069	1128-1141	Q8IZE3	26-245	160	------IQSI----
PF00069	1128-1141	O75676	33-301	194	----T-FS-F----	194	196
PF00069	1128-1141	P24941	4-286	156	--VRT-YTHE----	158	159	160
PF00069	1128-1141	O95382	649-906	805	------ET-F----
PF00069	1128-1141	O15530	82-342	236	-QARA-NS-F----	241
PF00069	1128-1141	Q9Y2K2	8-259	161	---L--KT-W----	163
PF00069	1128-1141	P21127	438-723	591	--LKA-YTPV----	594	595
PF00069	1128-1141	O75582	49-318	210	----A-YS-F----	212
PF00069	1128-1141	Q8N4C8	25-289	186	------NT-F----	187
PF00069	1128-1141	O75676	412-674	568	-------T-P----
PF00069	1128-1141	Q9BZL6	552-807	706	--SFR-RS-V----	706	710
PF00069	1128-1141	Q9UPZ9	4-284	156	------YTDY----	157	159
PF00069	1128-1141	Q9NR20	104-400	261	------VYTY----	264
PF00069	1128-1141	Q96SB4	475-653	508	------FTED----
PF00069	1128-1141	O76039	13-297	166	----ANYTEY----	171
PF00069	1128-1141	O14578	97-360	251	-MVNA-KL-P----
PF00069	1128-1141	Q9NQU5	407-658	559	------KS-L----	560
PF00069	1128-1141	Q99640	110-359	265	------EV------
PF00069	1128-1141	Q16644	44-304	198	--AL--QT-P----	201
PF00069	1128-1141	P51812	422-679	573	--GLL-MT-P----	577
PF00069	1128-1141	Q9HAZ1	159-475	334	------HSTL----	335	336
PF00069	1128-1141	Q9NRM7	854-973	867	-RCLA-HS-L----	872
PF00069	1128-1141	Q16512	615-874	772	----T-ST-F----	772	773	774
PF00069	1128-1141	Q8N165	8-327	212	-KCFL-ST-A----
PF00069	1128-1141	Q13555	14-272	171	---W--FG-F----
PF00069	1128-1141	Q15418	62-321	219	----A-YS-F----	220	221
PF00069	1128-1141	Q8TDX7	34-292	192	---AA-HS-L----	195
PF00069	1128-1141	P50750	19-315	185	------YTNR----	185	186
PF00069	1128-1141	Q9UBE8	138-427	296	-----HMTQE----	298
PF00069	1128-1141	Q9UKE5	25-289	186	------NT-F----	187
PF00069	1128-1141	P23443	91-352	250	----T-HT-F----	250
PF00069	1128-1141	Q9Y463	111-431	270	------IYQY----	271	273
PF00069	1128-1141	Q9UHD2	9-299	169	--QFV---SL----	172
PF00069	1128-1141	P49674	9-271	170	------NKNL----
PF00069	1128-1141	P49759	161-477	336	------HSTL----	337	338
PF00069	1128-1141	Q8TDR2	202-526	409	-KYWL-SS-A----	413
PF00069	1128-1141	P49840	119-403	276	------NVSY----	278	279
PF00069	1128-1141	Q9P286	449-700	601	------KS-L----	602
PF00069	1128-1141	Q9UQM7	13-271	170	---W--FG-F----
PF00069	1128-1141	Q9BQI3	339-583	487	------HTSR----
PF00069	1128-1141	Q9P0L2	60-311	213	---L--DT-F----	215
PF00069	1128-1141	O95835	892-1010	904	-RCLA-HS-L----	909
PF00069	1128-1141	P41743	254-522	410	----T-ST-F----	410	411	412
PF00069	1128-1141	Q9UQ88	426-711	579	--LKA-YTPV----	582	583
PF00069	1128-1141	Q9P2K8	325-539	457	--DVFEQTRV----
PF00069	1128-1141	O75914	283-534	435	------ST-M----	435	436
PF00069	1128-1141	Q9Y2U5	356-616	519	------KS-V----
PF00069	1128-1141	Q6A1A2	55-315	209	-QARA-NS-F----	214
PF00069	1128-1141	P05129	351-614	512	----T-RT-F----	514
PF00069	1128-1141	Q9H2X6	199-527	357	-----VCSTY----	359	360	361
PF00069	1128-1141	P05771	342-600	498	----T-KT-F----	498	500
PF00069	1128-1141	O14965	133-383	287	------TT-L----	288
PF00069	1128-1141	Q52WX2	53-315	203	--CRV-KR-V----
PF00069	1128-1141	P51812	68-327	225	----A-YS-F----	226	227
PF00069	1128-1141	Q00536	165-446	315	--TKT-YSNE----
PF00069	1128-1141	Q9Y2H1	90-383	277	-RQLA-YS-T----	281	282	283
PF00069	1128-1141	O43930	50-271	201	----T-WT-L----	201	203
PF00069	1128-1141	A0A1B0GUL7	71-368	224	------NS-F----	225
PF00069	1128-1141	P31152	20-312	184	-----YLSEG----	186
PF00069	1128-1141	Q00534	13-300	174	--M-A-LTSV----
PF00069	1128-1141	P27448	56-307	209	---L--DT-F----	211
PF00069	1128-1141	P28482	25-313	183	-----FLTEY----	185	187
PF00069	1128-1141	Q05655	349-603	505	----A-ST-F----	506	507
PF00069	1128-1141	P31751	152-409	307	----M-KT-F----	309
PF00069	1128-1141	Q9BUB5	203-374	253	---L--TT-P----
PF00069	1128-1141	Q9UEW8	63-337	230	------KT-F----	231
PF00069	1128-1141	Q6PHR2	14-270	171	-------H------
PF00069	1128-1141	P45985	102-367	260	------KTRD----
PF00069	1128-1141	P51817	49-303	201	----T-WT-L----	201	203
PF00069	1128-1141	Q9UPE1	387-565	420	------FTED----
PF00069	1128-1141	Q13177	249-500	401	------ST-M----	401	402
PF00069	1128-1141	Q9NRH2	16-269	171	---L--TT-S----
PF00069	1128-1141	Q7L7X3	28-281	180	------NS-F----	181
PF00069	1128-1141	Q16539	24-308	178	-----EMTGY----	180	182
PF00069	1128-1141	O75460	571-832	721	-----GRHSF----	724
PF00069	1128-1141	P52564	53-314	210	------KTID----
PF00069	1128-1141	Q9NSY0	55-306	208	------RSPI----	209
PF00069	1128-1141	P36897	205-492	361	------ATDTID--
PF00069	1128-1141	O14733	120-380	274	------KTRS----
PF00069	1178-1186	Q9Y243	148-405	307	----C----
PF00069	1178-1186	Q8NEV1	39-324	192	----V----
PF00069	1178-1186	Q6P5Z2	559-818	720	----C----
PF00069	1178-1186	P51617	212-517	384	----VR---
PF00069	1178-1186	O94804	36-294	193	----I----
PF00069	1178-1186	O94806	577-832	737	----V----
PF00069	1178-1186	Q13188	27-278	182	----I----
PF00069	1178-1186	Q16513	657-916	818	----C----
PF00069	1178-1186	Q9UQB9	43-293	200	----C----
PF00069	1178-1186	P49137	64-325	224	----C----
PF00069	1178-1186	Q9H2G2	34-292	191	----I----
PF00069	1178-1186	P17252	339-597	499	----C----
PF00069	1178-1186	Q13163	166-419	317	----V----
PF00069	1178-1186	O95747	17-291	187	----V----
PF00069	1178-1186	O96013	321-572	476	----V----
PF00069	1178-1186	Q9H2K8	24-277	179	----V----
PF00069	1178-1186	O15264	25-308	183	----V----
PF00069	1178-1186	Q96Q40	103-387	260	----V----
PF00069	1178-1186	Q9Y6E0	36-286	192	----V----
PF00069	1178-1186	P49841	56-340	217	----I----
PF00069	1178-1186	Q00526	4-286	163	----V----
PF00069	1178-1186	P68400	39-324	192	----V----
PF00069	1178-1186	P22612	44-298	200	----C----
PF00069	1178-1186	O43781	209-522	370	----I----
PF00069	1178-1186	O75582	427-687	583	----C----
PF00069	1178-1186	Q00535	4-286	162	----V----
PF00069	1178-1186	Q8IVH8	16-273	172	----I----
PF00069	1178-1186	P45983	26-321	186	----V----
PF00069	1178-1186	O14936	12-276	180	----V----
PF00069	1178-1186	O94921	135-419	292	----V----
PF00069	1178-1186	Q8TD19	52-308	212	----V----
PF00069	1178-1186	Q15131	39-323	199	----V----
PF00069	1178-1186	P50613	12-295	173	----V----
PF00069	1178-1186	P53350	53-305	212	----C----
PF00069	1178-1186	P06493	4-287	164	----V----
PF00069	1178-1186	Q14012	20-276	179	----C----
PF00069	1178-1186	P36507	72-369	228	----V----
PF00069	1178-1186	Q13153	270-521	425	----V----
PF00069	1178-1186	Q13043	30-281	185	----I----
PF00069	1178-1186	Q6P3W7	32-327	226	----CL---
PF00069	1178-1186	P25098	191-453	351	----V----
PF00069	1178-1186	P15735	24-291	188	----C----
PF00069	1178-1186	P48730	9-271	174	----T----
PF00069	1178-1186	Q12851	16-273	172	----I----
PF00069	1178-1186	A0A0B4J2F2	27-278	184	----C----
PF00069	1178-1186	Q9Y6R4	1343-1601	1503	----L----
PF00069	1178-1186	Q7Z7A4	185-479	342	----L----
PF00069	1178-1186	P51955	8-271	177	----V----
PF00069	1178-1186	Q8IW41	22-304	184	----Q----
PF00069	1178-1186	P53778	27-311	186	----V----
PF00069	1178-1186	O00506	20-270	176	----V----
PF00069	1178-1186	Q13237	453-711	611	----C----
PF00069	1178-1186	Q15759	24-308	183	----V----
PF00069	1178-1186	Q9H4A3	221-479	383	----VI---
PF00069	1178-1186	P22694	44-298	200	----C----
PF00069	1178-1186	Q92630	222-535	383	----I----
PF00069	1178-1186	P78362	512-686	545	----IQ---
PF00069	1178-1186	Q96J92	174-432	336	----VI---
PF00069	1178-1186	P17612	44-298	200	----C----
PF00069	1178-1186	Q14004	705-998	874	----V----
PF00069	1178-1186	Q15208	89-382	283	----V----
PF00069	1178-1186	Q9Y616	165-443	334	----SS---
PF00069	1178-1186	Q96KB5	33-318	207	----I----
PF00069	1178-1186	O00141	98-355	258	----C----
PF00069	1178-1186	Q00537	192-473	349	----V----
PF00069	1178-1186	Q7RTN6	69-379	238	----VKV--
PF00069	1178-1186	Q8IU85	23-279	182	----C----
PF00069	1178-1186	Q15746	1464-1719	1622	----F----
PF00069	1178-1186	P30291	299-569	477	----E----
PF00069	1178-1186	Q96L34	59-310	216	----C----
PF00069	1178-1186	P45984	26-321	186	----V----
PF00069	1178-1186	Q9NYV4	727-1020	896	----V----
PF00069	1178-1186	Q13557	14-272	175	----A----
PF00069	1178-1186	O75385	16-278	182	----C----
PF00069	1178-1186	Q16816	20-288	185	----C----
PF00069	1178-1186	Q13554	14-272	175	----A----
PF00069	1178-1186	Q05513	252-518	412	----C----
PF00069	1178-1186	Q9NRP7	4-254	161	----K----
PF00069	1178-1186	Q13164	55-347	222	----V----
PF00069	1178-1186	P46734	64-325	225	----A----
PF00069	1178-1186	Q16566	46-300	202	----C----
PF00069	1178-1186	Q15349	415-672	572	----C----
PF00069	1178-1186	Q15139	584-839	744	----V----
PF00069	1178-1186	Q13976	360-619	519	----C----
PF00069	1178-1186	O96017	220-486	385	----C----
PF00069	1178-1186	Q15418	418-675	575	----C----
PF00069	1178-1186	Q13627	159-479	322	----I----
PF00069	1178-1186	Q13131	27-279	185	----C----
PF00069	1178-1186	Q16659	20-316	192	----L----
PF00069	1178-1186	Q9C0K7	58-369	227	----TSV--
PF00069	1178-1186	Q9HC98	45-308	208	----V----
PF00069	1178-1186	P31749	150-408	310	----C----
PF00069	1178-1186	Q13523	687-1003	850	----L----
PF00069	1178-1186	Q9UK32	73-330	234	----C----
PF00069	1178-1186	Q04759	380-634	540	----C----
PF00069	1178-1186	P54646	16-268	174	----C----
PF00069	1178-1186	Q96GD4	77-327	234	----C----
PF00069	1178-1186	O43683	787-1035	958	----K----
PF00069	1178-1186	P19525	267-537	449	----K----
PF00069	1178-1186	Q92918	17-274	173	----I----
PF00069	1178-1186	Q9UL54	28-281	183	----V----
PF00069	1178-1186	Q9P289	24-274	180	----V----
PF00069	1178-1186	Q02750	68-361	224	----V----
PF00069	1178-1186	Q9H422	197-525	360	----L----
PF00069	1178-1186	P35626	191-453	351	----V----
PF00069	1178-1186	Q9Y572	21-283	177	-------G-
PF00069	1178-1186	Q86YV5	1082-1326	1213	-----IIS-
PF00069	1178-1186	P27361	42-330	205	----V----
PF00069	1178-1186	Q86Z02	190-518	353	----L----
PF00069	1178-1186	P57059	27-278	184	----C----
PF00069	1178-1186	Q13873	203-501	374	----IS---	375
PF00069	1178-1186	P53779	64-359	224	----V----
PF00069	1178-1186	Q7KZI7	53-304	210	----C----
PF00069	1178-1186	O75676	33-301	198	----C----
PF00069	1178-1186	P24941	4-286	163	----V----
PF00069	1178-1186	O95382	649-906	808	----T----
PF00069	1178-1186	O15530	82-342	243	----V----
PF00069	1178-1186	Q9Y2K2	8-259	165	----C----
PF00069	1178-1186	P21127	438-723	598	----V----
PF00069	1178-1186	O75582	49-318	214	----C----
PF00069	1178-1186	Q8N4C8	25-289	189	----I----
PF00069	1178-1186	O75676	412-674	570	----C----
PF00069	1178-1186	Q9BZL6	552-807	712	----V----
PF00069	1178-1186	Q9UPZ9	4-284	160	----V----
PF00069	1178-1186	Q9NR20	104-400	265	----I----
PF00069	1178-1186	Q96SB4	475-653	512	----IQ---
PF00069	1178-1186	O76039	13-297	172	----V----
PF00069	1178-1186	O14578	97-360	258	----I----
PF00069	1178-1186	Q9NQU5	407-658	562	----V----
PF00069	1178-1186	Q99640	110-359	268	----E----
PF00069	1178-1186	Q16644	44-304	203	----C----
PF00069	1178-1186	P51812	422-679	579	----C----
PF00069	1178-1186	Q9HAZ1	159-475	338	----V----
PF00069	1178-1186	Q9NRM7	854-973	874	----V----
PF00069	1178-1186	Q16512	615-874	776	----C----
PF00069	1178-1186	Q8N165	8-327	219	----C----
PF00069	1178-1186	Q13555	14-272	175	----A----
PF00069	1178-1186	Q15418	62-321	223	----C----
PF00069	1178-1186	Q8TDX7	34-292	197	----V----
PF00069	1178-1186	P50750	19-315	189	----V----
PF00069	1178-1186	Q9UBE8	138-427	301	----V----
PF00069	1178-1186	Q9UKE5	25-289	189	----I----
PF00069	1178-1186	P23443	91-352	254	----C----
PF00069	1178-1186	Q9Y463	111-431	274	----I----
PF00069	1178-1186	Q9UHD2	9-299	174	----Y----
PF00069	1178-1186	P49674	9-271	174	----T----
PF00069	1178-1186	P49759	161-477	340	----V----
PF00069	1178-1186	Q8TDR2	202-526	416	----C----
PF00069	1178-1186	P49840	119-403	280	----I----
PF00069	1178-1186	Q9P286	449-700	604	----V----
PF00069	1178-1186	Q9UQM7	13-271	174	----A----
PF00069	1178-1186	Q9BYP7	147-405	309	----VI---
PF00069	1178-1186	Q9BQI3	339-583	491	----V----
PF00069	1178-1186	Q9P0L2	60-311	217	----C----
PF00069	1178-1186	O95835	892-1010	911	----V----
PF00069	1178-1186	P41743	254-522	414	----C----
PF00069	1178-1186	Q9UQ88	426-711	586	----V----
PF00069	1178-1186	Q9P2K8	325-539	465	----R----
PF00069	1178-1186	O75914	283-534	438	----V----
PF00069	1178-1186	Q9Y2U5	356-616	522	----T----
PF00069	1178-1186	Q6A1A2	55-315	216	----V----
PF00069	1178-1186	P05129	351-614	516	----C----
PF00069	1178-1186	Q9H2X6	199-527	362	----L----
PF00069	1178-1186	P05771	342-600	502	----C----
PF00069	1178-1186	Q9Y3S1	195-453	357	----VI---
PF00069	1178-1186	O14965	133-383	290	----C----
PF00069	1178-1186	Q52WX2	53-315	209	----S----	209
PF00069	1178-1186	O14976	40-313	218	----ITRN-
PF00069	1178-1186	P51812	68-327	229	----C----
PF00069	1178-1186	Q00536	165-446	322	----V----
PF00069	1178-1186	Q9Y2H1	90-383	284	----V----
PF00069	1178-1186	O43930	50-271	205	----C----
PF00069	1178-1186	A0A1B0GUL7	71-368	227	----V----
PF00069	1178-1186	P31152	20-312	189	----L----
PF00069	1178-1186	Q00534	13-300	180	----V----
PF00069	1178-1186	P27448	56-307	213	----C----
PF00069	1178-1186	P28482	25-313	188	----V----
PF00069	1178-1186	Q05655	349-603	509	----C----
PF00069	1178-1186	P31751	152-409	311	----C----
PF00069	1178-1186	Q9BUB5	203-374	257	----C----
PF00069	1178-1186	Q9UEW8	63-337	233	----V----
PF00069	1178-1186	Q6PHR2	14-270	172	----VL---
PF00069	1178-1186	P45985	102-367	264	----A----
PF00069	1178-1186	P51817	49-303	205	----C----
PF00069	1178-1186	Q9UPE1	387-565	424	----IQ---
PF00069	1178-1186	Q13177	249-500	404	----V----
PF00069	1178-1186	Q9NRH2	16-269	175	----C----
PF00069	1178-1186	Q9BUB5	50-172	161	----L----
PF00069	1178-1186	Q7L7X3	28-281	183	----V----
PF00069	1178-1186	Q16539	24-308	183	----V----
PF00069	1178-1186	O75460	571-832	726	----SRRS-
PF00069	1178-1186	P52564	53-314	214	----A----
PF00069	1178-1186	Q9NSY0	55-306	218	----L----
PF00069	1178-1186	P36897	205-492	367	----IAPN-
PF00069	1178-1186	O14733	120-380	278	----A----
PF00069	1216-1225	Q9Y243	148-405	308	----GTP---	309
PF00069	1216-1225	Q8NEV1	39-324	193	----ASR---
PF00069	1216-1225	Q6P5Z2	559-818	721	----GTP---	722
PF00069	1216-1225	P51617	212-517	386	----GTL---
PF00069	1216-1225	O94804	36-294	194	----GTP---	195
PF00069	1216-1225	O94806	577-832	738	----GTP---	739
PF00069	1216-1225	Q13188	27-278	183	----GTP---
PF00069	1216-1225	Q16513	657-916	819	----GTP---	820
PF00069	1216-1225	Q9UQB9	43-293	201	----GTL---
PF00069	1216-1225	P49137	64-325	225	----YTP---	225	226
PF00069	1216-1225	Q9H2G2	34-292	192	----GTP---	193
PF00069	1216-1225	P17252	339-597	500	----GTP---	501
PF00069	1216-1225	Q13163	166-419	318	----GTN---
PF00069	1216-1225	O95747	17-291	188	----GTP---
PF00069	1216-1225	O96013	321-572	477	----GTP---	478
PF00069	1216-1225	Q9H2K8	24-277	180	----GTP---	181
PF00069	1216-1225	O15264	25-308	184	----VTR---	185
PF00069	1216-1225	Q96Q40	103-387	261	----VTL---
PF00069	1216-1225	Q9Y6E0	36-286	193	----GTP---
PF00069	1216-1225	P49841	56-340	218	----CSR---	219
PF00069	1216-1225	Q00526	4-286	164	----VTL---
PF00069	1216-1225	P68400	39-324	193	----ASR---
PF00069	1216-1225	P22612	44-298	201	----GTP---	202
PF00069	1216-1225	O43781	209-522	371	----QSR---
PF00069	1216-1225	Q96RU8	105-338	244	----GCP---
PF00069	1216-1225	O75582	427-687	584	----FTL---
PF00069	1216-1225	Q00535	4-286	163	----VTL---
PF00069	1216-1225	Q8IVH8	16-273	173	----GTP---
PF00069	1216-1225	P45983	26-321	187	----VTR---	188
PF00069	1216-1225	O14936	12-276	181	----GTP---
PF00069	1216-1225	O94921	135-419	293	----VTL---
PF00069	1216-1225	Q8TD19	52-308	213	----GTP---	214
PF00069	1216-1225	Q15131	39-323	200	----VTL---
PF00069	1216-1225	P50613	12-295	174	----VTR---	175
PF00069	1216-1225	P53350	53-305	213	----GTP---	214
PF00069	1216-1225	P06493	4-287	165	----VTL---
PF00069	1216-1225	Q14012	20-276	180	----GTP---
PF00069	1216-1225	P36507	72-369	229	----GTR---	230
PF00069	1216-1225	Q13153	270-521	426	----GTP---
PF00069	1216-1225	Q13043	30-281	186	----GTP---
PF00069	1216-1225	Q6P3W7	32-327	228	----PNP---
PF00069	1216-1225	P25098	191-453	352	----GTH---
PF00069	1216-1225	P15735	24-291	189	----GTP---
PF00069	1216-1225	P48730	9-271	175	----GTA---
PF00069	1216-1225	Q12851	16-273	173	----GTP---
PF00069	1216-1225	A0A0B4J2F2	27-278	185	----GSP---	186
PF00069	1216-1225	Q9Y6R4	1343-1601	1504	----GTA---
PF00069	1216-1225	Q7Z7A4	185-479	343	----YEM---
PF00069	1216-1225	P51955	8-271	178	----GTP---
PF00069	1216-1225	Q8IW41	22-304	185	----FTP---	186
PF00069	1216-1225	P53778	27-311	187	----VTR---	188
PF00069	1216-1225	O00506	20-270	177	----GTP---
PF00069	1216-1225	Q13237	453-711	612	----GTP---	613
PF00069	1216-1225	Q15759	24-308	184	----ATR---
PF00069	1216-1225	Q9H4A3	221-479	385	----GTP---
PF00069	1216-1225	P22694	44-298	201	----GTP---	202
PF00069	1216-1225	Q92630	222-535	384	----QSR---
PF00069	1216-1225	P78362	512-686	547	-----TR---	547
PF00069	1216-1225	Q96J92	174-432	338	----GTP---
PF00069	1216-1225	P17612	44-298	201	----GTP---	202
PF00069	1216-1225	Q14004	705-998	875	----ITL---
PF00069	1216-1225	Q15208	89-382	284	----GTP---	285
PF00069	1216-1225	Q9Y616	165-443	336	----KHL---
PF00069	1216-1225	Q96KB5	33-318	208	----GTE---
PF00069	1216-1225	O00141	98-355	259	----GTP---
PF00069	1216-1225	Q00537	192-473	350	----VTL---
PF00069	1216-1225	Q7RTN6	69-379	241	------L---
PF00069	1216-1225	Q8IU85	23-279	183	----GTP---	184
PF00069	1216-1225	Q15746	1464-1719	1623	----GTP---
PF00069	1216-1225	P30291	299-569	478	----GDS---
PF00069	1216-1225	Q96L34	59-310	217	----GSP---	218
PF00069	1216-1225	P45984	26-321	187	----VTR---	188
PF00069	1216-1225	Q9NYV4	727-1020	897	----ITL---
PF00069	1216-1225	Q13557	14-272	176	----GTP---
PF00069	1216-1225	O75385	16-278	183	----GSP---
PF00069	1216-1225	Q16816	20-288	186	----GTP---
PF00069	1216-1225	Q13554	14-272	176	----GTP---
PF00069	1216-1225	Q05513	252-518	413	----GTP---
PF00069	1216-1225	Q9NRP7	4-254	162	----GTP---
PF00069	1216-1225	Q13164	55-347	223	----ATR---	224
PF00069	1216-1225	P46734	64-325	226	----GCK---
PF00069	1216-1225	Q16566	46-300	203	----GTP---
PF00069	1216-1225	Q15349	415-672	573	----YTA---
PF00069	1216-1225	Q15139	584-839	745	----GTP---	746
PF00069	1216-1225	Q13976	360-619	520	----GTP---	521
PF00069	1216-1225	O96017	220-486	386	----GTP---	387
PF00069	1216-1225	Q15418	418-675	576	----YTA---	576	577
PF00069	1216-1225	Q13627	159-479	323	----QSR---
PF00069	1216-1225	Q13131	27-279	186	----GSP---	187
PF00069	1216-1225	Q16659	20-316	193	----VTK---
PF00069	1216-1225	Q9C0K7	58-369	230	------Q---
PF00069	1216-1225	Q9HC98	45-308	209	----GTP---
PF00069	1216-1225	P31749	150-408	311	----GTP---	312
PF00069	1216-1225	Q13523	687-1003	851	----VSR---	852
PF00069	1216-1225	Q9UK32	73-330	235	----GTV---	236
PF00069	1216-1225	Q04759	380-634	541	----GTP---	542
PF00069	1216-1225	P54646	16-268	175	----GSP---	176
PF00069	1216-1225	Q96GD4	77-327	235	----GTL---
PF00069	1216-1225	O43683	787-1035	959	----GTI---
PF00069	1216-1225	P19525	267-537	450	----GTL---
PF00069	1216-1225	Q92918	17-274	174	----GTP---
PF00069	1216-1225	Q9UL54	28-281	184	----GTP---	185
PF00069	1216-1225	Q8WZ42	32178-32432	32336	----TAP---
PF00069	1216-1225	Q96KG9	31-254	167	----QGN---
PF00069	1216-1225	Q9P289	24-274	181	----GTP---	182
PF00069	1216-1225	Q02750	68-361	225	----GTR---	226
PF00069	1216-1225	Q9H422	197-525	361	----QSR---
PF00069	1216-1225	P35626	191-453	352	----GTH---
PF00069	1216-1225	Q9Y572	21-283	181	----GTL---
PF00069	1216-1225	Q86YV5	1082-1326	1230	LQQKKSQ---
PF00069	1216-1225	P27361	42-330	206	----ATR---	207
PF00069	1216-1225	Q86Z02	190-518	354	----QSR---
PF00069	1216-1225	P57059	27-278	185	----GSP---	186
PF00069	1216-1225	Q13873	203-501	376	--EVGTI---	379
PF00069	1216-1225	P53779	64-359	225	----VTR---	226
PF00069	1216-1225	Q7KZI7	53-304	211	----GSP---	212
PF00069	1216-1225	Q8IZE3	26-245	164	----RDP---
PF00069	1216-1225	O75676	33-301	199	----GTI---
PF00069	1216-1225	P24941	4-286	164	----VTL---
PF00069	1216-1225	O95382	649-906	809	----GTL---
PF00069	1216-1225	O15530	82-342	244	----GTA---	245
PF00069	1216-1225	Q9Y2K2	8-259	166	----GSP---	167
PF00069	1216-1225	P21127	438-723	599	----VTL---	600
PF00069	1216-1225	O75582	49-318	215	----GTI---
PF00069	1216-1225	Q8N4C8	25-289	190	----GTP---	191
PF00069	1216-1225	O75676	412-674	571	----FTL---
PF00069	1216-1225	Q9BZL6	552-807	713	----GTP---	714
PF00069	1216-1225	Q9UPZ9	4-284	161	----STR---	161
PF00069	1216-1225	Q9NR20	104-400	266	----QSR---
PF00069	1216-1225	Q96SB4	475-653	514	-----TR---	514
PF00069	1216-1225	O76039	13-297	173	----ATR---	174
PF00069	1216-1225	O14578	97-360	259	----GTP---
PF00069	1216-1225	Q9NQU5	407-658	563	----GTP---	564
PF00069	1216-1225	Q99640	110-359	269	----GDP---
PF00069	1216-1225	Q16644	44-304	204	----YTP---	204
PF00069	1216-1225	P51812	422-679	580	----YTA---	580	581
PF00069	1216-1225	Q9HAZ1	159-475	339	----STR---	339	340
PF00069	1216-1225	Q9NRM7	854-973	875	----GTP---
PF00069	1216-1225	Q16512	615-874	777	----GTP---	778
PF00069	1216-1225	Q8N165	8-327	220	----GTD---	221
PF00069	1216-1225	Q13555	14-272	176	----GTP---
PF00069	1216-1225	Q15418	62-321	224	----GTV---	225
PF00069	1216-1225	Q8TDX7	34-292	198	----GTP---
PF00069	1216-1225	P50750	19-315	190	----VTL---
PF00069	1216-1225	P41279	139-388	289	----GTE---
PF00069	1216-1225	Q9UBE8	138-427	302	----VTQ---
PF00069	1216-1225	Q9UKE5	25-289	190	----GTP---
PF00069	1216-1225	P23443	91-352	255	----GTI---
PF00069	1216-1225	Q9Y463	111-431	275	----QSR---
PF00069	1216-1225	Q9UHD2	9-299	175	----GTE---
PF00069	1216-1225	P49674	9-271	175	----GTA---
PF00069	1216-1225	P49759	161-477	341	----STR---	341	342
PF00069	1216-1225	Q8TDR2	202-526	417	----GSD---
PF00069	1216-1225	P49840	119-403	281	----CSR---	282
PF00069	1216-1225	Q9P286	449-700	605	----GTP---	606
PF00069	1216-1225	Q9UQM7	13-271	175	----GTP---
PF00069	1216-1225	Q9BYP7	147-405	311	----GTP---
PF00069	1216-1225	Q9BQI3	339-583	492	----GTC---
PF00069	1216-1225	Q9P0L2	60-311	218	----GSP---	219
PF00069	1216-1225	O95835	892-1010	912	----GTP---
PF00069	1216-1225	P41743	254-522	415	----GTP---	416
PF00069	1216-1225	Q9UQ88	426-711	587	----VTQ---
PF00069	1216-1225	Q9P2K8	325-539	466	----FSDNAL
PF00069	1216-1225	O75914	283-534	439	----GTP---
PF00069	1216-1225	Q9Y2U5	356-616	523	----GTP---
PF00069	1216-1225	Q6A1A2	55-315	217	----GTA---	218
PF00069	1216-1225	P05129	351-614	517	----GTP---	518
PF00069	1216-1225	Q9H2X6	199-527	363	----QSR---
PF00069	1216-1225	P05771	342-600	503	----GTP---	504
PF00069	1216-1225	Q9Y3S1	195-453	359	----GTP---
PF00069	1216-1225	O14965	133-383	291	----GTL---
PF00069	1216-1225	Q52WX2	53-315	210	----GTI---	211
PF00069	1216-1225	O14976	40-313	222	----TTP---
PF00069	1216-1225	P51812	68-327	230	----GTV---	231
PF00069	1216-1225	Q00536	165-446	323	----VTL---
PF00069	1216-1225	Q9Y2H1	90-383	285	----GTP---	286
PF00069	1216-1225	O43930	50-271	206	----GTP---	207
PF00069	1216-1225	A0A1B0GUL7	71-368	228	----GTR---	229
PF00069	1216-1225	P31152	20-312	190	----VTK---
PF00069	1216-1225	Q00534	13-300	181	----VTL---
PF00069	1216-1225	P27448	56-307	214	----GSP---	215
PF00069	1216-1225	P28482	25-313	189	----ATR---	190
PF00069	1216-1225	Q05655	349-603	510	----GTP---	511
PF00069	1216-1225	P31751	152-409	312	----GTP---	313
PF00069	1216-1225	Q9BUB5	203-374	258	----GSA---
PF00069	1216-1225	Q9UEW8	63-337	234	----GTP---
PF00069	1216-1225	Q6PHR2	14-270	174	---RGSP---
PF00069	1216-1225	P45985	102-367	265	----GCR---
PF00069	1216-1225	P51817	49-303	206	----GTP---	207
PF00069	1216-1225	Q9UPE1	387-565	426	-----TR---	426
PF00069	1216-1225	Q13177	249-500	405	----GTP---
PF00069	1216-1225	Q9NRH2	16-269	176	----GSL---
PF00069	1216-1225	Q9BUB5	50-172	162	----HTK---
PF00069	1216-1225	Q7L7X3	28-281	184	----GTP---	185
PF00069	1216-1225	Q16539	24-308	184	----ATR---	185
PF00069	1216-1225	O75460	571-832	732	---PGTE---
PF00069	1216-1225	P52564	53-314	215	----GCK---
PF00069	1216-1225	Q9NSY0	55-306	219	----RNL---
PF00069	1216-1225	P36897	205-492	371	-HRVGTK---
PF00069	1216-1225	O14733	120-380	279	----GCA---
PF00071	130-140	P51159	11-183	80	---RFRSLTTA	83	85
PF00071	130-140	P61586	7-180	65	---DYDRLRPL
PF00071	130-140	P61006	10-171	69	---RFRTITTA	72
PF00071	130-140	K7ERQ8	23-159	82	---RYHSLAPM	83
PF00071	130-140	Q15382	8-169	66	---EYSIFPQT
PF00071	130-140	P15153	5-178	63	---DYDRLRPL
PF00071	130-140	P63000	5-178	63	---DYDRLRPL
PF00071	130-140	Q96P47	93-251	151	--LQFAAW---
PF00071	130-140	Q96E17	32-193	91	---RYRTITTA	94
PF00071	130-140	Q15907	13-174	72	---RYRAITSA	77	78
PF00071	130-140	P01116	5-165	63	---EYSAMRDQ
PF00071	130-140	P51148	23-184	82	---RYHSLAPM	83
PF00071	130-140	Q92930	10-171	69	---RFRTITTA	72
PF00071	130-140	P01111	5-165	63	---EYSAMRDQ
PF00071	130-140	P60953	5-178	63	---DYDRLRPL
PF00071	130-140	P84095	5-178	63	---EYDRLRTL
PF00071	130-140	P62070	8-177	74	---EFGAMREQ
PF00071	130-140	P57735	14-175	73	---RYRAITSA	78	79
PF00071	130-140	Q8IXI1	6-168	63	---QTDEELRE
PF00071	130-140	P08134	7-180	65	---DYDRLRPL
PF00071	130-140	P60763	5-178	63	---DYDRLRPL
PF00071	130-140	P20337	24-185	83	---RYRTITTA	86
PF00071	130-140	P51151	9-174	68	---RFRSLRTP
PF00071	130-140	Q15286	10-170	69	---RFRTITST	72
PF00071	130-140	Q9H0U4	10-171	69	---RFRTITSS	72	74	75
PF00071	130-140	P51153	10-171	69	---RFKTITTA	74
PF00071	130-140	Q13637	27-194	87	---RFGNMTRV
PF00071	130-140	Q9UPQ3	73-231	131	--AQFAMW---
PF00071	130-140	P62826	12-170	71	---KFGGLRDG
PF00071	130-140	Q6IQ22	44-206	103	---RFNSITSA	106
PF00071	130-140	P61106	13-174	72	---RFRAVTRS
PF00071	130-140	P61020	22-183	81	---RYHSLAPM	82
PF00071	130-140	P62834	5-167	63	---QFTAMRDL
PF00071	130-140	P61225	5-166	63	---QFASMRDL	66
PF00071	130-140	P62820	13-174	72	---RFRTITSS	75	77	78
PF00071	130-140	P61224	5-167	63	---QFTAMRDL
PF00071	130-140	P10114	5-166	63	---QFASMRDL	66
PF00071	130-140	O95716	24-185	83	---RYRTITTA	86
PF00071	130-140	O00194	11-183	80	---RFRSLTTA	83	85
PF00071	130-140	Q13636	7-168	66	---RFHSLAPM
PF00071	130-140	Q96HU8	9-171	67	---QFPAMQRL
PF00071	130-140	P20339	22-183	81	---RYHSLAPM	82
PF00071	130-140	Q9HBH0	21-194	79	---DYDRLRPL
PF00071	130-140	Q9NP72	10-171	69	---RFRTLTPS
PF00071	130-140	P51149	10-175	69	---RFQSLGVA	72
PF00071	130-140	P61026	11-172	70	---RFHTITTS	73	75	76	77
PF00071	130-140	Q9NX57	7-202	61	---QFHGLGSM
PF00071	130-140	P01112	5-165	63	---EYSAMRDQ
PF00071	130-140	P20336	24-185	83	---RYRTITTA	86
PF00071	130-140	P20340	15-175	74	---RFRSLIPS
PF00071	130-140	Q8WUD1	8-169	67	---SFRSITRS	67	70	72
PF00071	130-140	P62491	13-174	72	---RYRAITSA	77	78
PF00071	130-140	Q9UL25	21-182	80	---RFHALGPI
PF00071	130-140	P11234	16-178	74	---DYAAIRDN
PF00071	130-140	P11233	16-177	74	---DYAAIRDN
PF00071	130-140	P61019	8-169	67	---SFRSITRS	67	70	72
PF00071	130-140	Q9NRW1	15-175	74	---RFRSLIPS
PF00071	130-140	Q9Y3L5	5-166	63	---QFASMRDL	66
PF00071	186-190	P51159	11-183	122	--YCE
PF00071	186-190	P61006	10-171	111	---SA	111
PF00071	186-190	K7ERQ8	23-159	124	---SP	124
PF00071	186-190	Q15382	8-169	108	--GKV
PF00071	186-190	Q96P47	93-251	188	-ASE-
PF00071	186-190	Q96E17	32-193	133	---WD
PF00071	186-190	Q15907	13-174	114	---DS	115
PF00071	186-190	P01116	5-165	105	--DSE
PF00071	186-190	P51148	23-184	124	---SP	124
PF00071	186-190	Q92930	10-171	111	---SS	111	112
PF00071	186-190	P01111	5-165	105	--DSD
PF00071	186-190	P62070	8-177	116	--DRD
PF00071	186-190	P57735	14-175	115	---EA
PF00071	186-190	Q8IXI1	6-168	105	TTQGP
PF00071	186-190	P20337	24-185	125	---WD
PF00071	186-190	P51151	9-174	111	VKEPE
PF00071	186-190	Q15286	10-170	110	---CD
PF00071	186-190	Q9H0U4	10-171	111	---SE	111
PF00071	186-190	P51153	10-171	111	---SA	111
PF00071	186-190	Q13637	27-194	130	LPNGS	134
PF00071	186-190	Q9UPQ3	73-231	168	-TSE-
PF00071	186-190	P62826	12-170	110	-RVCE
PF00071	186-190	Q6IQ22	44-206	145	---SE
PF00071	186-190	P61106	13-174	114	---NP
PF00071	186-190	P61020	22-183	123	---SP	123
PF00071	186-190	P62834	5-167	105	--DTE
PF00071	186-190	P61225	5-166	105	--RYE
PF00071	186-190	P62820	13-174	114	---SE	114
PF00071	186-190	P61224	5-167	105	--DTD
PF00071	186-190	P10114	5-166	105	--RYE
PF00071	186-190	O95716	24-185	125	---WD
PF00071	186-190	O00194	11-183	122	--YCE	122
PF00071	186-190	Q13636	7-168	108	---PE
PF00071	186-190	Q96HU8	9-171	109	-GDVE
PF00071	186-190	P20339	22-183	123	---SP	123
PF00071	186-190	Q9NP72	10-171	111	--TRN
PF00071	186-190	P51149	10-175	112	PRDPE
PF00071	186-190	P61026	11-172	112	---NE
PF00071	186-190	Q9NX57	7-202	101	-TASK
PF00071	186-190	P01112	5-165	105	--DSD
PF00071	186-190	P20336	24-185	125	---WD
PF00071	186-190	P20340	15-175	116	---GS	117
PF00071	186-190	Q8WUD1	8-169	109	---SS
PF00071	186-190	P62491	13-174	114	---DS	115
PF00071	186-190	Q9UL25	21-182	122	---GN
PF00071	186-190	P11234	16-178	116	-AEED
PF00071	186-190	P11233	16-177	116	--EDE
PF00071	186-190	P61019	8-169	109	---NS
PF00071	186-190	Q9NRW1	15-175	116	---GS	117
PF00071	186-190	Q9Y3L5	5-166	105	--RYE
PF00076	5-15	P55795	291-358	295	GLPYR-ATEND
PF00076	5-15	Q9NTZ6	547-614	550	NIPFS-ITKMD	554
PF00076	5-15	P23246	373-440	377	NLSPY-VSNEL	379	383
PF00076	5-15	P52597	113-182	117	GLPFG-CTKEE
PF00076	5-15	Q9NW13	337-410	341	NLSFD-SEEEE	343	346
PF00076	5-15	Q15056	44-112	48	NLPFN-TVQGD
PF00076	5-15	O75821	241-310	245	NLSED-TRETD
PF00076	5-15	P08621	105-175	109	RVNYD-TTESK	117
PF00076	5-15	Q8WXF1	158-222	162	NLSPV-VSNEL	164
PF00076	5-15	Q13310	101-168	105	NLDKS-IDNKA
PF00076	5-15	P19338	309-377	313	NLNFN-KSAPE
PF00076	5-15	P26368	261-331	265	GLPNY-LNDDQ
PF00076	5-15	Q13151	100-169	104	GLKGD-VAEGD
PF00076	5-15	O14979	235-304	239	GLSPD-TSEEQ	241	244	245
PF00076	5-15	P84103	12-77	16	NLGNN-GNKTE	24
PF00076	5-15	Q13310	296-364	300	NLDDT-IDDEK
PF00076	5-15	O43390	167-235	171	KIPRD-LYEDE
PF00076	5-15	Q15427	15-85	19	GLDEK-VSEPL
PF00076	5-15	Q96EP5	12-81	16	GLDWS-TTQET	20	21
PF00076	5-15	P22626	23-92	27	GLSFE-TTEES	29
PF00076	5-15	Q9Y6M1	84-151	88	NIPPH-LQWEV
PF00076	5-15	Q14103	99-168	103	GLSWD-TTKKD
PF00076	5-15	Q9H361	296-364	300	NLDDG-IDDER
PF00076	5-15	Q15434	58-124	62	GLQPG-TTDQD
PF00076	5-15	Q13283	342-405	346	NLPHE-VDKSE
PF00076	5-15	Q92879	18-88	22	QVPRT-WSEKD	26	28
PF00076	5-15	Q9NW13	116-185	120	NLSFK-CSEDD	122
PF00076	5-15	P55884	202-260	202	KLKNV------
PF00076	5-15	O75526	10-80	14	GLNLE-TDEKA
PF00076	5-15	P52272	73-143	77	NIPFD-VKWQS	86
PF00076	5-15	P19338	395-460	399	NLPYK-VTQDE	405
PF00076	5-15	P52272	655-723	659	NLPFD-FTWKM
PF00076	5-15	Q99729	71-140	75	GLSWD-TSKKD	80	81
PF00076	5-15	Q96E39	10-80	14	GLNTE-TNEKA
PF00076	5-15	Q32P51	107-178	111	GIKED-TEEHH
PF00076	5-15	Q07955	123-186	127	GLPPS-GSWQD
PF00076	5-15	Q13242	16-83	20	NLPTD-VREKD
PF00076	5-15	P07910	18-81	22	NLNTLVVKKSD	25	31
PF00076	5-15	Q9H361	13-83	17	DLHPD-VTEAM
PF00076	5-15	Q6XE24	63-128	67	GLPPG-TTDQD
PF00076	5-15	P31943	291-358	295	GLPYR-ATEND	301
PF00076	5-15	Q15424	409-478	412	GLSST-TRATD	414	415	416	417
PF00076	5-15	Q13243	110-175	114	NLSSR-VSWQD	116	117
PF00076	5-15	P0DMR1	18-81	22	NLNTLVVKKSD	25	31
PF00076	5-15	P09651	107-176	111	GIKED-TEEHH
PF00076	5-15	P38159	10-80	14	GLNTE-TNEKA
PF00076	5-15	Q15020	706-775	710	NLPYS-MQEPD
PF00076	5-15	P31943	13-84	17	GLPWS-CSADE	21	23
PF00076	5-15	B2RXH8	18-80	22	NLNTLVVKKSD	31
PF00076	5-15	P23588	98-167	102	NLPYD-VTEES
PF00076	5-15	P35637	287-365	291	GLGEN-VTIES
PF00076	5-15	Q13247	112-177	116	NLSSR-CSWQD	118	119	122
PF00076	5-15	Q9BRL6	16-86	20	NLTYR-TSPDS	22	25	26	29
PF00076	5-15	Q86V81	108-177	112	NLDFG-VSDAD
PF00076	5-15	Q01085	99-169	103	DLSPE-ITTED	105
PF00076	5-15	Q13242	113-176	117	GLPPS-GSWQD	121	123
PF00076	5-15	Q15233	150-217	154	NLPQY-VSNEL
PF00076	5-15	Q92879	110-178	114	MISKK-CTEND
PF00076	5-15	Q9UKM9	23-86	27	NLNTALVKKSD
PF00076	5-15	Q08170	106-171	110	NLSSR-CSWQD	112	113	116
PF00076	5-15	Q15287	163-234	167	RLTRN-VTKDH
PF00076	5-15	Q15434	137-203	141	NLPLS-MDEQE
PF00076	5-15	P31943	113-182	117	GLPFG-CSKEE
PF00076	5-15	P52597	291-358	295	GLPYK-ATEND	301
PF00076	5-15	Q8N7X1	10-80	14	GLNLK-TDEKA
PF00076	5-15	Q96DH6	23-92	27	GLSWQ-TSPDS	33
PF00076	5-15	P98179	8-78	12	GLNFN-TDEQA
PF00076	5-15	Q13310	193-261	197	NFGEE-VDDES	206
PF00076	5-15	P09651	16-85	20	GLSFE-TTDES	22
PF00076	5-15	P29558	64-130	68	GLPPH-TTDQD
PF00076	5-15	P05455	113-181	117	GFPTD-ATLDD
PF00076	5-15	Q32P51	16-85	20	GLSFE-TTDES	22
PF00076	5-15	Q9UNP9	8-78	12	GLAEE-VDDKV
PF00076	5-15	Q07955	18-85	22	NLPPD-IRTKD	29
PF00076	5-15	Q86U42	174-243	178	NVDYG-ATAEE
PF00076	5-15	P31942	197-264	201	GLPFR-ATEND	207
PF00076	5-15	P19338	574-641	578	GLSED-TTEET	580	583	584	587
PF00076	5-15	Q05519	35-106	39	NVSPS-ASSEQ
PF00076	5-15	O14979	150-219	154	GLSWD-TSKKD	160
PF00076	5-15	Q5JQF8	4-74	8	DLHPE-VTEAM
PF00076	5-15	P08579	153-219	157	NLPEE-TNEMM
PF00076	5-15	Q4VXU2	296-364	300	NLDDS-IDDDK
PF00076	5-15	O43390	343-405	347	NLATT-VTEEI	351
PF00076	5-15	P11940	101-168	105	NLDKS-IDNKA
PF00076	5-15	P55795	113-182	117	GLPFG-CSKEE
PF00076	5-15	P51991	128-199	132	GIKED-TEEYN
PF00076	5-15	P11940	296-364	300	NLDDG-IDDER
PF00076	5-15	Q9BQ04	80-142	84	NISPT-CTNQE	86	88
PF00076	5-15	P11940	193-262	197	NFGED-MDDER
PF00076	5-15	Q8IY67	224-293	227	RLPPG-FNDVD
PF00076	5-15	P26599	456-521	460	NIPPS-VSEED	464	466
PF00076	5-15	Q01130	16-86	20	NLTYR-TSPDT	22	23	25	26	29
PF00076	5-15	P31942	18-87	22	GLPFG-CSKEE
PF00076	5-15	Q9H361	193-262	197	NFGED-MDDER
PF00076	5-15	P51991	37-106	41	GLSFE-TTDDS	43
PF00076	5-15	B7ZW38	18-81	22	NLNTLVVKKSD	25	31
PF00076	5-15	P55795	13-84	17	GLPWS-CSADE	23
PF00076	5-15	Q9GZT3	21-89	25	RIPWT-AASSQ
PF00076	5-15	Q9NZI8	4-69	8	NLNES-VTPAD	12
PF00076	5-15	Q13310	13-83	17	DLHSD-VTEAM
PF00076	5-15	Q9NTZ6	432-501	436	GLPFE-AENKH
PF00076	5-15	O75494	12-82	16	NVADD-TRSED	21	23
PF00076	5-15	P18615	267-326	270	DMTPT------	272
PF00076	5-15	O43390	248-315	252	SIPKN-KTKEN	252
PF00076	5-15	Q13148	106-172	110	GLPWK-TTEQD	115	116
PF00076	5-15	A0A0G2JPF8	18-81	22	NLNTLVVKKSD	25	31
PF00076	5-15	P29558	143-209	147	NLPLS-MDEQE
PF00076	5-15	P22626	114-183	118	GIKED-TEEHH
PF00076	5-15	Q92804	236-314	240	GLGEG-VSTDQ
PF00076	5-15	Q8NDT2	339-408	343	NLDHS-VSEVE	347
PF00076	5-15	Q9NWH9	386-456	390	GLSSN-TKAAD
PF00076	5-15	Q14151	409-479	413	GLSST-TRATD
PF00076	5-15	Q13247	4-66	8	RLSYN-VREKD
PF00076	5-15	Q9BWF3	80-142	84	NISPT-CTNKE	86	88
PF00076	5-15	P19338	488-554	492	NLSYS-ATEET	494	495	496	498	501
PF00076	5-15	P42696	187-234	191	NLPVT-CNKKK	195
PF00076	5-15	O95319	134-202	138	MVSKK-CNEND
PF00076	5-15	O60506	245-312	249	SIPKS-KTKEQ	249
PF00076	5-15	Q96T37	179-246	179	---SQ-LSDEA	179	182
PF00076	5-15	Q9Y6M1	5-70	9	NLSPA-VTADD	11
PF00076	5-15	Q4VXU2	13-83	17	DLHPD-VTEAM
PF00076	5-15	P11940	13-83	17	DLHPD-VTEAM
PF00076	5-15	Q14103	184-255	188	GLSPD-TPEEK	190	193
PF00076	5-15	Q15717	22-92	26	YLPQN-MTQDE
PF00076	5-15	Q9P2K5	525-593	529	NLPFD-LTWQK
PF00076	5-15	Q13151	9-78	13	GLNVQ-TSESG	19	21
PF00076	5-15	O60812	18-81	22	NLNTLVVKKSD	25	31
PF00076	5-15	O60506	340-402	344	NLANT-VTEEI	348
PF00076	5-15	P14866	203-262	203	--IYS-ITTDV
PF00076	5-15	Q16629	13-78	17	NLGTG-AGKGE
PF00083	412-417	Q9Y267	168-572	341	AS-VNK
PF00083	412-417	Q9UGQ3	40-498	238	RG-TD-
PF00083	412-417	Q8TDB8	37-489	254	WG-TQ-	256
PF00083	412-417	P11166	16-467	232	RG-TA-	234
PF00083	412-417	Q86VW1	103-538	312	AK-WNR
PF00083	412-417	P11169	13-465	230	WG-TQ-	232
PF00083	412-417	P22732	20-475	238	RG-WD-
PF00083	412-417	O15245	89-371	306	AQ-KNG
PF00083	412-417	Q96QE2	84-425	283	RG-NQ-
PF00083	412-417	Q8TD20	43-375	241	RA-LS-	244
PF00083	419-424	Q9Y267	168-572	347	----TI
PF00083	419-424	Q9UGQ3	40-498	242	---VDV
PF00083	419-424	Q8TDB8	37-489	258	----DV
PF00083	419-424	P11166	16-467	236	----DV
PF00083	419-424	Q86VW1	103-538	318	S-SCKL
PF00083	419-424	P11169	13-465	234	----DV
PF00083	419-424	P22732	20-475	242	----SV	242
PF00083	419-424	O15245	89-371	312	----LP
PF00083	419-424	Q96QE2	84-425	287	----TI
PF00083	419-424	Q8TD20	43-375	245	----DT
PF00083	460-470	Q9Y267	168-572	357	QLPRKKVT---
PF00083	460-470	Q9UGQ3	40-498	252	QDNVRRQSS--
PF00083	460-470	Q8TDB8	37-489	267	KDESARM----
PF00083	460-470	P11166	16-467	245	KEESRQM----
PF00083	460-470	Q86VW1	103-538	327	SLDLQGPVSNS
PF00083	460-470	P11169	13-465	243	KDESARM----
PF00083	460-470	P22732	20-475	251	RQEDEAE----
PF00083	460-470	O15245	89-371	321	SLEEDVTEKL-
PF00083	460-470	Q96QE2	84-425	296	KNNIEEEEKEV
PF00083	460-470	Q8TD20	43-375	254	KSSLKDE----
PF00091	69-85	Q9NRH3	4-215	46	---DRKDVFFYQADDEH
PF00091	69-85	P68366	3-214	44	GGDDSFTTFFCETGAGK	48	50
PF00091	69-85	Q3ZCM7	3-212	42	LQLERINVYYNEASGGR
PF00091	69-85	P23258	4-215	46	---DRKDVFFYQADDEH
PF00091	69-85	P07437	3-212	42	LQLDRISVYYNEATGGK	48	50	51	55
PF00091	69-85	Q9H4B7	3-212	42	LQLERISVYYNEAYGRK
PF00091	69-85	P68371	3-212	42	LQLERINVYYNEATGGK	50	51	55
PF00091	69-85	Q13748	3-214	44	GGDDSFNTFFSETGAGK	48	51	54	56
PF00091	69-85	Q9NY65	3-214	44	NDDDSFTTFFSETGNGK
PF00091	69-85	Q9BQE3	3-214	44	GGDDSFNTFFSETGAGK	48	51	54	56
PF00091	69-85	A0A0B4J269	362-559	389	LQLERISVYYNEASSHK	395
PF00091	69-85	Q9BUF5	3-212	42	LQLERINVYYNESSSQK	55	56
PF00091	69-85	Q71U36	3-214	44	GGDDSFNTFFSETGAGK	48	51	54	56
PF00091	69-85	Q13885	3-212	42	LQLERINVYYNEAAGNK
PF00091	69-85	Q6PEY2	3-214	44	GGDDSFNTFFSETGAGK	48	51	54	56
PF00091	69-85	Q13509	3-212	42	LQLERISVYYNEASSHK	48
PF00091	69-85	Q9BVA1	3-212	42	LQLERINVYYNEATGNK	55
PF00091	69-85	P04350	3-212	42	LQLERINVYYNEATGGN	55
PF00091	69-85	P68363	3-214	44	GGDDSFNTFFSETGAGK	48	51	54	56
PF00091	95-106	Q9NRH3	4-215	69	LEPRVIHSILNS	80
PF00091	95-106	P68366	3-214	70	LEPTVIDEIRNG
PF00091	95-106	Q3ZCM7	3-212	68	LEPGTMDSVRSG	72	75
PF00091	95-106	P23258	4-215	69	LEPRVIHSILNS	80
PF00091	95-106	P07437	3-212	68	LEPGTMDSVRSG	72	75	78
PF00091	95-106	Q9H4B7	3-212	68	LEPGTMDSIRSS
PF00091	95-106	P68371	3-212	68	LEPGTMDSVRSG	72	75	78
PF00091	95-106	Q13748	3-214	70	LEPTVVDEVRTG
PF00091	95-106	Q9NY65	3-214	70	LEPTVVDEVRAG
PF00091	95-106	Q9BQE3	3-214	70	LEPTVIDEVRTG	73	80
PF00091	95-106	A0A0B4J269	362-559	415	LEPGTMDSVRSG	419	422
PF00091	95-106	Q9BUF5	3-212	68	LEPGTMDSVRSG	75
PF00091	95-106	Q71U36	3-214	70	LEPTVIDEVRTG	73	80
PF00091	95-106	Q13885	3-212	68	LEPGTMDSVRSG	72	75	78
PF00091	95-106	Q6PEY2	3-214	70	LEPTVVDEVRTG
PF00091	95-106	Q13509	3-212	68	LEPGTMDSVRSG	72	75
PF00091	95-106	Q9BVA1	3-212	68	LEPGTMDSVRSG	72	75	78
PF00091	95-106	P04350	3-212	68	LEPGTMDSVRSG	72	75	78
PF00091	95-106	P68363	3-214	70	LEPTVIDEVRTG	73	80
PF00091	201-206	Q9NRH3	4-215	173	PYQDEM
PF00091	201-206	P68366	3-214	173	PA-PQV
PF00091	201-206	Q3ZCM7	3-212	171	PS-PKV
PF00091	201-206	P23258	4-215	173	PNQDEM
PF00091	201-206	P07437	3-212	171	PS-PKV	172
PF00091	201-206	Q9H4B7	3-212	171	PS-PKV
PF00091	201-206	P68371	3-212	171	PS-PKV	172
PF00091	201-206	Q13748	3-214	173	PA-PQV
PF00091	201-206	Q9NY65	3-214	173	PA-PQV
PF00091	201-206	Q9BQE3	3-214	173	PA-PQV
PF00091	201-206	A0A0B4J269	362-559	518	PS-PKV	519
PF00091	201-206	Q9BUF5	3-212	171	PS-PKV	172
PF00091	201-206	Q71U36	3-214	173	PA-PQV
PF00091	201-206	Q13885	3-212	171	PS-PKV	172
PF00091	201-206	Q6PEY2	3-214	173	PA-PQV
PF00091	201-206	Q13509	3-212	171	PS-PKV	172
PF00091	201-206	Q9BVA1	3-212	171	PS-PKV	172
PF00091	201-206	P04350	3-212	171	PS-PKV	172
PF00091	201-206	P68363	3-214	173	PA-PQV
PF00102	2019-12-04	Q15678	933-1179	936	R-SRIREVV	937
PF00102	2019-12-04	Q92729	913-1143	915	KGSRQEPMP
PF00102	2019-12-04	P23470	1175-1409	1178	K-NRNSSVV	1182
PF00102	2019-12-04	P43378	327-573	330	K-NRYGDVP
PF00102	2019-12-04	Q13332	1416-1647	1419	K-NRYANVI	1422
PF00102	2019-12-04	P08575	966-1225	969	K-NRNSNVI	973
PF00102	2019-12-04	P28827	923-1153	926	K-NRYGNII	929
PF00102	2019-12-04	P23468	1380-1611	1383	K-NRYANVI	1386
PF00102	2019-12-04	P23471	2048-2281	2051	K-NRTSSII	2054
PF00102	2019-12-04	P35236	119-349	122	K-DRYKTIL
PF00102	2019-12-04	P18031	40-276	43	R-NRYRDVS	46	50
PF00102	2019-12-04	P08575	675-909	678	K-NRYVDIL	681
PF00102	2019-12-04	P10586	1375-1606	1378	K-NRYANVI	1381
PF00102	2019-12-04	Q15262	910-1140	913	K-NRYGNII	916
PF00102	2019-12-04	P29350	270-514	273	K-NRYKNIL	276
PF00102	2019-12-04	Q05209	58-292	61	K-NRYKDIL
PF00102	2019-12-04	Q92932	770-1004	773	K-NRSLAVL	776
PF00102	2019-12-04	Q06124	273-524	276	K-NRYKNIL	279
PF00102	2019-12-04	Q12974	8-149	8	E--------
PF00102	93-97	Q15678	933-1179	957	EN--N
PF00102	93-97	Q92729	913-1143	937	GD-PN
PF00102	93-97	P23470	1175-1409	1199	GM-KG
PF00102	93-97	P43378	327-573	351	GH-TQ
PF00102	93-97	Q13332	1416-1647	1440	GI-MG
PF00102	93-97	P08575	966-1225	1009	SE-EP
PF00102	93-97	P28827	923-1153	947	GD-TN
PF00102	93-97	P23468	1380-1611	1404	GI-PG
PF00102	93-97	P23471	2048-2281	2072	G--EG
PF00102	93-97	P35236	119-349	143	SQ-ED	143
PF00102	93-97	P18031	40-276	62	---ED
PF00102	93-97	P08575	675-909	699	GD-AG
PF00102	93-97	P10586	1375-1606	1399	GV-PG
PF00102	93-97	Q15262	910-1140	934	DD-PS
PF00102	93-97	P29350	270-514	294	SNIPG	294
PF00102	93-97	Q05209	58-292	82	PS-QD	83
PF00102	93-97	Q92932	770-1004	794	SH-SH
PF00102	93-97	Q06124	273-524	297	PNEPV
PF00108	247-252	P55084	54-324	282	R-PSSL
PF00113	41-49	P06733	142-432	182	MRIGAEVYH	189
PF00113	41-49	P09104	142-432	182	MRLGAEVYH
PF00113	41-49	P13929	142-432	182	MRIGAEVYH
PF00113	285-290	P06733	142-432	418	GSKAKF	419
PF00113	285-290	P09104	142-432	418	GDEARF
PF00113	285-290	P13929	142-432	418	GDKAIF
PF00118	21-32	Q9Y2I7	591-864	609	--LSANHN----
PF00118	21-32	Q92526	30-526	48	--VSGAGD---I
PF00118	21-32	P40227	30-526	48	--VSGAGD---I
PF00118	21-32	P50990	39-529	57	--INHLEK---L
PF00118	21-32	Q99832	32-524	50	--VDGRGK---A
PF00118	21-32	P10809	47-550	65	--EQSWGS---P	67	70
PF00118	21-32	P49368	33-527	51	--LDPMGG---I
PF00118	21-32	P48643	44-537	62	--VDKDGD---V
PF00118	21-32	P78371	35-525	53	--LSSGRDAS-L	60
PF00118	21-32	P50991	44-539	62	--QDGKGD---V
PF00118	21-32	P17987	28-535	46	--VDDIGD---V
PF00118	246-250	Q9Y2I7	591-864	707	LKCSI	710
PF00118	246-250	Q92526	30-526	233	CNVSL
PF00118	246-250	P40227	30-526	233	CNVSL
PF00118	246-250	P50990	39-529	242	YSCPF
PF00118	246-250	Q99832	32-524	240	LNVEL
PF00118	246-250	P10809	47-550	247	SEKKI	247
PF00118	246-250	P49368	33-527	241	LDSSL	243	244
PF00118	246-250	P48643	44-537	251	LTCPF
PF00118	246-250	P78371	35-525	240	ANTGM
PF00118	246-250	P50991	44-539	249	IQFCL
PF00118	246-250	P17987	28-535	237	LDFSL	240
PF00118	253-271	Q9Y2I7	591-864	714	LYREE-------TKFTCID
PF00118	253-271	Q92526	30-526	240	EKTEV-NSGFFYKTAEEKE	246	250
PF00118	253-271	P40227	30-526	240	EKTEV-NSGFFYKSAEERE	246	250
PF00118	253-271	P50990	39-529	249	MITET-KGTVLIKTAEELM
PF00118	253-271	Q99832	32-524	247	KAEKD-NAEIRVHTVEDYQ	263
PF00118	253-271	P10809	47-550	254	IQSIV--------------	256
PF00118	253-271	P49368	33-527	248	KKGES-QTDIEITREEDFT	252
PF00118	253-271	P48643	44-537	258	PKPKT-KHKLDVTSVEDYK	270
PF00118	253-271	P78371	35-525	247	DKIKIFGSRVRVDSTAKVA	254	260	261
PF00118	253-271	P50991	44-539	256	PKTDM-DNQIVVSDYAQMD
PF00118	253-271	P17987	28-535	244	TKMKL-GVQVVITDPEKLD
PF00122	86-91	P20648	174-365	226	NSSLTG	227	228	230
PF00122	86-91	O14983	121-329	177	QSILTG
PF00122	86-91	P16615	121-329	177	QSILTG
PF00122	86-91	P20020	189-307	240	ESSLTG	241	242
PF00122	86-91	P23634	185-301	236	ESSLTG	237	238
PF00122	86-91	P05023	163-354	215	NSSLTG	216	217	219
PF00122	86-91	Q8NB49	122-374	178	TASLDG
PF00122	86-91	P13637	153-344	205	NSSLTG	206	207	209
PF00122	86-91	P50993	161-352	213	NSSLTG	214	215	217
PF00125	88-93	P49450	2-133	16	RSPSP-	17	19
PF00125	88-93	Q6NXT2	1-131	28	KS----
PF00125	88-93	Q6DN03	5-94	12	KK----
PF00125	88-93	P68431	1-132	28	KS----	29
PF00125	88-93	P57053	2-102	12	KK----
PF00125	88-93	Q99878	2-91	7	QG----
PF00125	88-93	Q16695	1-132	28	KS----	29
PF00125	88-93	P0C0S8	2-91	7	QG----
PF00125	88-93	P58876	2-102	12	KK----
PF00125	88-93	Q8N257	2-102	12	KK----
PF00125	88-93	Q5TEC6	1-132	28	KS----	29
PF00125	88-93	P84243	1-132	28	KS----	29
PF00125	88-93	Q96A08	2-103	13	KK----
PF00125	88-93	Q99879	3-102	12	KK----
PF00125	88-93	Q16777	2-91	7	QG----
PF00125	88-93	P20671	2-91	7	QG----
PF00125	88-93	P62807	2-102	12	KK----
PF00125	88-93	Q6FI13	2-91	7	QG----
PF00125	88-93	Q8IUE6	2-91	7	QG----
PF00125	88-93	Q93079	3-102	12	KK----
PF00125	88-93	Q71DI3	1-132	28	KS----	29
PF00125	88-93	P16104	2-91	7	TG----
PF00125	88-93	Q5QNW6	3-102	12	KK----
PF00125	88-93	Q96KK5	2-91	7	QG----
PF00125	88-93	Q93077	2-91	7	QG----
PF00125	88-93	Q99880	3-102	12	KK----
PF00125	88-93	Q6DRA6	5-94	12	KK----
PF00125	88-93	O60814	2-102	12	KK----
PF00125	88-93	Q99877	2-102	12	KK----
PF00125	88-93	Q16778	2-102	12	KK----
PF00125	127-133	P49450	2-133	42	RRRQGWL
PF00125	127-133	Q6NXT2	1-131	42	RPGTVAL
PF00125	127-133	Q6DN03	5-94	26	-----DG
PF00125	127-133	P68431	1-132	43	RPGTVAL	46
PF00125	127-133	P57053	2-102	26	-----DG
PF00125	127-133	Q99878	2-91	13	------A
[truncated: 1,156 more rows]
[truncated: 2 more columns]

## Sheet: Mmusculus
Pfam Id	Alignment range	Protein ID	Pfam domain range in protein	Hotspot start position in protein	hotspot region from protein in alignment	Phosphosites in hotspot region from protein
PF00004	112-120	ENSMUSP00000099364	256-397	336	QRGSM----
PF00004	112-120	ENSMUSP00000022380	170-303	241	RRFSE----	244
PF00004	112-120	ENSMUSP00000043691	442-577	518	VRSSR----
PF00004	112-120	ENSMUSP00000030164	241-371	312	KREKT----
PF00004	112-120	ENSMUSP00000030164	514-647	585	ARGGN----
PF00005	288-300	ENSMUSP00000031822	63-213	161	---------NTII
PF00005	288-300	ENSMUSP00000036881	633-763	715	---------RKCL
PF00005	288-300	ENSMUSP00000003319	508-639	590	--------YRHQL
PF00005	288-300	ENSMUSP00000030795	106-262	205	DADKAEMRASRIL
PF00005	288-300	ENSMUSP00000036881	311-472	415	GAAAAEAKARRIL
PF00006	168-172	ENSMUSP00000026495	192-415	343	YLHSR
PF00006	168-172	ENSMUSP00000110314	230-455	380	ARLAS	384
PF00006	168-172	ENSMUSP00000026459	186-405	337	TDMGT	337	341
PF00009	21-26	ENSMUSP00000131207	5-283	25	RALST-
PF00009	21-26	ENSMUSP00000046101	17-360	37	DSLVCK
PF00009	21-26	ENSMUSP00000076503	45-320	65	ERVLYY
PF00009	21-26	ENSMUSP00000054556	5-238	25	GHLIYK	29
PF00009	21-26	ENSMUSP00000042457	5-238	25	GHLIYK	29
PF00009	57-63	ENSMUSP00000131207	5-283	37	---DKQP
PF00009	57-63	ENSMUSP00000046101	17-360	57	--TDTRK	57	59
PF00009	57-63	ENSMUSP00000076503	45-320	90	--MDSME	92
PF00009	57-63	ENSMUSP00000054556	5-238	58	WVLDKLK
PF00009	57-63	ENSMUSP00000042457	5-238	58	WVLDKLK
PF00012	38-45	ENSMUSP00000027961	3-509	38	IVAYS---
PF00012	38-45	ENSMUSP00000028222	31-637	66	YVAFTP--
PF00012	38-45	ENSMUSP00000020630	3-597	38	CVSFG---
PF00012	38-45	ENSMUSP00000015800	6-612	41	YVAFT---	41
PF00012	38-45	ENSMUSP00000025217	55-653	90	VVAFTA--
PF00012	81-89	ENSMUSP00000027961	3-509	72	GRSSADPQA
PF00012	81-89	ENSMUSP00000028222	31-637	101	GRTWNDPSV
PF00012	81-89	ENSMUSP00000020630	3-597	72	GRAFSDPFV	76
PF00012	81-89	ENSMUSP00000015800	6-612	75	GRRFDDAVV
PF00012	81-89	ENSMUSP00000025217	55-653	125	GRRYDDPEV
PF00012	773-782	ENSMUSP00000020630	589-693	590	--QLDREMLG
PF00012	773-782	ENSMUSP00000028222	31-637	532	N-RLTPEEIE
PF00012	773-782	ENSMUSP00000020630	3-597	588	LWQLDREMLG
PF00012	773-782	ENSMUSP00000015800	6-612	508	G-RLSKEDIE
PF00012	773-782	ENSMUSP00000025217	55-653	552	G--LSKDDIE
PF00013	71-75	ENSMUSP00000127903	875-969	918	-HSVE
PF00013	71-75	ENSMUSP00000127903	581-645	621	--NSN
PF00013	71-75	ENSMUSP00000097629	504-570	541	--DQT	543
PF00013	71-75	ENSMUSP00000130145	373-440	412	--PPN
PF00013	71-75	ENSMUSP00000095025	83-140	128	--SM-
PF00013	71-75	ENSMUSP00000031838	489-555	526	--DQT	528
PF00013	71-75	ENSMUSP00000053474	255-319	293	----D
PF00013	71-75	ENSMUSP00000127903	437-499	475	--SEK
PF00013	71-75	ENSMUSP00000007814	427-494	466	--PPN
PF00013	71-75	ENSMUSP00000007814	147-211	185	----S	185
PF00013	71-75	ENSMUSP00000013559	489-555	526	--DQT	528
PF00013	127-134	ENSMUSP00000127903	875-969	956	----RKE-
PF00013	127-134	ENSMUSP00000127903	581-645	632	----KRA-
PF00013	127-134	ENSMUSP00000097629	504-570	557	----HFF-
PF00013	127-134	ENSMUSP00000130145	373-440	427	----TPQ-
PF00013	127-134	ENSMUSP00000031838	489-555	542	----HFY-
PF00013	127-134	ENSMUSP00000053474	255-319	306	----PPD-
PF00013	127-134	ENSMUSP00000127903	437-499	486	----DPQ-
PF00013	127-134	ENSMUSP00000007814	427-494	481	----SPQ-	481
PF00013	127-134	ENSMUSP00000007814	147-211	198	----APE-
PF00013	127-134	ENSMUSP00000013559	489-555	542	----HFY-
PF00013	127-134	ENSMUSP00000126301	59-120	108	----HRN-
PF00017	47-51	ENSMUSP00000113852	167-243	199	-SGSY	201	202
PF00017	47-51	ENSMUSP00000127941	8-89	40	-PRAY
PF00017	47-51	ENSMUSP00000006293	14-88	45	-PGDY
PF00017	47-51	ENSMUSP00000083611	285-359	317	-PSDF
PF00017	47-51	ENSMUSP00000079991	646-720	677	-TNSY	679	680
PF00017	47-51	ENSMUSP00000017920	13-104	44	-PGDY	47
PF00017	47-51	ENSMUSP00000003370	142-224	175	-KGSY
PF00017	47-51	ENSMUSP00000033617	281-362	312	-AGKY
PF00017	47-51	ENSMUSP00000097547	149-231	182	-KGAY
PF00017	47-51	ENSMUSP00000038838	129-211	162	-KGSF
PF00017	47-51	ENSMUSP00000056774	624-698	654	-QGCY	657
PF00017	47-51	ENSMUSP00000027291	10-87	43	-LGGY
PF00017	47-51	ENSMUSP00000125777	138-220	171	-AGSF
PF00017	47-51	ENSMUSP00000014597	118-199	151	-KGAF
PF00017	47-51	ENSMUSP00000029766	148-228	177	-PGNF
PF00017	47-51	ENSMUSP00000030693	132-214	165	-KGAY	168
PF00017	47-51	ENSMUSP00000072154	156-238	189	-KGAY	192
PF00017	47-51	ENSMUSP00000004377	6-81	38	-QGDF
PF00017	47-51	ENSMUSP00000112221	282-356	314	-PNDF
PF00017	47-51	ENSMUSP00000099404	550-639	592	-VGDY
PF00017	47-51	ENSMUSP00000105179	342-417	374	-PGDY
PF00017	47-51	ENSMUSP00000058757	6-81	38	-PGDF
PF00022	518-522	ENSMUSP00000016115	43-621	331	ECQL-
PF00022	518-522	ENSMUSP00000087736	4-377	201	SFVTT
PF00022	518-522	ENSMUSP00000098066	2-375	199	SFTTT	203
PF00022	518-522	ENSMUSP00000052086	3-376	200	NFTTT
PF00022	518-522	ENSMUSP00000048218	4-377	201	SFVTT
PF00022	518-522	ENSMUSP00000000137	3-390	203	AFNHS
PF00022	518-522	ENSMUSP00000034453	4-377	201	SFVTT	201	205
PF00022	518-522	ENSMUSP00000047326	7-376	204	DFHTS
PF00022	518-522	ENSMUSP00000029214	8-429	222	MIASK
PF00022	518-522	ENSMUSP00000071486	2-375	199	SFTTT	199
PF00022	518-522	ENSMUSP00000074658	3-376	200	SFVTT
PF00022	697-704	ENSMUSP00000137503	2-254	244	---KYDT-
PF00022	697-704	ENSMUSP00000016115	43-621	364	-EFQIRH-
PF00022	697-704	ENSMUSP00000087736	4-377	239	-EKSYEL-	241
PF00022	697-704	ENSMUSP00000098066	2-375	237	-EKSYEL-	239
PF00022	697-704	ENSMUSP00000052086	3-376	238	-ERSYEL-
PF00022	697-704	ENSMUSP00000048218	4-377	239	-EKSYEL-
PF00022	697-704	ENSMUSP00000000137	3-390	241	-VESYTL-
PF00022	697-704	ENSMUSP00000034453	4-377	239	-EKSYEL-	241
PF00022	697-704	ENSMUSP00000047326	7-376	240	---QYTL-
PF00022	697-704	ENSMUSP00000029214	8-429	286	---HYEF-
PF00022	697-704	ENSMUSP00000071486	2-375	237	-EKSYEL-	239
PF00022	697-704	ENSMUSP00000074658	3-376	238	-EKSYEL-
PF00025	170-177	ENSMUSP00000022429	5-177	143	LGLQS---	147
PF00025	170-177	ENSMUSP00000126120	3-177	143	LGLHS---	147
PF00025	170-177	ENSMUSP00000026009	3-177	143	LNLHT---
PF00025	170-177	ENSMUSP00000102622	5-177	143	LGLHS---	147
PF00025	170-177	ENSMUSP00000025893	3-176	142	LELDS---
PF00025	170-177	ENSMUSP00000050689	5-177	143	LGLHS---	147
PF00025	170-177	ENSMUSP00000020285	12-197	151	FGLYGQTT
PF00038	224-229	ENSMUSP00000064691	65-373	230	AALREI
PF00038	224-229	ENSMUSP00000136524	23-379	236	QALEDL
PF00038	224-229	ENSMUSP00000099659	157-450	308	QESRRL
PF00038	224-229	ENSMUSP00000007272	120-431	288	RILNEM
PF00038	224-229	ENSMUSP00000023790	187-500	357	GIISEV
PF00038	224-229	ENSMUSP00000027409	106-414	271	AALRDI
PF00038	224-229	ENSMUSP00000023952	96-407	264	GIIAEV
PF00038	224-229	ENSMUSP00000023799	138-452	309	SIIAEV
PF00038	224-229	ENSMUSP00000088493	7-313	178	ELARRL
PF00038	224-229	ENSMUSP00000022639	89-400	257	AALKDI
PF00038	224-229	ENSMUSP00000085311	166-479	336	SIIDAV
PF00038	224-229	ENSMUSP00000028062	102-410	267	AALRDV
PF00038	224-229	ENSMUSP00000073855	10-321	178	PRLRDV
PF00038	224-229	ENSMUSP00000029699	30-386	243	DALQEL
PF00038	224-229	ENSMUSP00000025486	32-388	245	QALHEM
PF00038	224-229	ENSMUSP00000041347	93-406	263	SALREI
PF00038	224-229	ENSMUSP00000023788	151-464	321	SIIAEV
PF00038	224-229	ENSMUSP00000023803	71-384	240	KIMADI
PF00038	224-229	ENSMUSP00000073552	55-366	223	RVLNET
PF00038	224-229	ENSMUSP00000022638	98-409	266	TALKEI
PF00038	224-229	ENSMUSP00000091061	94-410	267	SALREI
PF00038	224-229	ENSMUSP00000069900	84-396	253	GIIADV
PF00041	81-88	ENSMUSP00000112699	706-791	754	A-NTD---
PF00041	81-88	ENSMUSP00000072945	720-803	766	C-NNN---
PF00041	81-88	ENSMUSP00000130127	733-818	781	A-NKE---
PF00041	81-88	ENSMUSP00000033842	712-797	760	V-NSS---	762
PF00041	81-88	ENSMUSP00000038264	512-598	561	C-HEA---
PF00041	81-88	ENSMUSP00000072945	917-1005	968	A-NIK---
PF00041	81-88	ENSMUSP00000033842	613-696	659	C-NHK---
PF00041	81-88	ENSMUSP00000006614	331-425	389	P-PHA---
PF00063	293-300	ENSMUSP00000084887	19-677	178	---RGGE-
PF00063	293-300	ENSMUSP00000122852	148-733	306	---ETGT-
PF00063	293-300	ENSMUSP00000116028	71-751	230	---KRYR-
PF00063	293-300	ENSMUSP00000099671	87-771	252	---VTGY-
PF00063	293-300	ENSMUSP00000129544	88-773	257	---TTGK-	257
PF00063	293-300	ENSMUSP00000080538	87-768	255	---ATGK-
PF00063	293-300	ENSMUSP00000046059	103-792	276	---IAGY-
PF00063	293-300	ENSMUSP00000102745	67-729	223	---KRGA-
PF00063	293-300	ENSMUSP00000034745	21-679	180	---PGGE-
PF00063	293-300	ENSMUSP00000104069	29-699	189	---FKGA-
PF00063	293-300	ENSMUSP00000019625	90-769	257	---TTGK-
PF00063	293-300	ENSMUSP00000130696	455-1104	614	---QAGQ-
PF00063	293-300	ENSMUSP00000073790	71-750	230	---KKYH-
PF00063	293-300	ENSMUSP00000118046	67-748	223	---SSGV-
PF00063	293-300	ENSMUSP00000104324	88-770	256	---ATGK-
PF00063	293-300	ENSMUSP00000117569	88-773	257	---TTGK-
PF00063	293-300	ENSMUSP00000129220	148-724	306	---ENGI-
PF00063	293-300	ENSMUSP00000037819	11-682	172	---FKGD-
PF00063	293-300	ENSMUSP00000003459	17-700	178	---FKGD-
PF00063	293-300	ENSMUSP00000090672	86-773	257	---PTGK-
PF00063	293-300	ENSMUSP00000106087	65-727	231	---QQGN-
PF00063	293-300	ENSMUSP00000126840	87-766	254	---ATGK-
PF00063	293-300	ENSMUSP00000104329	88-767	255	---TTGK-
PF00063	293-300	ENSMUSP00000018632	88-770	257	---ATGK-
PF00063	293-300	ENSMUSP00000036181	59-759	216	---EKSS-
PF00063	293-300	ENSMUSP00000016771	83-764	245	---VNGY-
PF00063	547-556	ENSMUSP00000084887	19-677	332	G-RSESIDVT
PF00063	547-556	ENSMUSP00000122852	148-733	478	--VGEKLILP
PF00063	547-556	ENSMUSP00000116028	71-751	383	--ATETYIKP
PF00063	547-556	ENSMUSP00000099671	87-771	404	--GRDYVQKA
PF00063	547-556	ENSMUSP00000129544	88-773	410	--GNEYVTKG
PF00063	547-556	ENSMUSP00000080538	87-768	408	--GNEYVTKG	411
PF00063	547-556	ENSMUSP00000046059	103-792	427	--GRDYVQKA
PF00063	547-556	ENSMUSP00000102745	67-729	378	--RGETVSTP
PF00063	547-556	ENSMUSP00000034745	21-679	334	G-KSESIHVT
PF00063	547-556	ENSMUSP00000104069	29-699	342	--KGEELLSP
PF00063	547-556	ENSMUSP00000019625	90-769	410	--GNEYVTKG
PF00063	547-556	ENSMUSP00000130696	455-1104	780	GPEESGLGEG
PF00063	547-556	ENSMUSP00000073790	71-750	384	--TSETYVKT
PF00063	547-556	ENSMUSP00000118046	67-748	378	--LGEFVSRP
PF00063	547-556	ENSMUSP00000104324	88-770	409	--GNEYVTKG	412	414
PF00063	547-556	ENSMUSP00000117569	88-773	410	--GNEYVTKG
PF00063	547-556	ENSMUSP00000129220	148-724	461	--VNDKLILP
PF00063	547-556	ENSMUSP00000037819	11-682	323	--GRDIIDKQ
PF00063	547-556	ENSMUSP00000003459	17-700	341	--GREVIEKS
PF00063	547-556	ENSMUSP00000090672	86-773	410	--GNEYVTKG
PF00063	547-556	ENSMUSP00000106087	65-727	381	--RGEEILTP
PF00063	547-556	ENSMUSP00000126840	87-766	407	--GNEYVTKG
PF00063	547-556	ENSMUSP00000104329	88-767	408	--GNEYVTKG
PF00063	547-556	ENSMUSP00000018632	88-770	410	--GNEYVTKG
PF00063	547-556	ENSMUSP00000036181	59-759	401	GTKGTVIKVP
PF00063	547-556	ENSMUSP00000016771	83-764	397	--GRDYVQKA
PF00063	926-934	ENSMUSP00000084887	19-677	551	DKKGRPSTA
PF00063	926-934	ENSMUSP00000116028	71-751	627	TAKEHKKTV
PF00063	926-934	ENSMUSP00000099671	87-771	645	TKKGMFRTV
PF00063	926-934	ENSMUSP00000129544	88-773	646	KKGSSFQTV
PF00063	926-934	ENSMUSP00000080538	87-768	641	KKGSSFQTV	644	645
PF00063	926-934	ENSMUSP00000046059	103-792	666	PRRGMFRTV
PF00063	926-934	ENSMUSP00000102745	67-729	602	ETRKRSPTL
PF00063	926-934	ENSMUSP00000034745	21-679	553	DKKGRPTTA
PF00063	926-934	ENSMUSP00000104069	29-699	573	SDKKRPETV
PF00063	926-934	ENSMUSP00000019625	90-769	642	KKGSSFQTV	645
PF00063	926-934	ENSMUSP00000130696	455-1104	1057	MAAVKKKSL
PF00063	926-934	ENSMUSP00000073790	71-750	625	PNKEHKKSV
PF00063	926-934	ENSMUSP00000118046	67-748	621	DSIKRPVTL
PF00063	926-934	ENSMUSP00000104324	88-770	643	KKGSSFQTV
PF00063	926-934	ENSMUSP00000117569	88-773	646	KKGSSFQTV
PF00063	926-934	ENSMUSP00000037819	11-682	556	EVTKRPLTA
PF00063	926-934	ENSMUSP00000003459	17-700	574	EVTKRPLTA
PF00063	926-934	ENSMUSP00000090672	86-773	646	KKAASFQTV
PF00063	926-934	ENSMUSP00000106087	65-727	603	GSKHRRPTV
PF00063	926-934	ENSMUSP00000126840	87-766	639	KKGSSFQTV
PF00063	926-934	ENSMUSP00000104329	88-767	640	KKGSSFQTV
PF00063	926-934	ENSMUSP00000018632	88-770	643	KKGSSFQTV
PF00063	926-934	ENSMUSP00000036181	59-759	635	AGKLSFISV
PF00063	926-934	ENSMUSP00000016771	83-764	638	TRKGMFRTV
PF00067	177-184	ENSMUSP00000026552	33-489	128	--FSLS--	129
PF00067	177-184	ENSMUSP00000003100	31-488	127	--FSVQ--	128
PF00067	177-184	ENSMUSP00000060584	30-486	126	--FSLM--	127
PF00067	177-184	ENSMUSP00000077021	32-489	128	--FSLA--	129
PF00067	177-184	ENSMUSP00000034860	41-504	138	--LAQD--
PF00067	177-184	ENSMUSP00000006094	37-497	137	--FSVS--
PF00067	177-184	ENSMUSP00000030303	44-497	140	--FALM--
PF00067	177-184	ENSMUSP00000128030	33-489	129	--FSIA--	130
PF00067	177-184	ENSMUSP00000075234	38-494	132	--LLSP--	134
PF00067	177-184	ENSMUSP00000023083	37-497	137	--FSVS--	138
PF00067	177-184	ENSMUSP00000091659	38-494	132	--LLSP--	134
PF00067	177-184	ENSMUSP00000074990	33-489	129	--FSIA--	130
PF00067	177-184	ENSMUSP00000125217	59-516	155	--FTVN--
PF00067	177-184	ENSMUSP00000048284	30-487	126	--FSLM--	127
PF00067	190-197	ENSMUSP00000034811	46-488	147	--FFMKAL
PF00067	190-197	ENSMUSP00000026552	33-489	136	WGMGKQ--
PF00067	190-197	ENSMUSP00000003100	31-488	135	FGMGKR--
PF00067	190-197	ENSMUSP00000060584	30-486	134	MGMGKK--
PF00067	190-197	ENSMUSP00000077021	32-489	136	FGMGKR--
PF00067	190-197	ENSMUSP00000034860	41-504	146	FSIASDPT
PF00067	190-197	ENSMUSP00000006094	37-497	145	FGLGKK--
PF00067	190-197	ENSMUSP00000037487	44-496	141	LLLQGKPL
PF00067	190-197	ENSMUSP00000030303	44-497	148	FGLGKK--
PF00067	190-197	ENSMUSP00000128030	33-489	137	FGLGKR--
PF00067	190-197	ENSMUSP00000075234	38-494	137	--FTSGKL
PF00067	190-197	ENSMUSP00000023083	37-497	145	FGLGKK--
PF00067	190-197	ENSMUSP00000052989	32-492	128	KHLMGQGL
PF00067	190-197	ENSMUSP00000091659	38-494	137	--FTSGKL
PF00067	190-197	ENSMUSP00000001507	61-496	161	SGLNIAHF
PF00067	190-197	ENSMUSP00000074990	33-489	137	FGMGKR--
PF00067	190-197	ENSMUSP00000125217	59-516	163	LGMGKR--
PF00067	190-197	ENSMUSP00000048284	30-487	134	LGMGKR--
PF00069	55-60	ENSMUSP00000121111	72-370	83	-GGV--
PF00069	55-60	ENSMUSP00000113660	159-479	170	-FGQ--
PF00069	55-60	ENSMUSP00000099991	85-345	96	-FST--
PF00069	55-60	ENSMUSP00000097874	351-614	362	-FGK--
PF00069	55-60	ENSMUSP00000097153	408-659	419	-TGI--
PF00069	55-60	ENSMUSP00000076666	13-275	24	-FAV--
PF00069	55-60	ENSMUSP00000045304	46-300	57	-FGR--
PF00069	55-60	ENSMUSP00000119345	138-427	149	-FGV--
PF00069	55-60	ENSMUSP00000026416	4-227	15	-YGV--	15
PF00069	55-60	ENSMUSP00000116235	624-883	635	-FGK--
PF00069	55-60	ENSMUSP00000126541	207-531	218	-YGV--
PF00069	55-60	ENSMUSP00000034868	160-476	171	-FGK--
PF00069	55-60	ENSMUSP00000082017	56-307	67	-FAK--
PF00069	55-60	ENSMUSP00000086207	27-311	38	-YGA--
PF00069	55-60	ENSMUSP00000131684	53-304	64	-FAK--
PF00069	55-60	ENSMUSP00000025078	137-388	149	-FGK--
PF00069	55-60	ENSMUSP00000090820	159-475	170	-FGK--
PF00069	55-60	ENSMUSP00000024575	59-318	70	-YGK--
PF00069	55-60	ENSMUSP00000094326	356-616	367	-FGR--
PF00069	55-60	ENSMUSP00000024811	38-290	49	-FGS--
PF00069	55-60	ENSMUSP00000001675	90-383	101	-FGE--
PF00069	55-60	ENSMUSP00000087098	14-305	25	-YGI--
PF00069	55-60	ENSMUSP00000005164	91-345	102	-FGR--
PF00069	55-60	ENSMUSP00000004990	24-308	35	-YGS--
PF00069	55-60	ENSMUSP00000005606	44-298	55	-FGR--
PF00069	55-60	ENSMUSP00000129024	20-316	31	-NGL--
PF00069	55-60	ENSMUSP00000086204	24-308	35	-YGS--
PF00069	55-60	ENSMUSP00000009699	19-315	30	-FGE--
PF00069	55-60	ENSMUSP00000018476	27-278	38	-YGS--
PF00069	55-60	ENSMUSP00000037970	48-311	59	-FST--
PF00069	55-60	ENSMUSP00000107830	373-627	384	-FGK--
PF00069	55-60	ENSMUSP00000022830	22-288	33	-FGV--
PF00069	55-60	ENSMUSP00000033671	422-679	433	-YSV--
PF00069	55-60	ENSMUSP00000124133	199-527	210	-FGQ--
PF00069	55-60	ENSMUSP00000020316	9-301	20	-TAN--
PF00069	55-60	ENSMUSP00000108468	64-359	75	-QGI--
PF00069	55-60	ENSMUSP00000071654	119-404	130	-FGV--
PF00069	55-60	ENSMUSP00000077019	687-1003	698	-FSN--
PF00069	55-60	ENSMUSP00000083273	553-808	563	-FGV--
PF00069	55-60	ENSMUSP00000136977	26-321	37	-QGI--
PF00069	55-60	ENSMUSP00000036013	705-998	716	-YGQ--
PF00069	55-60	ENSMUSP00000069549	76-338	87	-FGE--
PF00069	55-60	ENSMUSP00000042987	48-317	59	-YGK--
PF00069	55-60	ENSMUSP00000103162	723-1016	734	-YGQ--
PF00069	55-60	ENSMUSP00000025903	412-674	422	-FSV--
PF00069	55-60	ENSMUSP00000103918	323-574	334	-TGI--
PF00069	55-60	ENSMUSP00000030243	16-268	27	-FGK--
PF00069	55-60	ENSMUSP00000099952	13-271	24	-FSV--
PF00069	55-60	ENSMUSP00000037028	23-279	34	-FSE--
PF00069	55-60	ENSMUSP00000009138	89-382	100	-FGE--
PF00069	55-60	ENSMUSP00000066679	224-490	235	-CGE--
PF00069	55-60	ENSMUSP00000083064	111-431	122	-FGQ--
PF00069	55-60	ENSMUSP00000021939	4-288	15	-HGI--
PF00069	55-60	ENSMUSP00000027697	121-402	132	-YAT--	134
PF00069	55-60	ENSMUSP00000102095	520-793	531	-YGA--
PF00069	55-60	ENSMUSP00000082995	17-274	28	-YGE--	28
PF00069	55-60	ENSMUSP00000022612	32-317	41	-TGVS-
PF00069	55-60	ENSMUSP00000114132	16-269	27	-FAV--
PF00069	55-60	ENSMUSP00000077606	219-515	230	-FGQ--
PF00069	55-60	ENSMUSP00000020099	4-287	15	-YGV--	15
PF00069	55-60	ENSMUSP00000028118	380-634	391	-FGK--
PF00069	55-60	ENSMUSP00000033444	24-274	35	-FGE--
PF00069	55-60	ENSMUSP00000113932	4-258	15	-FGK--
PF00069	55-60	ENSMUSP00000002765	590-845	600	-FGI--
PF00069	55-60	ENSMUSP00000042565	76-342	87	-FGE--
PF00069	55-60	ENSMUSP00000016672	50-311	61	-NGK--
PF00069	55-60	ENSMUSP00000111098	12-276	23	-FSV--
PF00069	55-60	ENSMUSP00000070355	192-473	203	-YAT--	205
PF00069	55-60	ENSMUSP00000113998	190-518	201	-FGQ--
PF00069	55-60	ENSMUSP00000103884	253-521	264	-YAK--
PF00069	55-60	ENSMUSP00000045527	39-323	50	-YGI--
PF00069	55-60	ENSMUSP00000039566	656-915	667	-FGK--
PF00069	55-60	ENSMUSP00000063397	25-313	36	-YGR--
PF00069	55-60	ENSMUSP00000028600	197-525	208	-FGQ--
PF00069	55-60	ENSMUSP00000065983	23-311	34	-YGM--
PF00069	55-60	ENSMUSP00000004986	25-308	36	-YGA--
PF00069	55-60	ENSMUSP00000028740	90-347	101	-FGE--
PF00069	55-60	ENSMUSP00000042155	17-291	28	-TAV--
PF00069	55-60	ENSMUSP00000023507	56-340	67	-FGV--
PF00069	55-60	ENSMUSP00000030922	252-518	263	-YAK--
PF00069	55-60	ENSMUSP00000102010	14-272	25	-FSV--	26
PF00069	55-60	ENSMUSP00000004920	9-271	20	-FAV--
PF00069	55-60	ENSMUSP00000016670	208-521	219	-FGQ--
PF00069	55-60	ENSMUSP00000071720	14-272	25	-FSV--
PF00069	55-60	ENSMUSP00000048234	4-284	15	-YGS--
PF00069	55-60	ENSMUSP00000101225	427-712	438	-YGV--
PF00069	55-60	ENSMUSP00000025681	71-337	82	-FGE--
PF00069	55-60	ENSMUSP00000121032	66-317	77	-FAV--
PF00069	55-60	ENSMUSP00000119715	91-352	102	-YGK--
PF00069	55-60	ENSMUSP00000073268	375-634	386	-FGR--
PF00069	55-60	ENSMUSP00000030814	4-286	15	-YGT--	15	17
PF00069	55-60	ENSMUSP00000089462	20-312	31	-NGL--
PF00069	55-60	ENSMUSP00000099885	36-294	47	-FGK--
PF00069	55-60	ENSMUSP00000137333	13-275	24	-FAI--
PF00069	55-60	ENSMUSP00000002044	362-622	373	-FGR--
PF00069	55-60	ENSMUSP00000063166	27-279	38	-FGK--
PF00069	55-60	ENSMUSP00000126705	4-255	15	-FGK--
PF00069	55-60	ENSMUSP00000019076	64-325	75	-YGV--
PF00069	55-60	ENSMUSP00000051619	43-331	54	-YGM--
PF00069	55-60	ENSMUSP00000126024	13-300	24	-YGK--	24
PF00069	55-60	ENSMUSP00000088845	12-295	23	-FAT--
PF00069	55-60	ENSMUSP00000049977	34-292	45	-FGK--
PF00069	55-60	ENSMUSP00000033040	269-520	280	-SGT--
PF00069	55-60	ENSMUSP00000074471	187-456	197	-FGV--
PF00069	55-60	ENSMUSP00000099397	171-429	182	-FKT--
PF00069	55-60	ENSMUSP00000033671	68-327	79	-FGK--
PF00069	55-60	ENSMUSP00000133992	32-327	43	-NGLAW
PF00069	55-60	ENSMUSP00000044580	34-305	45	-FGE--
PF00069	55-60	ENSMUSP00000030763	135-419	146	-YAT--	146
PF00069	55-60	ENSMUSP00000086017	221-479	232	-FKT--
PF00069	55-60	ENSMUSP00000020904	92-354	103	-FGE--
PF00069	55-60	ENSMUSP00000103990	11-347	22	-FGE--
PF00069	55-60	ENSMUSP00000022504	26-321	37	-QGI--
PF00069	55-60	ENSMUSP00000027876	32-245	36	-C----
PF00069	55-60	ENSMUSP00000062049	97-359	108	-FAE--
PF00069	55-60	ENSMUSP00000106746	77-343	88	-FGE--
PF00069	55-60	ENSMUSP00000055470	28-281	39	-FGA--
PF00069	55-60	ENSMUSP00000070019	342-600	353	-FGK--
PF00069	55-60	ENSMUSP00000041282	100-365	111	-YGS--
PF00069	55-60	ENSMUSP00000005066	68-361	79	-GGV--
PF00069	55-60	ENSMUSP00000034920	166-419	177	-GGT--
PF00069	55-60	ENSMUSP00000080694	189-446	200	-FGK--
PF00069	55-60	ENSMUSP00000024701	101-350	112	-YGE--
PF00069	55-60	ENSMUSP00000084342	13-297	24	-YGV--
PF00069	55-60	ENSMUSP00000096829	39-324	50	-YSE--
PF00069	55-60	ENSMUSP00000004281	220-533	231	-FGQ--
PF00069	55-60	ENSMUSP00000078087	55-347	66	-YGV--
PF00069	55-60	ENSMUSP00000072091	25-289	36	-YGQ--
PF00069	55-60	ENSMUSP00000113341	9-271	20	-FGD--
PF00069	55-60	ENSMUSP00000101514	62-321	73	-FGK--
PF00069	55-60	ENSMUSP00000062392	339-597	350	-FGK--
PF00069	55-60	ENSMUSP00000078746	24-274	35	-FGE--
PF00069	223-228	ENSMUSP00000126541	207-531	266	IV----
PF00069	223-228	ENSMUSP00000066679	224-490	265	S-----
PF00069	223-228	ENSMUSP00000063397	25-313	79	V-----
PF00069	988-992	ENSMUSP00000025078	137-388	274	---SV
PF00069	988-992	ENSMUSP00000001675	90-383	261	QNMNS
PF00069	988-992	ENSMUSP00000037970	48-311	205	--NPQ
PF00069	988-992	ENSMUSP00000009138	89-382	260	QNMNS	264
PF00069	988-992	ENSMUSP00000133992	32-327	209	--QEP
PF00069	1027-1035	ENSMUSP00000121111	72-370	221	---DS----	222
PF00069	1027-1035	ENSMUSP00000097874	351-614	504	---ENV-F-
PF00069	1027-1035	ENSMUSP00000097153	408-659	554	---KDVP--
PF00069	1027-1035	ENSMUSP00000076666	13-275	169	---D-----
PF00069	1027-1035	ENSMUSP00000045304	46-300	193	---KLVDR-
PF00069	1027-1035	ENSMUSP00000116235	624-883	773	---EGM-G-
PF00069	1027-1035	ENSMUSP00000126541	207-531	394	---AGLAPR
PF00069	1027-1035	ENSMUSP00000082017	56-307	204	---T-----
PF00069	1027-1035	ENSMUSP00000131684	53-304	201	---T-----
PF00069	1027-1035	ENSMUSP00000024575	59-318	208	---EAT-D-
PF00069	1027-1035	ENSMUSP00000094326	356-616	510	---TICLSG	514
PF00069	1027-1035	ENSMUSP00000001675	90-383	267	---RKAETW
PF00069	1027-1035	ENSMUSP00000005164	91-345	238	---RVKGR-
PF00069	1027-1035	ENSMUSP00000005606	44-298	191	---RVKGR-
PF00069	1027-1035	ENSMUSP00000018476	27-278	173	---DTMA--	174
PF00069	1027-1035	ENSMUSP00000107830	373-627	521	---ENI-F-
PF00069	1027-1035	ENSMUSP00000022830	22-288	169	----GGS--
PF00069	1027-1035	ENSMUSP00000042987	48-317	200	---EFVAD-
PF00069	1027-1035	ENSMUSP00000025903	412-674	559	---PQS---
PF00069	1027-1035	ENSMUSP00000103918	323-574	469	---KEVP--
PF00069	1027-1035	ENSMUSP00000030243	16-268	165	---S-----
PF00069	1027-1035	ENSMUSP00000099952	13-271	164	---E-----
PF00069	1027-1035	ENSMUSP00000037028	23-279	173	---G-----
PF00069	1027-1035	ENSMUSP00000009138	89-382	266	---RKAETW
PF00069	1027-1035	ENSMUSP00000066679	224-490	380	---G-----
PF00069	1027-1035	ENSMUSP00000102095	520-793	668	---GLMSLT
PF00069	1027-1035	ENSMUSP00000082995	17-274	164	---ATLA--
PF00069	1027-1035	ENSMUSP00000114132	16-269	166	---Q-----
PF00069	1027-1035	ENSMUSP00000028118	380-634	528	---ENM-L-
PF00069	1027-1035	ENSMUSP00000033444	24-274	171	---DTQI--	172
PF00069	1027-1035	ENSMUSP00000111098	12-276	170	---G-----
PF00069	1027-1035	ENSMUSP00000103884	253-521	401	---EGL-R-
PF00069	1027-1035	ENSMUSP00000039566	656-915	805	---EGM-G-
PF00069	1027-1035	ENSMUSP00000063397	25-313	204	---RTNG--
PF00069	1027-1035	ENSMUSP00000042155	17-291	173	---TGGDIT
PF00069	1027-1035	ENSMUSP00000030922	252-518	400	---EGL-G-
PF00069	1027-1035	ENSMUSP00000102010	14-272	165	---Q-----
PF00069	1027-1035	ENSMUSP00000004920	9-271	166	---HSNT--
PF00069	1027-1035	ENSMUSP00000071720	14-272	165	---Q-----
PF00069	1027-1035	ENSMUSP00000121032	66-317	214	---T-----
PF00069	1027-1035	ENSMUSP00000119715	91-352	242	---ESI-H-
PF00069	1027-1035	ENSMUSP00000073268	375-634	523	---KIGFG-
PF00069	1027-1035	ENSMUSP00000099885	36-294	184	---KTLQ--	185
PF00069	1027-1035	ENSMUSP00000137333	13-275	169	---E-----
PF00069	1027-1035	ENSMUSP00000002044	362-622	516	---TICMSG
PF00069	1027-1035	ENSMUSP00000063166	27-279	176	---S-----
PF00069	1027-1035	ENSMUSP00000019076	64-325	217	---DS----	218
PF00069	1027-1035	ENSMUSP00000049977	34-292	182	---RTIQ--	183
PF00069	1027-1035	ENSMUSP00000033040	269-520	415	---PEQS--
PF00069	1027-1035	ENSMUSP00000033671	68-327	217	---ESI-D-
PF00069	1027-1035	ENSMUSP00000027876	32-245	156	-------FL
PF00069	1027-1035	ENSMUSP00000070019	342-600	490	---ENI-W-
PF00069	1027-1035	ENSMUSP00000041282	100-365	254	---DS----	255
PF00069	1027-1035	ENSMUSP00000005066	68-361	217	---DS----
PF00069	1027-1035	ENSMUSP00000034920	166-419	310	---NS----	311
PF00069	1027-1035	ENSMUSP00000080694	189-446	338	---ESV-D-
PF00069	1027-1035	ENSMUSP00000072091	25-289	180	---RTVG--	181
PF00069	1027-1035	ENSMUSP00000101514	62-321	211	---EAI-D-
PF00069	1027-1035	ENSMUSP00000062392	339-597	487	---EHM-M-
PF00069	1027-1035	ENSMUSP00000078746	24-274	171	---DTQI--
PF00069	1090-1104	ENSMUSP00000121111	72-370	223	----------MA---
PF00069	1090-1104	ENSMUSP00000113660	159-479	312	-CQLGQ----R----
PF00069	1090-1104	ENSMUSP00000099991	85-345	234	--SPES----K----
PF00069	1090-1104	ENSMUSP00000097874	351-614	508	---PGS----T----
PF00069	1090-1104	ENSMUSP00000097153	408-659	558	----------KR---
PF00069	1090-1104	ENSMUSP00000076666	13-275	170	---FGN----E----
PF00069	1090-1104	ENSMUSP00000119345	138-427	288	--VEE-----LD---
PF00069	1090-1104	ENSMUSP00000026416	4-227	151	-AFG------VP---
PF00069	1090-1104	ENSMUSP00000116235	624-883	777	---YGD----R----
PF00069	1090-1104	ENSMUSP00000126541	207-531	402	EGNQDN----KNVNV
PF00069	1090-1104	ENSMUSP00000034868	160-476	329	-TYDDE----H----
PF00069	1090-1104	ENSMUSP00000082017	56-307	205	---VGS----K----
PF00069	1090-1104	ENSMUSP00000086207	27-311	177	--QAD-----S----
PF00069	1090-1104	ENSMUSP00000131684	53-304	202	---FGN----K----
PF00069	1090-1104	ENSMUSP00000025078	137-388	282	YLPKDL----R----
PF00069	1090-1104	ENSMUSP00000090820	159-475	328	-TYDDE----H----
PF00069	1090-1104	ENSMUSP00000024575	59-318	212	---HDK----R----
PF00069	1090-1104	ENSMUSP00000094326	356-616	516	-----T----GM---
PF00069	1090-1104	ENSMUSP00000024811	38-290	192	-LLKDT---------
PF00069	1090-1104	ENSMUSP00000001675	90-383	273	---KKN----R----
PF00069	1090-1104	ENSMUSP00000087098	14-305	162	-SLGD-----LP---
PF00069	1090-1104	ENSMUSP00000004990	24-308	174	--HTD-----D----
PF00069	1090-1104	ENSMUSP00000129024	20-316	177	--IMD-----PH---
PF00069	1090-1104	ENSMUSP00000086204	24-308	174	--QAD-----E----
PF00069	1090-1104	ENSMUSP00000009699	19-315	173	-AFSL-----AK---
PF00069	1090-1104	ENSMUSP00000018476	27-278	177	----------KR---
PF00069	1090-1104	ENSMUSP00000037970	48-311	214	--VEEE---------
PF00069	1090-1104	ENSMUSP00000107830	373-627	525	---GEG----R----
PF00069	1090-1104	ENSMUSP00000022830	22-288	172	----QSGS-------
PF00069	1090-1104	ENSMUSP00000033671	422-679	570	----AE----N----
PF00069	1090-1104	ENSMUSP00000124133	199-527	351	-SHVSK----A----
PF00069	1090-1104	ENSMUSP00000020316	9-301	166	---DDE---------
PF00069	1090-1104	ENSMUSP00000108468	64-359	213	--TAG-----T----
PF00069	1090-1104	ENSMUSP00000071654	119-404	269	-QLVRG----EP---
PF00069	1090-1104	ENSMUSP00000077019	687-1003	839	-SHVAD----ND---
PF00069	1090-1104	ENSMUSP00000083273	553-808	703	---IGE----K----
PF00069	1090-1104	ENSMUSP00000136977	26-321	175	--TAC-----T----
PF00069	1090-1104	ENSMUSP00000036013	705-998	861	-LYSS-----EE---
PF00069	1090-1104	ENSMUSP00000069549	76-338	224	---NKE----G----
PF00069	1090-1104	ENSMUSP00000042987	48-317	205	---ETE----R----
PF00069	1090-1104	ENSMUSP00000103162	723-1016	879	-LYNS-----EE---
PF00069	1090-1104	ENSMUSP00000103918	323-574	473	----------RR---
PF00069	1090-1104	ENSMUSP00000030243	16-268	166	---DGE----F----
PF00069	1090-1104	ENSMUSP00000099952	13-271	165	--GEQQ----A----
PF00069	1090-1104	ENSMUSP00000037028	23-279	174	---KGD----V----
PF00069	1090-1104	ENSMUSP00000009138	89-382	272	---KRN----R----
PF00069	1090-1104	ENSMUSP00000066679	224-490	381	---ETS----L----	383
PF00069	1090-1104	ENSMUSP00000083064	111-431	264	-CQLGQ----R----
PF00069	1090-1104	ENSMUSP00000021939	4-288	151	-VFSP-----DG---
PF00069	1090-1104	ENSMUSP00000027697	121-402	266	-AKS------VP---
PF00069	1090-1104	ENSMUSP00000102095	520-793	675	NLYEGH---------
PF00069	1090-1104	ENSMUSP00000082995	17-274	168	----------RR---
PF00069	1090-1104	ENSMUSP00000022612	32-317	198	VT---D---------
PF00069	1090-1104	ENSMUSP00000114132	16-269	167	---PGK----K----
PF00069	1090-1104	ENSMUSP00000077606	219-515	370	-CYEHQ----K----
PF00069	1090-1104	ENSMUSP00000020099	4-287	152	-AFG------IP---
PF00069	1090-1104	ENSMUSP00000028118	380-634	532	---GDA----K----
PF00069	1090-1104	ENSMUSP00000033444	24-274	175	----------KR---
PF00069	1090-1104	ENSMUSP00000113932	4-258	152	-VLNST----VE---
PF00069	1090-1104	ENSMUSP00000002765	590-845	740	---IGE----K----
PF00069	1090-1104	ENSMUSP00000042565	76-342	226	---NDD----G----
PF00069	1090-1104	ENSMUSP00000016672	50-311	202	----SH----N----
PF00069	1090-1104	ENSMUSP00000111098	12-276	171	--ESGL----V----
PF00069	1090-1104	ENSMUSP00000070355	192-473	337	-AKS------VP---
PF00069	1090-1104	ENSMUSP00000113998	190-518	342	-SHVSK----A----
PF00069	1090-1104	ENSMUSP00000103884	253-521	405	---PGD----T----	408
PF00069	1090-1104	ENSMUSP00000045527	39-323	187	-AYG------VP---
PF00069	1090-1104	ENSMUSP00000039566	656-915	809	---YGD----R----
PF00069	1090-1104	ENSMUSP00000063397	25-313	208	----------RR---
PF00069	1090-1104	ENSMUSP00000028600	197-525	349	-SHVSK----T----
PF00069	1090-1104	ENSMUSP00000065983	23-311	171	--VAD-----PD---
PF00069	1090-1104	ENSMUSP00000004986	25-308	174	--HTD-----T----
PF00069	1090-1104	ENSMUSP00000028740	90-347	241	N-SCGDVRPPRA---
PF00069	1090-1104	ENSMUSP00000042155	17-291	181	-----K----VR---
PF00069	1090-1104	ENSMUSP00000023507	56-340	206	-QLVRG----EP---
PF00069	1090-1104	ENSMUSP00000030922	252-518	404	---PGD----T----
PF00069	1090-1104	ENSMUSP00000102010	14-272	166	--GDQQ----A----
PF00069	1090-1104	ENSMUSP00000016670	208-521	359	-CFEYQ----K----
PF00069	1090-1104	ENSMUSP00000071720	14-272	166	--GEQQ----A----
PF00069	1090-1104	ENSMUSP00000048234	4-284	149	-EIRS-----RPP--
PF00069	1090-1104	ENSMUSP00000101225	427-712	575	-EYG------SP---	576	578
PF00069	1090-1104	ENSMUSP00000025681	71-337	221	---NNN----G----
PF00069	1090-1104	ENSMUSP00000121032	66-317	215	---PGQ----L----
PF00069	1090-1104	ENSMUSP00000119715	91-352	246	---DGT----V----
PF00069	1090-1104	ENSMUSP00000073268	375-634	528	-----K----K----
PF00069	1090-1104	ENSMUSP00000030814	4-286	150	-AFG------IP---
PF00069	1090-1104	ENSMUSP00000089462	20-312	174	--IVD-----QH---
PF00069	1090-1104	ENSMUSP00000099885	36-294	188	----------KR---
PF00069	1090-1104	ENSMUSP00000137333	13-275	170	---AGS----E----
PF00069	1090-1104	ENSMUSP00000002044	362-622	522	-----T----GI---
PF00069	1090-1104	ENSMUSP00000063166	27-279	177	---DGE----F----
PF00069	1090-1104	ENSMUSP00000126705	4-255	149	-TLNDS----ME---
PF00069	1090-1104	ENSMUSP00000019076	64-325	219	----------VA---
PF00069	1090-1104	ENSMUSP00000051619	43-331	191	--IAD-----PE---
PF00069	1090-1104	ENSMUSP00000126024	13-300	169	-IYS------FQ---
PF00069	1090-1104	ENSMUSP00000088845	12-295	161	-SFG------SP---	161	164
PF00069	1090-1104	ENSMUSP00000049977	34-292	186	----------RR---
PF00069	1090-1104	ENSMUSP00000033040	269-520	419	----------KR---
PF00069	1090-1104	ENSMUSP00000074471	187-456	341	---QTVMT-------	342	345
PF00069	1090-1104	ENSMUSP00000099397	171-429	327	ASFA-K----S----	328	332
PF00069	1090-1104	ENSMUSP00000033671	68-327	221	---HEK----K----
PF00069	1090-1104	ENSMUSP00000133992	32-327	216	----------KEWDP
PF00069	1090-1104	ENSMUSP00000044580	34-305	185	N-TTGDVRPPRN---
PF00069	1090-1104	ENSMUSP00000030763	135-419	280	-AKS------VP---
PF00069	1090-1104	ENSMUSP00000086017	221-479	377	ASFA-K----S----	378	382
PF00069	1090-1104	ENSMUSP00000020904	92-354	240	---DET----G----
PF00069	1090-1104	ENSMUSP00000103990	11-347	163	-SIFSE----VR---
PF00069	1090-1104	ENSMUSP00000022504	26-321	175	--TAG-----T----
PF00069	1090-1104	ENSMUSP00000027876	32-245	158	----------RN---
PF00069	1090-1104	ENSMUSP00000062049	97-359	247	---NSN----K----
PF00069	1090-1104	ENSMUSP00000106746	77-343	227	---MED----G----
PF00069	1090-1104	ENSMUSP00000055470	28-281	178	----------PA---
PF00069	1090-1104	ENSMUSP00000070019	342-600	494	---DGV----T----
PF00069	1090-1104	ENSMUSP00000041282	100-365	256	----------IA---
PF00069	1090-1104	ENSMUSP00000005066	68-361	219	----------MA---
PF00069	1090-1104	ENSMUSP00000034920	166-419	312	----------IA---
PF00069	1090-1104	ENSMUSP00000080694	189-446	342	---QEK----K----
PF00069	1090-1104	ENSMUSP00000084342	13-297	159	-NLSE-----GNN--
PF00069	1090-1104	ENSMUSP00000096829	39-324	183	----------HP---
PF00069	1090-1104	ENSMUSP00000004281	220-533	371	-CYEHQ----R----
PF00069	1090-1104	ENSMUSP00000078087	55-347	208	--CTS-----PA---
PF00069	1090-1104	ENSMUSP00000072091	25-289	184	----------RR---
PF00069	1090-1104	ENSMUSP00000113341	9-271	158	DARTHQHIPYRE---
PF00069	1090-1104	ENSMUSP00000101514	62-321	215	---HEK----K----
PF00069	1090-1104	ENSMUSP00000062392	339-597	491	---DGV----T----	494
PF00069	1090-1104	ENSMUSP00000078746	24-274	175	----------KR---
PF00069	1128-1141	ENSMUSP00000121111	72-370	225	------NS-F----	226
PF00069	1128-1141	ENSMUSP00000113660	159-479	318	------IYQY----	321
PF00069	1128-1141	ENSMUSP00000099991	85-345	239	-QARA-NS-F----	244
PF00069	1128-1141	ENSMUSP00000097874	351-614	512	----T-RT-F----	514
PF00069	1128-1141	ENSMUSP00000097153	408-659	560	------KS-L----	561
PF00069	1128-1141	ENSMUSP00000076666	13-275	174	---F--KN-I----
PF00069	1128-1141	ENSMUSP00000045304	46-300	198	----T-WT-L----	200
PF00069	1128-1141	ENSMUSP00000119345	138-427	296	-----HMTQE----	298
PF00069	1128-1141	ENSMUSP00000026416	4-227	156	--VRT-YTHE----	158	159	160
PF00069	1128-1141	ENSMUSP00000116235	624-883	781	----T-ST-F----	781	782	783
PF00069	1128-1141	ENSMUSP00000126541	207-531	414	-KYWL-SS-A----	418	419
PF00069	1128-1141	ENSMUSP00000034868	160-476	335	------HSTL----	336
PF00069	1128-1141	ENSMUSP00000082017	56-307	209	---L--DT-F----
PF00069	1128-1141	ENSMUSP00000086207	27-311	181	-----EMTGY----	183	185
PF00069	1128-1141	ENSMUSP00000131684	53-304	206	---L--DT-F----	208
PF00069	1128-1141	ENSMUSP00000090820	159-475	334	------HSTL----
PF00069	1128-1141	ENSMUSP00000116259	468-646	501	------FTED----
PF00069	1128-1141	ENSMUSP00000024575	59-318	216	----A-YS-F----	218
PF00069	1128-1141	ENSMUSP00000094326	356-616	519	------KS-V----
PF00069	1128-1141	ENSMUSP00000024811	38-290	198	------YTDF----
PF00069	1128-1141	ENSMUSP00000001675	90-383	277	-RQLA-YS-T----	281
PF00069	1128-1141	ENSMUSP00000087098	14-305	174	-----ALTEY----	176	178
PF00069	1128-1141	ENSMUSP00000005164	91-345	243	----T-WT-L----	243
PF00069	1128-1141	ENSMUSP00000004990	24-308	178	-----EMTGY----	180	182
PF00069	1128-1141	ENSMUSP00000005606	44-298	196	----T-WT-L----	196	198
PF00069	1128-1141	ENSMUSP00000129024	20-316	187	-----HLSEG----	189
PF00069	1128-1141	ENSMUSP00000086204	24-308	178	-----EMTGY----	182
PF00069	1128-1141	ENSMUSP00000009699	19-315	185	------YTNR----	186
PF00069	1128-1141	ENSMUSP00000018476	27-278	179	------NT-V----
PF00069	1128-1141	ENSMUSP00000107830	373-627	529	----A-ST-F----	530	531
PF00069	1128-1141	ENSMUSP00000022830	22-288	176	------GS------	177
PF00069	1128-1141	ENSMUSP00000033671	422-679	573	--GLL-MT-P----	577
PF00069	1128-1141	ENSMUSP00000124133	199-527	357	-----VCSTY----	361
PF00069	1128-1141	ENSMUSP00000020316	9-301	169	--QFV---SL----	172
PF00069	1128-1141	ENSMUSP00000108468	64-359	217	---SFMMTPY----	221	223
PF00069	1128-1141	ENSMUSP00000071654	119-404	276	------NVSY----	278	279
PF00069	1128-1141	ENSMUSP00000077019	687-1003	846	------ITPY----	847	849
PF00069	1128-1141	ENSMUSP00000083273	553-808	707	--SFR-RS-V----	707	711
PF00069	1128-1141	ENSMUSP00000136977	26-321	179	---NFMMTPY----	183	185
PF00069	1128-1141	ENSMUSP00000036013	705-998	870	------YTNK----	870	871
PF00069	1128-1141	ENSMUSP00000069549	76-338	228	-MVRC-DT-A----
PF00069	1128-1141	ENSMUSP00000042987	48-317	209	----A-YS-F----	211
PF00069	1128-1141	ENSMUSP00000103162	723-1016	888	------YTNK----	888	889
PF00069	1128-1141	ENSMUSP00000025903	412-674	568	-------T-P----
PF00069	1128-1141	ENSMUSP00000103918	323-574	475	------KS-L----	476
PF00069	1128-1141	ENSMUSP00000030243	16-268	170	---L--RT-S----	172	173
PF00069	1128-1141	ENSMUSP00000099952	13-271	170	---W--FG-F----
PF00069	1128-1141	ENSMUSP00000037028	23-279	178	---M--ST-A----	180
PF00069	1128-1141	ENSMUSP00000009138	89-382	276	-RQLA-FS-T----	281
PF00069	1128-1141	ENSMUSP00000066679	224-490	385	---M--RT-L----
PF00069	1128-1141	ENSMUSP00000083064	111-431	270	------IYQY----	271	273
PF00069	1128-1141	ENSMUSP00000021939	4-288	157	--GRL-YTHQ----	161
PF00069	1128-1141	ENSMUSP00000027697	121-402	271	--TKT-YSNE----
PF00069	1128-1141	ENSMUSP00000102095	520-793	693	---------V----
PF00069	1128-1141	ENSMUSP00000082995	17-274	170	------LS-F----	171
PF00069	1128-1141	ENSMUSP00000022612	32-317	202	------EACY----
PF00069	1128-1141	ENSMUSP00000114132	16-269	171	---L--TT-S----
PF00069	1128-1141	ENSMUSP00000077606	219-515	376	------VYTY----	379
PF00069	1128-1141	ENSMUSP00000020099	4-287	157	--IRV-YTHE----	160	161
PF00069	1128-1141	ENSMUSP00000028118	380-634	536	----T-NT-F----	538
PF00069	1128-1141	ENSMUSP00000033444	24-274	177	------NT-F----	178
PF00069	1128-1141	ENSMUSP00000113932	4-258	159	---LA-RT-C----
PF00069	1128-1141	ENSMUSP00000002765	590-845	744	--SFR-RS-V----	748
PF00069	1128-1141	ENSMUSP00000042565	76-342	230	-TVQS-SV-A----
PF00069	1128-1141	ENSMUSP00000016672	50-311	205	--SL--TT-P----	205
PF00069	1128-1141	ENSMUSP00000111098	12-276	176	---A--GG-R----
PF00069	1128-1141	ENSMUSP00000070355	192-473	342	--TKT-YSNE----
PF00069	1128-1141	ENSMUSP00000113998	190-518	348	-----VCSTY----	351	352
PF00069	1128-1141	ENSMUSP00000103884	253-521	409	----T-ST-F----	409	411
PF00069	1128-1141	ENSMUSP00000045527	39-323	192	--VKP-MTPK----	196
PF00069	1128-1141	ENSMUSP00000039566	656-915	813	----T-ST-F----	815
PF00069	1128-1141	ENSMUSP00000063397	25-313	210	------NS-F----
PF00069	1128-1141	ENSMUSP00000028600	197-525	355	-----VCSTY----	359
PF00069	1128-1141	ENSMUSP00000065983	23-311	181	-----FLTEY----	183	185
PF00069	1128-1141	ENSMUSP00000004986	25-308	178	-----EMTGY----	180	182
PF00069	1128-1141	ENSMUSP00000028740	90-347	252	------VAGF----
PF00069	1128-1141	ENSMUSP00000042155	17-291	184	------KT-F----	185
PF00069	1128-1141	ENSMUSP00000023507	56-340	213	------NVSY----	215	216
PF00069	1128-1141	ENSMUSP00000030922	252-518	408	----T-ST-F----	408	409	410
PF00069	1128-1141	ENSMUSP00000102010	14-272	171	---W--FG-F----
PF00069	1128-1141	ENSMUSP00000004920	9-271	170	---MA-AT-L----
PF00069	1128-1141	ENSMUSP00000016670	208-521	365	------LYTY----	367	368
PF00069	1128-1141	ENSMUSP00000071720	14-272	171	---W--FG-F----
PF00069	1128-1141	ENSMUSP00000048234	4-284	156	------YTDY----	157	159
PF00069	1128-1141	ENSMUSP00000101225	427-712	580	--LKA-YTPV----	584
PF00069	1128-1141	ENSMUSP00000025681	71-337	225	-MVDS-SV-A----
PF00069	1128-1141	ENSMUSP00000121032	66-317	219	---L--KT-W----	221
PF00069	1128-1141	ENSMUSP00000119715	91-352	250	----T-HT-F----	250
PF00069	1128-1141	ENSMUSP00000073268	375-634	530	----T-WT-F----	530	532
PF00069	1128-1141	ENSMUSP00000030814	4-286	155	--VRC-YSAE----
PF00069	1128-1141	ENSMUSP00000089462	20-312	184	-----YLSEG----	186
PF00069	1128-1141	ENSMUSP00000099885	36-294	190	------DS-F----	191
PF00069	1128-1141	ENSMUSP00000137333	13-275	174	---F--KN-I----
PF00069	1128-1141	ENSMUSP00000002044	362-622	525	------RS-V----
PF00069	1128-1141	ENSMUSP00000085734	506-680	535	------FTED----
PF00069	1128-1141	ENSMUSP00000063166	27-279	181	---L--RT-S----	183
PF00069	1128-1141	ENSMUSP00000126705	4-255	156	---LA-QT-C----
PF00069	1128-1141	ENSMUSP00000019076	64-325	221	------KTMD----	222
PF00069	1128-1141	ENSMUSP00000051619	43-331	201	-----FLTEY----	203	205
PF00069	1128-1141	ENSMUSP00000126024	13-300	174	--M-A-LTSV----
PF00069	1128-1141	ENSMUSP00000088845	12-295	166	--NRA-YTHQ----	169	170
PF00069	1128-1141	ENSMUSP00000049977	34-292	188	------DS-F----	189
PF00069	1128-1141	ENSMUSP00000033040	269-520	421	------ST-M----	421	422
PF00069	1128-1141	ENSMUSP00000074471	187-456	346	-------S-R----	346
PF00069	1128-1141	ENSMUSP00000033671	68-327	225	----A-YS-F----	227
PF00069	1128-1141	ENSMUSP00000133992	32-327	222	------LPSL----
PF00069	1128-1141	ENSMUSP00000044580	34-305	196	------VAGF----
PF00069	1128-1141	ENSMUSP00000030763	135-419	285	--SHT-YSNE----
PF00069	1128-1141	ENSMUSP00000020904	92-354	244	-MVHC-DT-A----
PF00069	1128-1141	ENSMUSP00000103990	11-347	170	----YVKEPY----	175
PF00069	1128-1141	ENSMUSP00000022504	26-321	179	---SFMMTPY----	183	185
PF00069	1128-1141	ENSMUSP00000027876	32-245	160	------IQSV----
PF00069	1128-1141	ENSMUSP00000062049	97-359	251	--VDA-KL-P----
PF00069	1128-1141	ENSMUSP00000106746	77-343	231	-TVQS-SV-A----
PF00069	1128-1141	ENSMUSP00000055470	28-281	180	------NS-F----
PF00069	1128-1141	ENSMUSP00000070019	342-600	498	----T-KT-F----	500
PF00069	1128-1141	ENSMUSP00000041282	100-365	258	------KTRD----	259
PF00069	1128-1141	ENSMUSP00000005066	68-361	221	------NS-F----
PF00069	1128-1141	ENSMUSP00000034920	166-419	314	------KT-Y----
PF00069	1128-1141	ENSMUSP00000080694	189-446	346	----A-YS-F----	348
PF00069	1128-1141	ENSMUSP00000024701	101-350	256	------EA------
PF00069	1128-1141	ENSMUSP00000084342	13-297	166	----ANYTEY----	171
PF00069	1128-1141	ENSMUSP00000096829	39-324	187	E-----YNVR----
PF00069	1128-1141	ENSMUSP00000004281	220-533	377	------VYTY----	380
PF00069	1128-1141	ENSMUSP00000078087	55-347	217	-----FMTEY----	221
PF00069	1128-1141	ENSMUSP00000072091	25-289	186	------NT-F----	187
PF00069	1128-1141	ENSMUSP00000113341	9-271	170	------NKNL----
PF00069	1128-1141	ENSMUSP00000101514	62-321	219	----A-YS-F----	220	221
PF00069	1128-1141	ENSMUSP00000062392	339-597	495	----T-RT-F----	497
PF00069	1128-1141	ENSMUSP00000078746	24-274	177	------NT-F----	178
PF00069	1178-1186	ENSMUSP00000121111	72-370	228	----V----
PF00069	1178-1186	ENSMUSP00000113660	159-479	322	----I----
PF00069	1178-1186	ENSMUSP00000099991	85-345	246	----V----
PF00069	1178-1186	ENSMUSP00000097874	351-614	516	----C----
PF00069	1178-1186	ENSMUSP00000097153	408-659	563	----V----
PF00069	1178-1186	ENSMUSP00000076666	13-275	178	----F----
PF00069	1178-1186	ENSMUSP00000045304	46-300	202	----C----
PF00069	1178-1186	ENSMUSP00000119345	138-427	301	----V----
PF00069	1178-1186	ENSMUSP00000026416	4-227	163	----V----
PF00069	1178-1186	ENSMUSP00000116235	624-883	785	----C----
PF00069	1178-1186	ENSMUSP00000126541	207-531	421	----C----
PF00069	1178-1186	ENSMUSP00000034868	160-476	339	----V----
PF00069	1178-1186	ENSMUSP00000082017	56-307	213	----C----
PF00069	1178-1186	ENSMUSP00000086207	27-311	186	----V----
PF00069	1178-1186	ENSMUSP00000131684	53-304	210	----C----
PF00069	1178-1186	ENSMUSP00000090820	159-475	338	----V----
PF00069	1178-1186	ENSMUSP00000116259	468-646	505	----IQ---
PF00069	1178-1186	ENSMUSP00000024575	59-318	220	----C----
PF00069	1178-1186	ENSMUSP00000094326	356-616	522	----T----
PF00069	1178-1186	ENSMUSP00000001675	90-383	284	----V----
PF00069	1178-1186	ENSMUSP00000087098	14-305	179	----V----
PF00069	1178-1186	ENSMUSP00000005164	91-345	247	----C----
PF00069	1178-1186	ENSMUSP00000004990	24-308	183	----V----
PF00069	1178-1186	ENSMUSP00000005606	44-298	200	----C----
PF00069	1178-1186	ENSMUSP00000129024	20-316	192	----L----
PF00069	1178-1186	ENSMUSP00000086204	24-308	183	----V----
PF00069	1178-1186	ENSMUSP00000009699	19-315	189	----V----
PF00069	1178-1186	ENSMUSP00000018476	27-278	182	----I----
PF00069	1178-1186	ENSMUSP00000037970	48-311	218	----IKKY-
PF00069	1178-1186	ENSMUSP00000107830	373-627	533	----C----
PF00069	1178-1186	ENSMUSP00000022830	22-288	178	-------GS
PF00069	1178-1186	ENSMUSP00000033671	422-679	579	----C----
PF00069	1178-1186	ENSMUSP00000124133	199-527	362	----L----
PF00069	1178-1186	ENSMUSP00000020316	9-301	174	----Y----
PF00069	1178-1186	ENSMUSP00000108468	64-359	224	----V----
PF00069	1178-1186	ENSMUSP00000071654	119-404	280	----I----
PF00069	1178-1186	ENSMUSP00000077019	687-1003	850	----L----
PF00069	1178-1186	ENSMUSP00000083273	553-808	713	----V----
PF00069	1178-1186	ENSMUSP00000136977	26-321	186	----V----
PF00069	1178-1186	ENSMUSP00000036013	705-998	874	----V----
PF00069	1178-1186	ENSMUSP00000069549	76-338	235	----V----
PF00069	1178-1186	ENSMUSP00000042987	48-317	213	----C----
PF00069	1178-1186	ENSMUSP00000103162	723-1016	892	----V----
PF00069	1178-1186	ENSMUSP00000025903	412-674	570	----C----
PF00069	1178-1186	ENSMUSP00000103918	323-574	478	----V----
PF00069	1178-1186	ENSMUSP00000030243	16-268	174	----C----
PF00069	1178-1186	ENSMUSP00000099952	13-271	174	----A----
PF00069	1178-1186	ENSMUSP00000037028	23-279	182	----C----
PF00069	1178-1186	ENSMUSP00000009138	89-382	283	----V----
PF00069	1178-1186	ENSMUSP00000066679	224-490	389	----C----
PF00069	1178-1186	ENSMUSP00000083064	111-431	274	----I----
PF00069	1178-1186	ENSMUSP00000021939	4-288	164	----V----
PF00069	1178-1186	ENSMUSP00000027697	121-402	278	----V----
PF00069	1178-1186	ENSMUSP00000102095	520-793	694	----C----
PF00069	1178-1186	ENSMUSP00000082995	17-274	173	----I----
PF00069	1178-1186	ENSMUSP00000022612	32-317	206	----I----
PF00069	1178-1186	ENSMUSP00000114132	16-269	175	----C----
PF00069	1178-1186	ENSMUSP00000077606	219-515	380	----I----
PF00069	1178-1186	ENSMUSP00000020099	4-287	164	----V----
PF00069	1178-1186	ENSMUSP00000028118	380-634	540	----C----
PF00069	1178-1186	ENSMUSP00000033444	24-274	180	----V----
PF00069	1178-1186	ENSMUSP00000113932	4-258	164	----I----
PF00069	1178-1186	ENSMUSP00000002765	590-845	750	----V----
PF00069	1178-1186	ENSMUSP00000042565	76-342	237	----V----
PF00069	1178-1186	ENSMUSP00000016672	50-311	210	----C----
PF00069	1178-1186	ENSMUSP00000111098	12-276	180	----V----
PF00069	1178-1186	ENSMUSP00000070355	192-473	349	----V----
PF00069	1178-1186	ENSMUSP00000113998	190-518	353	----L----
PF00069	1178-1186	ENSMUSP00000103884	253-521	413	----C----
PF00069	1178-1186	ENSMUSP00000045527	39-323	199	----V----
PF00069	1178-1186	ENSMUSP00000039566	656-915	817	----C----
PF00069	1178-1186	ENSMUSP00000063397	25-313	213	----I----
PF00069	1178-1186	ENSMUSP00000028600	197-525	360	----L----
PF00069	1178-1186	ENSMUSP00000065983	23-311	186	----V----
PF00069	1178-1186	ENSMUSP00000004986	25-308	183	----V----
PF00069	1178-1186	ENSMUSP00000028740	90-347	256	----R----
PF00069	1178-1186	ENSMUSP00000042155	17-291	187	----V----
PF00069	1178-1186	ENSMUSP00000023507	56-340	217	----I----
PF00069	1178-1186	ENSMUSP00000030922	252-518	412	----C----
PF00069	1178-1186	ENSMUSP00000102010	14-272	175	----A----
PF00069	1178-1186	ENSMUSP00000004920	9-271	175	----C----
PF00069	1178-1186	ENSMUSP00000016670	208-521	369	----I----
PF00069	1178-1186	ENSMUSP00000071720	14-272	175	----A----
PF00069	1178-1186	ENSMUSP00000048234	4-284	160	----V----
PF00069	1178-1186	ENSMUSP00000101225	427-712	587	----V----
PF00069	1178-1186	ENSMUSP00000025681	71-337	232	----V----
PF00069	1178-1186	ENSMUSP00000121032	66-317	223	----C----
PF00069	1178-1186	ENSMUSP00000119715	91-352	254	----C----
PF00069	1178-1186	ENSMUSP00000073268	375-634	534	----C----
PF00069	1178-1186	ENSMUSP00000030814	4-286	162	----V----
PF00069	1178-1186	ENSMUSP00000089462	20-312	189	----L----
PF00069	1178-1186	ENSMUSP00000099885	36-294	193	----I----
PF00069	1178-1186	ENSMUSP00000137333	13-275	178	----F----
PF00069	1178-1186	ENSMUSP00000113385	350-559	365	----A----
PF00069	1178-1186	ENSMUSP00000002044	362-622	528	----T----
PF00069	1178-1186	ENSMUSP00000085734	506-680	539	----IQ---
PF00069	1178-1186	ENSMUSP00000063166	27-279	185	----C----
PF00069	1178-1186	ENSMUSP00000126705	4-255	161	----A----
PF00069	1178-1186	ENSMUSP00000019076	64-325	225	----A----
PF00069	1178-1186	ENSMUSP00000051619	43-331	206	----V----
PF00069	1178-1186	ENSMUSP00000126024	13-300	180	----V----
PF00069	1178-1186	ENSMUSP00000088845	12-295	173	----V----
PF00069	1178-1186	ENSMUSP00000049977	34-292	191	----I----
PF00069	1178-1186	ENSMUSP00000033040	269-520	424	----V----
PF00069	1178-1186	ENSMUSP00000074471	187-456	348	----IV---
PF00069	1178-1186	ENSMUSP00000099397	171-429	333	----VI---
PF00069	1178-1186	ENSMUSP00000033671	68-327	229	----C----
PF00069	1178-1186	ENSMUSP00000133992	32-327	226	----CL---
PF00069	1178-1186	ENSMUSP00000044580	34-305	200	----R----
PF00069	1178-1186	ENSMUSP00000030763	135-419	292	----V----
PF00069	1178-1186	ENSMUSP00000086017	221-479	383	----VI---
PF00069	1178-1186	ENSMUSP00000020904	92-354	251	----V----
PF00069	1178-1186	ENSMUSP00000103990	11-347	176	----I----
PF00069	1178-1186	ENSMUSP00000022504	26-321	186	----V----
PF00069	1178-1186	ENSMUSP00000062049	97-359	257	----I----
PF00069	1178-1186	ENSMUSP00000106746	77-343	238	----V----
PF00069	1178-1186	ENSMUSP00000055470	28-281	183	----V----
PF00069	1178-1186	ENSMUSP00000070019	342-600	502	----C----
PF00069	1178-1186	ENSMUSP00000041282	100-365	262	----A----
PF00069	1178-1186	ENSMUSP00000005066	68-361	224	----V----
PF00069	1178-1186	ENSMUSP00000034920	166-419	317	----V----
PF00069	1178-1186	ENSMUSP00000080694	189-446	350	----C----
PF00069	1178-1186	ENSMUSP00000024701	101-350	259	----E----
PF00069	1178-1186	ENSMUSP00000084342	13-297	172	----V----
PF00069	1178-1186	ENSMUSP00000096829	39-324	192	----V----
PF00069	1178-1186	ENSMUSP00000004281	220-533	381	----I----
PF00069	1178-1186	ENSMUSP00000078087	55-347	222	----V----
PF00069	1178-1186	ENSMUSP00000072091	25-289	189	----I----
PF00069	1178-1186	ENSMUSP00000113341	9-271	174	----T----
PF00069	1178-1186	ENSMUSP00000101514	62-321	223	----C----
PF00069	1178-1186	ENSMUSP00000062392	339-597	499	----C----
PF00069	1178-1186	ENSMUSP00000078746	24-274	180	----V----
PF00069	1216-1225	ENSMUSP00000121111	72-370	229	----GTR---
PF00069	1216-1225	ENSMUSP00000113660	159-479	323	----QSR---	324
PF00069	1216-1225	ENSMUSP00000099991	85-345	247	----GTA---	248
PF00069	1216-1225	ENSMUSP00000097874	351-614	517	----GTP---	518
PF00069	1216-1225	ENSMUSP00000097153	408-659	564	----GTP---
PF00069	1216-1225	ENSMUSP00000076666	13-275	179	----GTP---
PF00069	1216-1225	ENSMUSP00000045304	46-300	203	----GTP---
PF00069	1216-1225	ENSMUSP00000119345	138-427	302	----VTQ---
PF00069	1216-1225	ENSMUSP00000026416	4-227	164	----VTL---
PF00069	1216-1225	ENSMUSP00000116235	624-883	786	----GTP---	787
PF00069	1216-1225	ENSMUSP00000126541	207-531	422	----GSD---
PF00069	1216-1225	ENSMUSP00000034868	160-476	340	----STR---
PF00069	1216-1225	ENSMUSP00000082017	56-307	214	----GSP---
PF00069	1216-1225	ENSMUSP00000086207	27-311	187	----VTR---
PF00069	1216-1225	ENSMUSP00000131684	53-304	211	----GSP---	212
PF00069	1216-1225	ENSMUSP00000025078	137-388	289	----GTE---
PF00069	1216-1225	ENSMUSP00000090820	159-475	339	----STR---	339	340
PF00069	1216-1225	ENSMUSP00000116259	468-646	507	-----TR---	507
PF00069	1216-1225	ENSMUSP00000024575	59-318	221	----GTI---
PF00069	1216-1225	ENSMUSP00000094326	356-616	523	----GTP---
PF00069	1216-1225	ENSMUSP00000024811	38-290	204	-----TR---
PF00069	1216-1225	ENSMUSP00000001675	90-383	285	----GTP---
PF00069	1216-1225	ENSMUSP00000087098	14-305	180	----ATR---
PF00069	1216-1225	ENSMUSP00000005164	91-345	248	----GTP---
PF00069	1216-1225	ENSMUSP00000004990	24-308	184	----ATR---
PF00069	1216-1225	ENSMUSP00000005606	44-298	201	----GTP---	202
PF00069	1216-1225	ENSMUSP00000129024	20-316	193	----VTK---
PF00069	1216-1225	ENSMUSP00000086204	24-308	184	----ATR---
PF00069	1216-1225	ENSMUSP00000009699	19-315	190	----VTL---
PF00069	1216-1225	ENSMUSP00000018476	27-278	183	----GTP---
PF00069	1216-1225	ENSMUSP00000037970	48-311	222	----TTL---
PF00069	1216-1225	ENSMUSP00000107830	373-627	534	----GTP---	535
PF00069	1216-1225	ENSMUSP00000022830	22-288	186	----GTL---
PF00069	1216-1225	ENSMUSP00000033671	422-679	580	----YTA---
PF00069	1216-1225	ENSMUSP00000124133	199-527	363	----QSR---
PF00069	1216-1225	ENSMUSP00000020316	9-301	175	----GTE---
PF00069	1216-1225	ENSMUSP00000108468	64-359	225	----VTR---
PF00069	1216-1225	ENSMUSP00000071654	119-404	281	----CSR---	282
PF00069	1216-1225	ENSMUSP00000077019	687-1003	851	----VSR---	852
PF00069	1216-1225	ENSMUSP00000083273	553-808	714	----GTP---
PF00069	1216-1225	ENSMUSP00000136977	26-321	187	----VTR---
PF00069	1216-1225	ENSMUSP00000036013	705-998	875	----ITL---
PF00069	1216-1225	ENSMUSP00000069549	76-338	236	----GTP---
PF00069	1216-1225	ENSMUSP00000042987	48-317	214	----GTI---
PF00069	1216-1225	ENSMUSP00000103162	723-1016	893	----ITL---
PF00069	1216-1225	ENSMUSP00000025903	412-674	571	----FTL---
PF00069	1216-1225	ENSMUSP00000103918	323-574	479	----GTP---	480
PF00069	1216-1225	ENSMUSP00000030243	16-268	175	----GSP---
PF00069	1216-1225	ENSMUSP00000099952	13-271	175	----GTP---
PF00069	1216-1225	ENSMUSP00000037028	23-279	183	----GTP---	184
PF00069	1216-1225	ENSMUSP00000009138	89-382	284	----GTP---	285
PF00069	1216-1225	ENSMUSP00000066679	224-490	390	----GTP---
PF00069	1216-1225	ENSMUSP00000083064	111-431	275	----QSR---
PF00069	1216-1225	ENSMUSP00000021939	4-288	165	----ATR---
PF00069	1216-1225	ENSMUSP00000027697	121-402	279	----VTL---
PF00069	1216-1225	ENSMUSP00000102095	520-793	695	----GTP---
PF00069	1216-1225	ENSMUSP00000082995	17-274	174	----GTP---
PF00069	1216-1225	ENSMUSP00000022612	32-317	207	----GTE---
PF00069	1216-1225	ENSMUSP00000114132	16-269	176	----GSL---
PF00069	1216-1225	ENSMUSP00000077606	219-515	381	----QSR---
PF00069	1216-1225	ENSMUSP00000020099	4-287	165	----VTL---
PF00069	1216-1225	ENSMUSP00000028118	380-634	541	----GTP---
PF00069	1216-1225	ENSMUSP00000033444	24-274	181	----GTP---
PF00069	1216-1225	ENSMUSP00000113932	4-258	165	----GTP---
PF00069	1216-1225	ENSMUSP00000002765	590-845	751	----GTP---
PF00069	1216-1225	ENSMUSP00000042565	76-342	238	----GTP---
PF00069	1216-1225	ENSMUSP00000016672	50-311	211	----YTP---
PF00069	1216-1225	ENSMUSP00000111098	12-276	181	----GTP---	182
PF00069	1216-1225	ENSMUSP00000070355	192-473	350	----VTL---
PF00069	1216-1225	ENSMUSP00000113998	190-518	354	----QSR---	355
PF00069	1216-1225	ENSMUSP00000103884	253-521	414	----GTP---
PF00069	1216-1225	ENSMUSP00000045527	39-323	200	----VTL---
PF00069	1216-1225	ENSMUSP00000039566	656-915	818	----GTP---
PF00069	1216-1225	ENSMUSP00000063397	25-313	214	----GTP---
PF00069	1216-1225	ENSMUSP00000028600	197-525	361	----QSR---
PF00069	1216-1225	ENSMUSP00000065983	23-311	187	----ATR---	188
PF00069	1216-1225	ENSMUSP00000004986	25-308	184	----VTR---
PF00069	1216-1225	ENSMUSP00000028740	90-347	257	----GTV---
PF00069	1216-1225	ENSMUSP00000042155	17-291	188	----GTP---
PF00069	1216-1225	ENSMUSP00000023507	56-340	218	----CSR---	219
PF00069	1216-1225	ENSMUSP00000030922	252-518	413	----GTP---
PF00069	1216-1225	ENSMUSP00000102010	14-272	176	----GTP---
PF00069	1216-1225	ENSMUSP00000004920	9-271	176	----GSP---
PF00069	1216-1225	ENSMUSP00000016670	208-521	370	----QSR---
PF00069	1216-1225	ENSMUSP00000071720	14-272	176	----GTP---
PF00069	1216-1225	ENSMUSP00000048234	4-284	161	----STR---
PF00069	1216-1225	ENSMUSP00000101225	427-712	588	----VTL---
PF00069	1216-1225	ENSMUSP00000025681	71-337	233	----GTP---
PF00069	1216-1225	ENSMUSP00000121032	66-317	224	----GSP---
PF00069	1216-1225	ENSMUSP00000119715	91-352	255	----GTI---
PF00069	1216-1225	ENSMUSP00000073268	375-634	535	----GTP---
PF00069	1216-1225	ENSMUSP00000030814	4-286	163	----VTL---
PF00069	1216-1225	ENSMUSP00000089462	20-312	190	----VTK---
PF00069	1216-1225	ENSMUSP00000099885	36-294	194	----GTP---	195
PF00069	1216-1225	ENSMUSP00000137333	13-275	179	----GTP---
PF00069	1216-1225	ENSMUSP00000113385	350-559	366	----GTP---
PF00069	1216-1225	ENSMUSP00000002044	362-622	529	----GTP---
PF00069	1216-1225	ENSMUSP00000085734	506-680	541	-----TR---	541
PF00069	1216-1225	ENSMUSP00000063166	27-279	186	----GSP---
PF00069	1216-1225	ENSMUSP00000126705	4-255	162	----GTP---
PF00069	1216-1225	ENSMUSP00000019076	64-325	226	----GCK---
PF00069	1216-1225	ENSMUSP00000051619	43-331	207	----ATR---	208
PF00069	1216-1225	ENSMUSP00000126024	13-300	181	----VTL---
PF00069	1216-1225	ENSMUSP00000088845	12-295	174	----VTR---
PF00069	1216-1225	ENSMUSP00000049977	34-292	192	----GTP---	193
PF00069	1216-1225	ENSMUSP00000033040	269-520	425	----GTP---
PF00069	1216-1225	ENSMUSP00000074471	187-456	350	----GTT---
PF00069	1216-1225	ENSMUSP00000099397	171-429	335	----GTP---
PF00069	1216-1225	ENSMUSP00000033671	68-327	230	----GTV---	231
PF00069	1216-1225	ENSMUSP00000133992	32-327	228	----PNP---
PF00069	1216-1225	ENSMUSP00000044580	34-305	201	----GTV---
PF00069	1216-1225	ENSMUSP00000030763	135-419	293	----VTL---
PF00069	1216-1225	ENSMUSP00000086017	221-479	385	----GTP---
PF00069	1216-1225	ENSMUSP00000020904	92-354	252	----GTP---
PF00069	1216-1225	ENSMUSP00000103990	11-347	177	----QSR---
PF00069	1216-1225	ENSMUSP00000022504	26-321	187	----VTR---
PF00069	1216-1225	ENSMUSP00000027876	32-245	164	----RDP---
PF00069	1216-1225	ENSMUSP00000062049	97-359	258	----GTP---
PF00069	1216-1225	ENSMUSP00000106746	77-343	239	----GTP---
PF00069	1216-1225	ENSMUSP00000055470	28-281	184	----GTP---
PF00069	1216-1225	ENSMUSP00000070019	342-600	503	----GTP---	504
PF00069	1216-1225	ENSMUSP00000041282	100-365	263	----GCR---
PF00069	1216-1225	ENSMUSP00000005066	68-361	225	----GTR---
PF00069	1216-1225	ENSMUSP00000034920	166-419	318	----GTN---
PF00069	1216-1225	ENSMUSP00000080694	189-446	351	----GTV---	352
PF00069	1216-1225	ENSMUSP00000024701	101-350	260	----GDP---
PF00069	1216-1225	ENSMUSP00000084342	13-297	173	----ATR---	174
PF00069	1216-1225	ENSMUSP00000096829	39-324	193	----ASR---	194
PF00069	1216-1225	ENSMUSP00000004281	220-533	382	----QSR---
PF00069	1216-1225	ENSMUSP00000078087	55-347	223	----ATR---
PF00069	1216-1225	ENSMUSP00000072091	25-289	190	----GTP---
PF00069	1216-1225	ENSMUSP00000113341	9-271	175	----GTA---
PF00069	1216-1225	ENSMUSP00000101514	62-321	224	----GTV---	225
PF00069	1216-1225	ENSMUSP00000062392	339-597	500	----GTP---	501
PF00069	1216-1225	ENSMUSP00000078746	24-274	181	----GTP---	182
PF00071	130-140	ENSMUSP00000106975	12-170	71	---KFGGLRDG
PF00071	130-140	ENSMUSP00000127330	13-174	72	---RFRTITSS	75	78
PF00071	130-140	ENSMUSP00000032946	15-175	74	---RFRSLIPS
PF00071	130-140	ENSMUSP00000068195	8-169	67	---RFHSLAPM
PF00071	130-140	ENSMUSP00000066238	5-167	63	---QFTAMRDL
PF00071	130-140	ENSMUSP00000123325	9-174	68	---RFRSLRTP
PF00071	130-140	ENSMUSP00000109230	10-175	69	---RFQSLGVA	72
PF00071	130-140	ENSMUSP00000043466	402-562	460	--AKFSGW---
PF00071	130-140	ENSMUSP00000041857	10-171	69	---RFRTITTA
PF00071	130-140	ENSMUSP00000128645	43-205	102	---RFNSITSA	105
PF00071	130-140	ENSMUSP00000003121	10-171	69	---RFRTITTA	74
PF00071	130-140	ENSMUSP00000027529	21-182	79	---KYQSVCHL
PF00071	130-140	ENSMUSP00000025804	10-171	69	---RFRTITSS	72	75	76
PF00071	130-140	ENSMUSP00000058391	5-166	63	---QFASMRDL
PF00071	130-140	ENSMUSP00000017981	6-170	67	---DGAELPKH
PF00071	130-140	ENSMUSP00000019317	23-202	82	---RYHSLAPM	83	85
PF00071	130-140	ENSMUSP00000008745	14-175	73	---RYRAITSA	79
PF00071	130-140	ENSMUSP00000110021	13-174	72	---RYRAITSA	78
PF00071	130-140	ENSMUSP00000031492	10-170	69	---RFRTITST
PF00071	130-140	ENSMUSP00000031986	19-181	78	---RFRTITQS	81	83
PF00071	130-140	ENSMUSP00000038841	5-166	63	---QFASMRDL	66
PF00071	130-140	ENSMUSP00000101713	17-177	76	---RFCTIFRS
PF00071	130-140	ENSMUSP00000095285	10-171	69	---RFRTLTPS
PF00071	130-140	ENSMUSP00000088174	5-167	63	---QFTAMRDL
PF00071	130-140	ENSMUSP00000105719	24-185	83	---RYRTITTA
PF00071	130-140	ENSMUSP00000129163	13-174	72	---RYRAITSA
PF00071	130-140	ENSMUSP00000032879	11-172	70	---RFRSITQS	73
PF00071	130-140	ENSMUSP00000056433	5-166	63	---QFASMRDL
PF00071	130-140	ENSMUSP00000021001	11-172	70	---RFHTITTS	73	75	77
PF00071	130-140	ENSMUSP00000055416	9-171	67	---QFPAMQRL
PF00071	130-140	ENSMUSP00000028238	13-174	72	---RFRAVTRS
PF00071	130-140	ENSMUSP00000049739	9-174	68	---RFKSLRTP
PF00071	186-190	ENSMUSP00000106975	12-170	110	-RVCE
PF00071	186-190	ENSMUSP00000127330	13-174	114	---SE
PF00071	186-190	ENSMUSP00000032946	15-175	116	---GS	117
PF00071	186-190	ENSMUSP00000068195	8-169	109	---PE
PF00071	186-190	ENSMUSP00000066238	5-167	105	--DTD
PF00071	186-190	ENSMUSP00000123325	9-174	111	VKEPE
PF00071	186-190	ENSMUSP00000109230	10-175	112	PRDPE
PF00071	186-190	ENSMUSP00000043466	402-562	497	-EGRG
PF00071	186-190	ENSMUSP00000041857	10-171	111	---SS	111	112
PF00071	186-190	ENSMUSP00000128645	43-205	144	---SE
PF00071	186-190	ENSMUSP00000003121	10-171	111	---SA	111
PF00071	186-190	ENSMUSP00000027529	21-182	122	---PG
PF00071	186-190	ENSMUSP00000025804	10-171	111	---SE
PF00071	186-190	ENSMUSP00000058391	5-166	105	--RYE
PF00071	186-190	ENSMUSP00000017981	6-170	109	--DKK
PF00071	186-190	ENSMUSP00000019317	23-202	124	---SP
PF00071	186-190	ENSMUSP00000008745	14-175	115	---EA
PF00071	186-190	ENSMUSP00000110021	13-174	114	---DS
PF00071	186-190	ENSMUSP00000031492	10-170	110	---CD
PF00071	186-190	ENSMUSP00000031986	19-181	120	---AA
PF00071	186-190	ENSMUSP00000038841	5-166	105	--RYE
PF00071	186-190	ENSMUSP00000101713	17-177	118	----P
PF00071	186-190	ENSMUSP00000095285	10-171	111	--TRN
PF00071	186-190	ENSMUSP00000088174	5-167	105	--DTE
PF00071	186-190	ENSMUSP00000105719	24-185	125	---WD
PF00071	186-190	ENSMUSP00000129163	13-174	114	---DS	115
PF00071	186-190	ENSMUSP00000032879	11-172	112	---SN
PF00071	186-190	ENSMUSP00000056433	5-166	105	--RYE
PF00071	186-190	ENSMUSP00000021001	11-172	112	---NE
PF00071	186-190	ENSMUSP00000055416	9-171	109	-GDVE
PF00071	186-190	ENSMUSP00000028238	13-174	114	---NP
PF00071	186-190	ENSMUSP00000049739	9-174	111	VKDPD
PF00076	5-15	ENSMUSP00000049112	386-456	390	GLSSN-TKAAD
PF00076	5-15	ENSMUSP00000108828	13-84	17	GLPWS-CSAEE
PF00076	5-15	ENSMUSP00000001809	296-364	300	NLDDG-IDDER
PF00076	5-15	ENSMUSP00000001809	193-262	197	NFGED-MDDER
PF00076	5-15	ENSMUSP00000079070	296-364	300	NLDDT-IDDEK
PF00076	5-15	ENSMUSP00000001809	13-83	17	DLHPD-VTEAM
PF00076	5-15	ENSMUSP00000087453	11-80	15	GLSFE-TTEES	17
PF00076	5-15	ENSMUSP00000004206	241-310	245	NLSED-TRETD
PF00076	5-15	ENSMUSP00000079070	101-168	105	NLDKS-IDNKA
PF00076	5-15	ENSMUSP00000092849	431-500	434	GLSST-TRATD
PF00076	5-15	ENSMUSP00000120115	72-142	76	NIPFD-VKWQS	85
PF00076	5-15	ENSMUSP00000047672	99-166	99	------ARLND
PF00076	5-15	ENSMUSP00000108828	291-358	295	GLPYR-ATEND
PF00076	5-15	ENSMUSP00000050461	432-501	436	GLPFE-AENKH
PF00076	5-15	ENSMUSP00000107595	37-106	41	GLSFE-TTDDS	43
PF00076	5-15	ENSMUSP00000050792	193-262	197	NLGED-MDDER
PF00076	5-15	ENSMUSP00000096549	108-176	112	GLPRT-MTQKD
PF00076	5-15	ENSMUSP00000087453	102-171	106	GIKED-TEEHH
PF00076	5-15	ENSMUSP00000126192	480-545	484	NIPPS-VSEDD
PF00076	5-15	ENSMUSP00000120595	123-186	127	GLPPS-GSWQD
PF00076	5-15	ENSMUSP00000007993	327-394	331	NLSFD-SEEEA	333	336
PF00076	5-15	ENSMUSP00000027438	397-462	401	NLSFN-ITEDE	403
PF00076	5-15	ENSMUSP00000119065	112-177	116	NLSSR-CSWQD	119	122
PF00076	5-15	ENSMUSP00000126192	185-251	189	NLFYP-VTLDV	192
PF00076	5-15	ENSMUSP00000054424	178-245	178	---SQ-LSDEA	178	181
PF00076	5-15	ENSMUSP00000132735	184-255	188	GLSPD-TPEEK	190	193
PF00076	5-15	ENSMUSP00000104770	291-358	295	GLPYR-ATEND
PF00076	5-15	ENSMUSP00000042658	16-85	20	GLSFE-TTDES	22
PF00076	5-15	ENSMUSP00000133649	340-402	344	NLANT-VTEEI
PF00076	5-15	ENSMUSP00000121005	235-304	239	GLSPD-TSEEQ	241
PF00076	5-15	ENSMUSP00000027438	311-379	315	NLNPN-KSVNE
PF00076	5-15	ENSMUSP00000133933	107-174	107	------AKLND
PF00076	5-15	ENSMUSP00000066639	296-364	300	NLDDG-IDDER
PF00076	5-15	ENSMUSP00000098096	233-303	237	SVHQD-LSDDD	243
PF00076	5-15	ENSMUSP00000074953	453-523	457	GLSSS-TRAAD
PF00076	5-15	ENSMUSP00000137345	80-142	84	NISPT-CTNQE	86
PF00076	5-15	ENSMUSP00000105985	110-175	114	NLSSR-VSWQD	120
PF00076	5-15	ENSMUSP00000104770	13-84	17	GLPWS-CSADE
PF00076	5-15	ENSMUSP00000111150	134-204	138	NLPPS-LTQAQ
PF00076	5-15	ENSMUSP00000130023	113-182	117	GLPFG-CTKEE
PF00076	5-15	ENSMUSP00000027438	489-555	493	NLSYS-ATKET	495	497
PF00076	5-15	ENSMUSP00000042658	107-176	111	GIKED-TEEHH
PF00076	5-15	ENSMUSP00000101412	339-409	343	NLPVR-STDTS
PF00076	5-15	ENSMUSP00000050792	306-374	310	NLDDG-IDDER
PF00076	5-15	ENSMUSP00000007980	100-169	104	GLKGD-VAEGD
PF00076	5-15	ENSMUSP00000117045	12-77	16	NLGNN-GNKTE
PF00076	5-15	ENSMUSP00000107079	45-115	49	QVPRT-WSEKD	53
PF00076	5-15	ENSMUSP00000120115	654-722	658	NLPFD-FTWKM
PF00076	5-15	ENSMUSP00000074160	105-175	109	RVNYD-TTESK
PF00076	5-15	ENSMUSP00000090059	16-86	20	NLTYR-TSPDT	22	23	25	26	29
PF00076	5-15	ENSMUSP00000133728	200-259	200	--IYS-ITTDV
PF00076	5-15	ENSMUSP00000027438	571-638	575	GLSED-TTEET	577
PF00076	5-15	ENSMUSP00000048153	10-80	14	GLNTE-TNEKA
PF00076	5-15	ENSMUSP00000038256	80-142	84	NISPT-CTNQE	86
PF00076	5-15	ENSMUSP00000110374	10-80	14	GLNTE-TNEKA
PF00076	5-15	ENSMUSP00000119065	4-66	8	RLSYN-VREKD
PF00083	412-417	ENSMUSP00000032476	13-465	230	WG-TS-	232
PF00083	412-417	ENSMUSP00000037576	149-484	378	HD-TNM
PF00083	412-417	ENSMUSP00000030398	16-467	232	RG-TA-
PF00083	412-417	ENSMUSP00000063352	40-495	258	LG-KA-
PF00083	412-417	ENSMUSP00000041186	80-528	307	AK-KNG
PF00083	412-417	ENSMUSP00000024596	143-529	307	AQ-KNR
PF00083	419-424	ENSMUSP00000032476	13-465	234	----DV
PF00083	419-424	ENSMUSP00000037576	149-484	384	--AKGH
PF00083	419-424	ENSMUSP00000030398	16-467	236	----DV
PF00083	419-424	ENSMUSP00000063352	40-495	262	----DV
PF00083	419-424	ENSMUSP00000041186	80-528	313	----SV
PF00083	419-424	ENSMUSP00000024596	143-529	313	----VP
PF00083	460-470	ENSMUSP00000032476	13-465	243	KDESVRM----
PF00083	460-470	ENSMUSP00000037576	149-484	401	HQEDELIEIQS
PF00083	460-470	ENSMUSP00000030398	16-467	245	KEEGRQM----
PF00083	460-470	ENSMUSP00000063352	40-495	271	LAESRVQ----
PF00083	460-470	ENSMUSP00000041186	80-528	322	TADEDTGMKL-
PF00083	460-470	ENSMUSP00000024596	143-529	322	CLEEDASERR-
PF00091	69-85	ENSMUSP00000001566	3-212	42	LQLDRISVYYNEATGGK	50	51	55
PF00091	69-85	ENSMUSP00000042342	3-212	42	LQLERINVYYNEATGGK	55
PF00091	69-85	ENSMUSP00000051033	3-214	44	GGDDSFNTFFSETGAGK	48	51
PF00091	69-85	ENSMUSP00000075178	3-212	42	LQLERINVYYNEATGNK	55
PF00091	69-85	ENSMUSP00000071135	3-212	42	LQLERINVYYNEATGGN
PF00091	69-85	ENSMUSP00000071134	3-212	42	LQLERISVYYNEASSHK	48
PF00091	69-85	ENSMUSP00000032233	3-214	44	NDDDSFTTFFSETGNGK	48
PF00091	69-85	ENSMUSP00000094778	3-214	44	GGDDSFNTFFSETGAGK	48
PF00091	69-85	ENSMUSP00000076777	3-214	44	GGDDSFNTFFSETGAGK	48
PF00091	69-85	ENSMUSP00000060246	3-212	42	LQLERINVYYNEAAGNK
PF00091	95-106	ENSMUSP00000001566	3-212	68	LEPGTMDSVRSG	72	75
PF00091	95-106	ENSMUSP00000042342	3-212	68	LEPGTMDSVRSG	72	75
PF00091	95-106	ENSMUSP00000051033	3-214	70	LEPTVIDEVRTG	73
PF00091	95-106	ENSMUSP00000075178	3-212	68	LEPGTMDSVRSG	72	78
PF00091	95-106	ENSMUSP00000071135	3-212	68	LEPGTMDSVRSG
PF00091	95-106	ENSMUSP00000071134	3-212	68	LEPGTMDSVRSG
PF00091	95-106	ENSMUSP00000032233	3-214	70	LEPTVVDEVRAG
PF00091	95-106	ENSMUSP00000094778	3-214	70	LEPTVIDEVRTG
PF00091	95-106	ENSMUSP00000076777	3-214	70	LEPTVIDEVRTG
PF00091	95-106	ENSMUSP00000060246	3-212	68	LEPGTMDSVRSG	72	75
PF00091	201-206	ENSMUSP00000001566	3-212	171	PS-PKV	172
PF00091	201-206	ENSMUSP00000042342	3-212	171	PS-PKV	172
PF00091	201-206	ENSMUSP00000051033	3-214	173	PA-PQV
PF00091	201-206	ENSMUSP00000075178	3-212	171	PS-PKV
PF00091	201-206	ENSMUSP00000071135	3-212	171	PS-PKV
PF00091	201-206	ENSMUSP00000071134	3-212	171	PS-PKV
PF00091	201-206	ENSMUSP00000032233	3-214	173	PA-PQV
PF00091	201-206	ENSMUSP00000094778	3-214	173	PA-PQV
PF00091	201-206	ENSMUSP00000076777	3-214	173	PA-PQV
PF00091	201-206	ENSMUSP00000060246	3-212	171	PS-PKV
PF00102	2019-12-04	ENSMUSP00000138350	957-1215	960	K-NRNSNVV	964
PF00102	2019-12-04	ENSMUSP00000004377	272-516	275	K-NRYKNIL	278
PF00102	2019-12-04	ENSMUSP00000105067	906-1156	909	K-NRYGNII
PF00102	2019-12-04	ENSMUSP00000138350	666-900	669	K-NRYVDIL	672
PF00102	2019-12-04	ENSMUSP00000045803	119-348	122	K-DRYKTIL
PF00102	93-97	ENSMUSP00000138350	957-1215	1000	SE-ET
PF00102	93-97	ENSMUSP00000004377	272-516	296	SNIPG
PF00102	93-97	ENSMUSP00000105067	906-1156	930	GD-PH
PF00102	93-97	ENSMUSP00000138350	666-900	690	GD-AG
PF00102	93-97	ENSMUSP00000045803	119-348	143	SQ-ED	143
PF00108	247-252	ENSMUSP00000037348	7-266	224	RPQTTL
PF00108	247-252	ENSMUSP00000042351	38-291	249	RPSTTM
PF00108	247-252	ENSMUSP00000034547	39-296	254	K-RVDF
PF00108	247-252	ENSMUSP00000030340	14-240	202	D-EYSL
PF00108	247-252	ENSMUSP00000110434	55-325	283	R-PSSL
PF00113	41-49	ENSMUSP00000079727	142-432	182	MRIGAEVYH
PF00113	41-49	ENSMUSP00000075513	142-432	182	MRIGAEVYH	189
PF00113	41-49	ENSMUSP00000104188	142-432	182	MRIGAEVYH
PF00113	285-290	ENSMUSP00000079727	142-432	418	GSKAKF	419
PF00113	285-290	ENSMUSP00000075513	142-432	418	GSKAKF	419
PF00113	285-290	ENSMUSP00000104188	142-432	418	GDKAVF
PF00118	21-32	ENSMUSP00000026704	39-529	57	--INRLEK---L
PF00118	21-32	ENSMUSP00000133523	44-539	62	--QDGKGD---V
PF00118	21-32	ENSMUSP00000027123	47-550	65	--EQSWGS---P	67	70
PF00118	21-32	ENSMUSP00000001452	33-527	51	--LDPMGG---I
PF00118	21-32	ENSMUSP00000036288	35-525	53	--LSSGRDAA-L
PF00118	246-250	ENSMUSP00000026704	39-529	242	YSCPF
PF00118	246-250	ENSMUSP00000133523	44-539	249	IQFCL
PF00118	246-250	ENSMUSP00000027123	47-550	247	SEKKI
PF00118	246-250	ENSMUSP00000001452	33-527	241	LDSSL
PF00118	246-250	ENSMUSP00000036288	35-525	240	ANTGM
PF00118	253-271	ENSMUSP00000026704	39-529	249	MITET-KGTVLIKTAEELM
PF00118	253-271	ENSMUSP00000133523	44-539	256	PKTDM-DNQIVVSDYAQMD
PF00118	253-271	ENSMUSP00000027123	47-550	254	VQSIV--------------
PF00118	253-271	ENSMUSP00000001452	33-527	248	KKGES-QTDIEITREEDFT	252	259
PF00118	253-271	ENSMUSP00000036288	35-525	247	DKIKIFGSRVRVDSTAKVA	260	261
PF00122	86-91	ENSMUSP00000128423	109-350	165	TAELDG
PF00122	86-91	ENSMUSP00000032974	121-329	177	QSILTG
PF00122	86-91	ENSMUSP00000103575	132-373	188	TADLDG
PF00122	86-91	ENSMUSP00000079238	108-347	164	TANLDG
PF00122	86-91	ENSMUSP00000079691	153-344	205	NSSLTG	207
PF00122	86-91	ENSMUSP00000039657	163-354	215	NSSLTG
PF00122	86-91	ENSMUSP00000083077	161-352	213	NSSLTG
PF00125	88-93	ENSMUSP00000080088	2-91	7	QG----
PF00125	88-93	ENSMUSP00000056604	2-103	13	KK----
PF00125	88-93	ENSMUSP00000076397	2-102	12	KK----
PF00125	88-93	ENSMUSP00000089295	1-132	28	KS----	29
PF00125	88-93	ENSMUSP00000134751	1-132	28	KS----	29
PF00125	88-93	ENSMUSP00000077477	2-91	7	QG----
PF00125	88-93	ENSMUSP00000089301	2-102	12	KK----
PF00125	88-93	ENSMUSP00000089345	2-91	7	QG----
PF00125	88-93	ENSMUSP00000127684	2-91	7	QG----
PF00125	88-93	ENSMUSP00000100034	2-91	7	QG----
PF00125	88-93	ENSMUSP00000135215	1-132	28	KS----	29
PF00125	88-93	ENSMUSP00000089293	1-132	28	KS----	29
PF00125	88-93	ENSMUSP00000067786	40-169	76	KSFP--
PF00125	88-93	ENSMUSP00000074994	1-132	28	KS----	29
PF00125	88-93	ENSMUSP00000088281	2-91	7	QG----
PF00125	88-93	ENSMUSP00000135427	3-102	12	KK----
PF00125	88-93	ENSMUSP00000122831	1-127	13	R-PS--	15
PF00125	88-93	ENSMUSP00000100737	1-132	28	KS----	29
PF00125	88-93	ENSMUSP00000044866	54-169	76	KTFP--
PF00125	88-93	ENSMUSP00000089346	1-132	28	KS----	29
PF00125	88-93	ENSMUSP00000089350	2-102	12	KK----
PF00125	88-93	ENSMUSP00000089339	2-91	7	QG----
PF00125	88-93	ENSMUSP00000106102	2-102	12	KK----
PF00125	88-93	ENSMUSP00000096442	1-132	28	KS----	29
PF00125	88-93	ENSMUSP00000088285	2-91	7	QG----
PF00125	88-93	ENSMUSP00000106099	3-102	12	KK----
PF00125	88-93	ENSMUSP00000089335	2-91	7	QG----
PF00125	88-93	ENSMUSP00000106082	2-102	12	KK----
PF00125	88-93	ENSMUSP00000100738	2-102	12	KK----
PF00125	88-93	ENSMUSP00000079670	1-132	28	KS----	29
PF00125	88-93	ENSMUSP00000100739	1-132	28	KS----	29
PF00125	127-133	ENSMUSP00000080088	2-91	13	------A
PF00125	127-133	ENSMUSP00000056604	2-103	27	-----EG
PF00125	127-133	ENSMUSP00000076397	2-102	26	-----DG
PF00125	127-133	ENSMUSP00000089295	1-132	43	RPGTVAL	46
PF00125	127-133	ENSMUSP00000134751	1-132	43	RPGTVAL	46
PF00125	127-133	ENSMUSP00000077477	2-91	13	------A
PF00125	127-133	ENSMUSP00000089301	2-102	26	-----DG
PF00125	127-133	ENSMUSP00000089345	2-91	13	------A
PF00125	127-133	ENSMUSP00000127684	2-91	13	------A
PF00125	127-133	ENSMUSP00000100034	2-91	13	------A
PF00125	127-133	ENSMUSP00000135215	1-132	43	RPGTVAL	46
PF00125	127-133	ENSMUSP00000089293	1-132	43	RPGTVAL
PF00125	127-133	ENSMUSP00000067786	40-169	92	------S
PF00125	127-133	ENSMUSP00000074994	1-132	43	RPGTVAL	46
PF00125	127-133	ENSMUSP00000088281	2-91	13	------A
PF00125	127-133	ENSMUSP00000135427	3-102	26	-----DG
PF00125	127-133	ENSMUSP00000122831	1-127	36	RQKFMWL
PF00125	127-133	ENSMUSP00000100737	1-132	43	RPGTVAL	46
PF00125	127-133	ENSMUSP00000044866	54-169	92	------S
PF00125	127-133	ENSMUSP00000089346	1-132	43	RPGTVAL	46
PF00125	127-133	ENSMUSP00000089350	2-102	26	-----DG
PF00125	127-133	ENSMUSP00000089339	2-91	13	------A
PF00125	127-133	ENSMUSP00000106102	2-102	26	-----DG
PF00125	127-133	ENSMUSP00000096442	1-132	43	RPGTVAL	46
PF00125	127-133	ENSMUSP00000088285	2-91	13	------A
PF00125	127-133	ENSMUSP00000106099	3-102	26	-----DG
PF00125	127-133	ENSMUSP00000089335	2-91	13	------A
PF00125	127-133	ENSMUSP00000106082	2-102	26	-----DG
PF00125	127-133	ENSMUSP00000100738	2-102	26	-----DG
PF00125	127-133	ENSMUSP00000079670	1-132	43	RPGTVAL
PF00125	127-133	ENSMUSP00000100739	1-132	43	RPGTVAL	46
PF00125	141-152	ENSMUSP00000080088	2-91	21	RA-GLQFPVGRV
PF00125	141-152	ENSMUSP00000056604	2-103	35	RK---ESYSIYI
PF00125	141-152	ENSMUSP00000076397	2-102	34	RK---ESYSIYV
PF00125	141-152	ENSMUSP00000089295	1-132	57	KSTELLIRKLPF	58	59
PF00125	141-152	ENSMUSP00000134751	1-132	57	KSTELLIRKLPF	58	59
PF00125	141-152	ENSMUSP00000077477	2-91	21	RA-GLQFPVGRV
PF00125	141-152	ENSMUSP00000089301	2-102	34	RK---ESYSVYV	39
PF00125	141-152	ENSMUSP00000089345	2-91	21	RA-GLQFPVGRV
PF00125	141-152	ENSMUSP00000127684	2-91	21	RA-GLQFPVGRV
PF00125	141-152	ENSMUSP00000100034	2-91	21	RA-GLQFPVGRV
PF00125	141-152	ENSMUSP00000135215	1-132	57	KSTELLIRKLPF	58	59
PF00125	141-152	ENSMUSP00000089293	1-132	57	KSTELLIRKLPF
PF00125	141-152	ENSMUSP00000067786	40-169	100	RN-PLSLPAERI
PF00125	141-152	ENSMUSP00000074994	1-132	57	KSTELLIRKLPF	58	59
PF00125	141-152	ENSMUSP00000088281	2-91	21	RA-GLQFPVGRV
PF00125	141-152	ENSMUSP00000135427	3-102	34	RK---ESYSVYV	37	39	41
PF00125	141-152	ENSMUSP00000122831	1-127	50	KSTDLLFRKKPF
PF00125	141-152	ENSMUSP00000100737	1-132	57	KSTELLIRKLPF	58	59
PF00125	141-152	ENSMUSP00000044866	54-169	100	RN-PLLLPVDKI
PF00125	141-152	ENSMUSP00000089346	1-132	57	KSTELLIRKLPF	58	59
PF00125	141-152	ENSMUSP00000089350	2-102	34	RK---ESYSVYV	39
PF00125	141-152	ENSMUSP00000089339	2-91	21	RA-GLQFPVGRV
PF00125	141-152	ENSMUSP00000106102	2-102	34	RK---ESYSVYV	37	38	39	41
PF00125	141-152	ENSMUSP00000096442	1-132	57	KSTELLIRKLPF	58	59
PF00125	141-152	ENSMUSP00000088285	2-91	21	RA-GLQFPVGRV
PF00125	141-152	ENSMUSP00000106099	3-102	34	RK---ESYSVYV	37
PF00125	141-152	ENSMUSP00000089335	2-91	21	RA-GLQFPVGRV
PF00125	141-152	ENSMUSP00000106082	2-102	34	RK---ESYSVYV	39
PF00125	141-152	ENSMUSP00000100738	2-102	34	RK---ESYSVYV	39
PF00125	141-152	ENSMUSP00000079670	1-132	57	KSTELLIRKLPF
PF00125	141-152	ENSMUSP00000100739	1-132	57	KSTELLIRKLPF	58	59
PF00151	119-127	ENSMUSP00000015712	19-338	84	VTGMYESWV
PF00151	219-227	ENSMUSP00000015712	19-338	176	VNRITGLDP
PF00152	81-89	ENSMUSP00000027602	175-496	245	YLAQSPQLY	249
PF00152	81-89	ENSMUSP00000126268	249-601	322	YMRIAPELY
PF00152	81-89	ENSMUSP00000025483	236-554	306	FLTQSSQLY
PF00160	263-269	ENSMUSP00000111386	281-433	413	VESDPKT
PF00160	263-269	ENSMUSP00000035112	10-175	156	LKTD-AA
PF00160	263-269	ENSMUSP00000034947	47-204	185	TKTD-SR
PF00160	263-269	ENSMUSP00000117987	7-163	145	FGSR-N-	147
PF00166	19-24	ENSMUSP00000074724	8-100	26	VTKGGI
PF00171	294-302	ENSMUSP00000084918	29-492	264	-KRVTLELG	267
PF00171	294-302	ENSMUSP00000040591	57-518	289	-KRVSMELG
PF00171	294-302	ENSMUSP00000025656	29-492	264	-KRVTLELG
PF00171	294-302	ENSMUSP00000019246	1-428	205	-TPVTLELG
PF00171	294-302	ENSMUSP00000082288	48-512	278	-KRVQANMG
PF00171	294-302	ENSMUSP00000015278	40-503	275	-KRVTLELG	278
PF00171	294-302	ENSMUSP00000043821	73-546	307	FPRLAGECG
PF00171	294-302	ENSMUSP00000028004	46-507	273	-KPITLELG
PF00171	294-302	ENSMUSP00000114304	430-898	668	-KKVSLELG	671
PF00171	294-302	ENSMUSP00000115356	6-441	218	-TPITLELG
PF00171	294-302	ENSMUSP00000065089	59-522	291	-GKSLLELG
PF00171	294-302	ENSMUSP00000031411	47-510	282	-KRVTLELG
PF00180	79-87	ENSMUSP00000028892	49-375	112	GKIYTPM--
PF00180	79-87	ENSMUSP00000127526	33-358	97	GPLKTP---	101
PF00180	79-87	ENSMUSP00000056502	56-383	116	GNIETNH--
PF00180	79-87	ENSMUSP00000103007	45-441	113	CATITPDEA
PF00180	79-87	ENSMUSP00000095316	9-401	73	CATITPDEK
PF00183	32-40	ENSMUSP00000024739	191-713	222	EKEISDDEA	226
PF00183	32-40	ENSMUSP00000020238	257-777	288	TVEEPLEED
PF00183	32-40	ENSMUSP00000091921	196-724	227	DKEVSDDEA	231
PF00183	75-82	ENSMUSP00000024739	191-713	251	EDVGSD-E	255
PF00183	75-82	ENSMUSP00000020238	257-777	313	E-------
PF00183	75-82	ENSMUSP00000091921	196-724	259	EDVGSDEE	263
PF00183	116-123	ENSMUSP00000024739	191-713	291	RNPDDITQ
PF00183	116-123	ENSMUSP00000020238	257-777	345	RPSKEVEE
PF00183	116-123	ENSMUSP00000091921	196-724	300	RNPDDITN
PF00183	116-123	ENSMUSP00000006137	288-706	303	MDPKDISE
PF00183	131-138	ENSMUSP00000024739	191-713	306	KSLTN-DW	307	309
PF00183	131-138	ENSMUSP00000020238	257-777	360	KSFSK-ES
PF00183	131-138	ENSMUSP00000091921	196-724	315	KSLTN-DW
PF00183	131-138	ENSMUSP00000006137	288-706	318	RYIAQ-AY
PF00224	12-20	ENSMUSP00000034834	42-395	53	PASRSVEML
PF00224	12-20	ENSMUSP00000035417	85-438	96	PASRSVDRL
PF00225	673-681	ENSMUSP00000056754	11-354	270	NINKSLTTL
PF00225	673-681	ENSMUSP00000084599	64-477	401	NINTSLLTL
PF00225	673-681	ENSMUSP00000134572	317-664	592	AINSSLSTL
PF00225	673-681	ENSMUSP00000042551	9-358	274	NINKSLVTL
PF00225	673-681	ENSMUSP00000035490	32-363	287	NINRSLSCL
PF00225	673-681	ENSMUSP00000074661	14-371	296	SINCGLLAL
PF00225	673-681	ENSMUSP00000098041	11-353	275	NINKSLTTL
PF00225	673-681	ENSMUSP00000099614	11-348	270	NINKSLTTL
PF00225	673-681	ENSMUSP00000055304	11-352	274	NINKSLTTL
PF00225	673-681	ENSMUSP00000004294	413-732	660	AINRSLLAL
PF00225	673-681	ENSMUSP00000077984	315-662	590	AINSSLSTL
PF00225	673-681	ENSMUSP00000012587	23-358	286	NINQSLLTL
PF00225	673-681	ENSMUSP00000048383	15-337	263	NINRGLLCL
PF00225	673-681	ENSMUSP00000034815	31-436	359	NINQSLMTL
PF00225	673-681	ENSMUSP00000108582	11-354	270	NINKSLTTL
PF00225	673-681	ENSMUSP00000085985	15-371	296	SINCGLLAL
PF00227	23-31	ENSMUSP00000022803	56-238	77	SRATAGAYI
PF00227	23-31	ENSMUSP00000088057	31-220	52	KRITSPLME	55	56
PF00227	23-31	ENSMUSP00000018430	30-212	51	SRTTTGSYI	58
PF00227	23-31	ENSMUSP00000014913	33-225	54	TRLSEGFSI
PF00227	23-31	ENSMUSP00000030642	3-183	19	RVAASNIVQ
PF00227	23-31	ENSMUSP00000033008	29-215	50	KRAQSELAA
PF00227	23-31	ENSMUSP00000005923	50-237	71	MLGSYGSLA
PF00227	23-31	ENSMUSP00000129767	29-213	50	KKQKSILYD	57
PF00227	23-31	ENSMUSP00000029082	26-211	47	KKSVAKLQD
PF00241	11-15	ENSMUSP00000034285	10-128	10	-CRAA
PF00241	11-15	ENSMUSP00000077262	11-151	21	RKSST	23	24
PF00241	11-15	ENSMUSP00000112259	11-151	21	RKSST	23	24	25
PF00241	11-15	ENSMUSP00000020769	12-131	12	-LQEA
PF00241	11-15	ENSMUSP00000099461	24-151	24	---ST	24	25
PF00241	160-165	ENSMUSP00000034285	10-128	117	RKEL-E
PF00241	160-165	ENSMUSP00000077262	11-151	140	LDDIKD
PF00241	160-165	ENSMUSP00000112259	11-151	140	YEEVKD	140
PF00241	160-165	ENSMUSP00000020769	12-131	120	EEDV-E
PF00241	160-165	ENSMUSP00000099461	24-151	140	PEDL-N
PF00244	43-51	ENSMUSP00000051223	10-234	42	RNLLSVAYK	46
PF00244	43-51	ENSMUSP00000019109	10-234	42	RNLLSVAYK
PF00244	43-51	ENSMUSP00000050374	9-231	41	RNLLSVAYK
PF00244	43-51	ENSMUSP00000070993	10-232	42	RNLLSVAYK
PF00244	43-51	ENSMUSP00000100067	9-229	41	RNLLSVAYK	45
PF00244	43-51	ENSMUSP00000022894	9-229	41	RNLLSVAYK	45
PF00244	211-219	ENSMUSP00000051223	10-234	208	LDTLNEDSY
PF00244	211-219	ENSMUSP00000019109	10-234	208	LDTLNEDSY
PF00244	211-219	ENSMUSP00000050374	9-231	205	LHTLSEDSY
PF00244	211-219	ENSMUSP00000070993	10-232	206	LDTLSEESY	210
PF00244	211-219	ENSMUSP00000100067	9-229	203	LDTLNEDSY
PF00244	211-219	ENSMUSP00000022894	9-229	203	LDTLSEESY	207
PF00245	57-65	ENSMUSP00000037497	52-486	107	QVPDSASTA	111
PF00245	57-65	ENSMUSP00000030551	51-490	106	QVPDSAGTA	110
PF00248	304-308	ENSMUSP00000021630	18-301	217	SALGS
PF00248	304-308	ENSMUSP00000047480	85-390	278	SPLAC
PF00248	304-308	ENSMUSP00000112664	18-301	217	CTLGS
PF00248	304-308	ENSMUSP00000021634	18-301	217	GALGT
PF00248	304-308	ENSMUSP00000021632	18-301	217	GALGT
PF00248	304-308	ENSMUSP00000030455	16-294	211	SPLGS
PF00248	304-308	ENSMUSP00000073459	48-356	234	NPLAG
PF00248	304-308	ENSMUSP00000125058	51-356	244	SPLAC
PF00248	304-308	ENSMUSP00000048830	20-303	219	SPLGT
PF00248	304-308	ENSMUSP00000040244	15-294	211	SPLGS
PF00254	46-51	ENSMUSP00000032508	160-250	186	-RELCF
PF00254	46-51	ENSMUSP00000110440	43-135	75	-KPFAF
PF00254	46-51	ENSMUSP00000032508	43-135	75	-DKFSF	78
PF00270	441-446	ENSMUSP00000042691	282-457	337	--VLAP
PF00270	441-446	ENSMUSP00000133428	69-238	118	--VMCH
PF00270	441-446	ENSMUSP00000065987	26-418	291	--IVEP
PF00270	441-446	ENSMUSP00000127034	56-223	105	--VLAP
PF00270	441-446	ENSMUSP00000105628	263-562	438	--VLTP
PF00270	441-446	ENSMUSP00000035244	574-743	625	-VCTQP
PF00270	441-446	ENSMUSP00000000804	204-392	271	--VLAP
PF00270	441-446	ENSMUSP00000021062	118-289	172	--VLAP
PF00270	441-446	ENSMUSP00000088729	203-391	270	--VLAP
PF00270	441-446	ENSMUSP00000132222	68-237	117	--VMCH
PF00270	489-497	ENSMUSP00000042691	282-457	366	GG--TPYGG
PF00270	489-497	ENSMUSP00000133428	69-238	150	GG--LSIKK
PF00270	489-497	ENSMUSP00000065987	26-418	325	GG--VAARD
PF00270	489-497	ENSMUSP00000127034	56-223	136	GG--TNVRA
PF00270	489-497	ENSMUSP00000105628	263-562	469	GG--MSTQK
PF00270	489-497	ENSMUSP00000035244	574-743	652	GGRNSLCGY
PF00270	489-497	ENSMUSP00000000804	204-392	302	GG--AEIGQ
PF00270	489-497	ENSMUSP00000021062	118-289	203	GG--APKGP
PF00270	489-497	ENSMUSP00000088729	203-391	301	GG--ADTVQ
PF00270	489-497	ENSMUSP00000132222	68-237	149	GG--LSIKK
PF00270	607-615	ENSMUSP00000042691	282-457	386	---GTPG--	387
PF00270	607-615	ENSMUSP00000133428	69-238	171	---GTPG--	172
PF00270	607-615	ENSMUSP00000065987	26-418	345	---GTPG--	346
PF00270	607-615	ENSMUSP00000127034	56-223	157	---GTPG--	158
PF00270	607-615	ENSMUSP00000105628	263-562	489	---ATPG--
PF00270	607-615	ENSMUSP00000035244	574-743	677	---CTTG--
PF00270	607-615	ENSMUSP00000000804	204-392	322	---ATPG--
PF00270	607-615	ENSMUSP00000021062	118-289	223	---ATPG--
PF00270	607-615	ENSMUSP00000088729	203-391	321	---ATPG--
PF00270	607-615	ENSMUSP00000132222	68-237	170	---GTPG--	171
PF00271	242-247	ENSMUSP00000036265	563-705	688	----DL
PF00271	242-247	ENSMUSP00000000804	426-536	520	-----S
PF00271	242-247	ENSMUSP00000042691	497-604	588	-----K
PF00271	242-247	ENSMUSP00000035261	425-535	519	-----S
PF00271	242-247	ENSMUSP00000088729	425-535	519	-----S
PF00271	242-247	ENSMUSP00000127034	258-367	351	-----T
PF00274	18-36	ENSMUSP00000029987	15-364	32	AADESVGTMGNRLQRIKVE	36	39
PF00274	18-36	ENSMUSP00000017534	15-363	32	AADESVGSMAKRLSQIGVE	36	39	45
PF00274	18-36	ENSMUSP00000084846	69-418	86	AADESTGSIAKRLQSIGTE	90	93	100
PF00274	18-36	ENSMUSP00000077687	70-419	87	AADESIGSMGNRLQSIGTE	101
PF00274	18-36	ENSMUSP00000079022	15-364	32	AADESTGSIAKRLQSIGTE	36	37	39	46
PF00297	9-17	ENSMUSP00000080354	1-375	9	PRHGSLGFL	13
PF00297	9-17	ENSMUSP00000129325	1-375	9	PRHGHLGFL
PF00297	308-313	ENSMUSP00000080354	1-375	303	ASTDYD	304	307
PF00297	308-313	ENSMUSP00000129325	1-375	303	ASTSYD
PF00300	162-170	ENSMUSP00000108124	99-277	182	PDPPVSHWK	187
PF00300	162-170	ENSMUSP00000011896	6-138	114	IWRRSYDVP	118	119
PF00300	162-170	ENSMUSP00000020768	6-135	114	IWRRSFDTP	118
PF00334	86-94	ENSMUSP00000021217	5-139	90	MLGETNPAD	94
PF00334	86-94	ENSMUSP00000132590	120-254	205	MLGETNPAD
PF00334	86-94	ENSMUSP00000117022	5-139	90	MLGETNPAD	94
PF00334	86-94	ENSMUSP00000132590	5-119	90	MLGETNPAD	94
PF00334	112-122	ENSMUSP00000021217	5-139	116	IIHGSDSVESA	120	122	125
PF00334	112-122	ENSMUSP00000132590	120-254	231	IIHGSDSVESA	235	237
PF00334	112-122	ENSMUSP00000117022	5-139	116	IIHGSDSVKSA	120	122
PF00334	112-122	ENSMUSP00000132590	5-119	116	MANL-------
PF00339	129-134	ENSMUSP00000028349	7-139	65	SYFNSS
PF00339	129-134	ENSMUSP00000104208	19-175	80	LFIATY
PF00400	6-13	ENSMUSP00000042509	107-145	107	---GFCM-
PF00400	6-13	ENSMUSP00000123588	169-207	169	-HIKMHK-
PF00400	6-13	ENSMUSP00000116252	343-382	343	---GSPV-	344
PF00400	6-13	ENSMUSP00000013130	522-560	522	---VEPI-
PF00400	6-13	ENSMUSP00000097101	175-214	175	-HIKMHR-
PF00400	6-13	ENSMUSP00000044616	502-540	502	---IKVV-
PF00400	6-13	ENSMUSP00000068516	125-164	125	---RSQV-
PF00400	6-13	ENSMUSP00000005234	225-262	227	-LGES---
PF00400	6-13	ENSMUSP00000103825	102-142	106	HIFNTTR-
PF00400	6-13	ENSMUSP00000117710	539-578	539	---NQPL-
PF00400	6-13	ENSMUSP00000023217	390-427	390	----CQA-
PF00400	6-13	ENSMUSP00000023217	555-592	555	---RRSQ-
PF00400	6-13	ENSMUSP00000020640	136-178	136	---GVCK-
PF00400	6-13	ENSMUSP00000081572	481-519	481	--WSPL--	482
PF00400	6-13	ENSMUSP00000137871	156-194	161	WHCKT---
PF00400	6-13	ENSMUSP00000082822	42-80	42	---WNKV-
PF00400	6-13	ENSMUSP00000067102	188-226	188	---GKYV-
PF00400	6-13	ENSMUSP00000020640	273-311	273	----EVI-
PF00411	105-109	ENSMUSP00000025511	29-147	133	TPIPS	137
PF00415	32-40	ENSMUSP00000071163	270-343	295	RAQRIEY--
PF00428	124-135	ENSMUSP00000083705	231-316	301	-KEESEESDEDM	304	307
PF00428	124-135	ENSMUSP00000008036	22-113	97	KKEESEESEDDM	101	104
PF00428	124-135	ENSMUSP00000081474	17-114	98	KKEESEESDDDM	102	105
PF00433	18-26	ENSMUSP00000039566	936-978	953	APILT----	957
PF00433	18-26	ENSMUSP00000033671	350-387	365	TPKDS----	365	369
PF00433	18-26	ENSMUSP00000106789	426-473	443	TITIT----
PF00433	18-26	ENSMUSP00000001780	429-474	446	MITIT----
PF00433	18-26	ENSMUSP00000097874	639-675	651	APALT----	655
PF00433	18-26	ENSMUSP00000030922	539-580	556	PVQLT----	560
PF00433	18-26	ENSMUSP00000021527	635-676	652	EPVLT----	656
PF00433	18-26	ENSMUSP00000025903	322-361	339	EPVYS----	342	343
PF00433	18-26	ENSMUSP00000103884	544-583	559	PVQLT----	563
PF00433	18-26	ENSMUSP00000070019	626-661	637	PPVLT----	641
PF00433	18-26	ENSMUSP00000119715	373-413	390	TPVDS----	390	394
PF00433	18-26	ENSMUSP00000024575	339-378	356	TPTDS----	356	360
PF00433	18-26	ENSMUSP00000080694	469-506	484	TPKDS----
PF00433	18-26	ENSMUSP00000107830	648-689	665	KPQLS----	669
PF00433	18-26	ENSMUSP00000103981	430-475	447	SITIT----	451
PF00433	18-26	ENSMUSP00000042987	338-376	355	DPTYS----
PF00433	18-26	ENSMUSP00000116235	904-946	921	APTLS----	923	925
PF00433	18-26	ENSMUSP00000028118	655-696	672	KPRLS----	676
PF00433	18-26	ENSMUSP00000094874	689-730	706	EPILT----	710
PF00433	18-26	ENSMUSP00000101514	342-381	359	TPRDS----	359	363
PF00443	1064-1072	ENSMUSP00000067109	191-809	328	KTAD-----
PF00443	1064-1072	ENSMUSP00000089728	105-479	224	RETDSSS--
PF00443	1064-1072	ENSMUSP00000026710	195-821	332	K-LD-----
PF00443	1064-1072	ENSMUSP00000031588	68-499	188	---DVHS--
PF00443	1064-1072	ENSMUSP00000030289	81-614	306	AIGDTLEAA	310
PF00443	1064-1072	ENSMUSP00000035237	302-919	428	---D-----
PF00443	1064-1072	ENSMUSP00000036214	31-349	142	--EDICTA-
PF00443	1064-1072	ENSMUSP00000099913	145-684	347	EDADVDTAM
PF00443	1064-1072	ENSMUSP00000040037	123-755	258	---DMMPEG
PF00443	1064-1072	ENSMUSP00000123590	410-787	563	ELEDTGK--	567
PF00443	1064-1072	ENSMUSP00000047467	162-652	276	---NVNSHL
PF00443	1064-1072	ENSMUSP00000033383	257-886	383	---D-----
PF00443	1064-1072	ENSMUSP00000021288	101-707	223	---DLRPSA
PF00443	1176-1183	ENSMUSP00000030289	81-614	365	QRSKGQPK
PF00443	1176-1183	ENSMUSP00000035237	302-919	432	---AKEAW
PF00443	1176-1183	ENSMUSP00000099913	145-684	411	PPRASPVR	415
PF00443	1176-1183	ENSMUSP00000123590	410-787	570	--GSEDEW	571
PF00443	1176-1183	ENSMUSP00000033383	257-886	387	---AQEAW
PF00443	3021-3025	ENSMUSP00000089728	105-479	381	KVNQQ
PF00443	3021-3025	ENSMUSP00000041299	326-853	699	PDFAN
PF00443	3021-3025	ENSMUSP00000047467	162-652	492	PESCS
PF00443	3094-3098	ENSMUSP00000040037	123-755	683	SPWRR	683
PF00443	3094-3098	ENSMUSP00000021288	101-707	634	SSWKQ
PF00443	3239-3243	ENSMUSP00000089728	105-479	396	KEIKY
PF00443	3239-3243	ENSMUSP00000031588	68-499	427	--PDY
PF00443	3239-3243	ENSMUSP00000036214	31-349	281	--TDD
PF00443	3239-3243	ENSMUSP00000041299	326-853	781	AESIS	783	785
PF00443	3239-3243	ENSMUSP00000047467	162-652	557	IEQDI
PF00443	3239-3243	ENSMUSP00000033383	257-886	824	----S
PF00478	95-100	ENSMUSP00000079888	29-504	118	PVVLSP
PF00478	95-100	ENSMUSP00000124931	29-504	118	PVVLSP
PF00478	394-402	ENSMUSP00000079888	29-504	412	RGMGSLDAM	416
PF00478	394-402	ENSMUSP00000124931	29-504	412	RGMGSLDAM
PF00478	394-402	ENSMUSP00000000260	9-342	267	YGMSSDTAM
PF00478	394-402	ENSMUSP00000002397	9-341	267	YGMSSEMAM
PF00503	72-79	ENSMUSP00000000153	35-368	66	SGKSTFLK
PF00503	72-79	ENSMUSP00000114144	13-343	44	SGKSTIVK	44
PF00503	72-79	ENSMUSP00000074259	13-343	44	SGKSTIVK
PF00503	72-79	ENSMUSP00000010205	9-339	40	SGKSTIVK
PF00503	72-79	ENSMUSP00000057543	13-344	44	SGKSTIVK
PF00565	16-21	ENSMUSP00000001460	220-328	234	ETDGS-	235	238
PF00565	16-21	ENSMUSP00000001460	48-166	62	RAAATQ
PF00578	116-122	ENSMUSP00000071636	7-146	93	TPTEKLP	93	95
PF00578	116-122	ENSMUSP00000114159	8-142	95	GGLGPMN
PF00578	116-122	ENSMUSP00000133276	7-146	93	TPKEKLP
PF00579	256-264	ENSMUSP00000101669	67-358	269	DLLDRKEDV
PF00625	50-54	ENSMUSP00000033775	281-453	327	DGKEY	331
PF00625	50-54	ENSMUSP00000111535	367-562	413	DGVEY	417
PF00625	50-54	ENSMUSP00000086730	126-200	155	PGVDY
PF00625	50-54	ENSMUSP00000127566	24-209	70	DGKDY	74
PF00625	50-54	ENSMUSP00000085872	120-191	151	PGVDY
PF00625	50-54	ENSMUSP00000097154	749-860	753	SGV--
PF00625	50-54	ENSMUSP00000102814	661-839	704	DGRDY
PF00625	50-54	ENSMUSP00000064280	736-914	779	DGRDY	783
PF00625	50-54	ENSMUSP00000018700	533-711	576	DGRDY
PF00630	288-293	ENSMUSP00000064163	665-756	749	NVPKSP	753
PF00630	288-293	ENSMUSP00000109938	968-1058	1051	PVPGSP
PF00630	288-293	ENSMUSP00000052020	642-733	726	NIPHSP
PF00630	288-293	ENSMUSP00000053384	319-415	408	PVRGSP
PF00630	288-293	ENSMUSP00000049902	348-444	437	HIRGSP
PF00630	288-293	ENSMUSP00000052020	449-540	533	HIPKSP
PF00630	288-293	ENSMUSP00000052020	842-935	928	PIPKSP
PF00630	288-293	ENSMUSP00000109938	669-760	753	SIPNSP
PF00651	143-145	ENSMUSP00000068321	143-237	233	MAP
PF00651	143-145	ENSMUSP00000108296	26-132	128	RDV
PF00651	143-145	ENSMUSP00000109363	48-152	150	--P
PF00651	143-145	ENSMUSP00000121753	23-130	127	FSN
PF00676	281-298	ENSMUSP00000071292	107-407	333	RIGHHSTSDDSSAYRSVD	338	339	340	343	344	346	348
PF00676	281-298	ENSMUSP00000060774	67-363	289	RYHGHSMSDPGISYRSRE	294	301	304
PF00676	281-298	ENSMUSP00000033662	66-362	288	RYHGHSMSDPGVSYRTRE	289	293	295	300	301	303
PF00723	764-770	ENSMUSP00000061991	8-923	668	LLAHTVP
PF00723	764-770	ENSMUSP00000033652	8-919	667	LLQSTSL
PF00723	764-770	ENSMUSP00000050788	39-870	690	RQSSTAD	692	693	694
PF00735	282-290	ENSMUSP00000127641	47-323	229	------DDE
PF00735	282-290	ENSMUSP00000027495	34-313	217	---ESDEDE	218
PF00735	282-290	ENSMUSP00000112920	41-314	220	------DDE
PF00735	282-290	ENSMUSP00000094750	41-321	224	---DSDEDE	225
PF00735	282-290	ENSMUSP00000132850	34-313	217	---ESDEDE	218
PF00735	282-290	ENSMUSP00000091435	293-572	477	---DE--DA
PF00735	282-290	ENSMUSP00000018544	141-421	324	---DSDEDE	325
PF00735	282-290	ENSMUSP00000101921	22-302	205	---DSDEDE	206
PF00787	74-82	ENSMUSP00000102904	159-263	192	SKRYREFAI
PF00787	74-82	ENSMUSP00000023502	56-184	104	WRRYSEFEL	108
PF00787	74-82	ENSMUSP00000133898	132-226	170	KRSYEDFRV
PF00787	74-82	ENSMUSP00000054137	122-232	159	SRRYSDFER	163
PF00787	74-82	ENSMUSP00000119102	27-149	69	RRRYSDFEW	73
PF00787	74-82	ENSMUSP00000105657	28-169	66	TRQHEDFVW
PF00787	74-82	ENSMUSP00000034946	141-267	183	KRRFSDFLG	187
PF00787	74-82	ENSMUSP00000080325	5-124	41	YRRYSKFFD
PF00787	74-82	ENSMUSP00000038430	562-677	600	YRRYSDFHD	603	604
PF00787	74-82	ENSMUSP00000019939	26-148	68	RRRYSDFEW	71	72
PF00787	74-82	ENSMUSP00000029047	108-214	142	FRRYTDFSR
PF00787	74-82	ENSMUSP00000039243	140-265	181	KRRFSDFLG	185
PF00787	74-82	ENSMUSP00000002436	247-357	284	NHRYKHFDW
PF00838	34-38	ENSMUSP00000106519	1-168	28	CLEVE
PF00899	673-678	ENSMUSP00000099807	3-442	305	LKDQQV
PF00899	673-678	ENSMUSP00000001989	55-450	317	MTDFAK
PF00899	673-678	ENSMUSP00000111560	54-448	316	VTDFAK
PF00899	673-678	ENSMUSP00000001989	451-952	816	SANASV	816	816	820	820
PF00899	673-678	ENSMUSP00000092409	23-344	232	-KAKAA
PF00923	268-276	ENSMUSP00000026576	24-326	233	VMGASFRNT	237
PF00995	976-982	ENSMUSP00000015891	23-546	437	SDLFS--	441
PF00995	976-982	ENSMUSP00000021335	41-632	505	SYGNT--
PF01044	778-784	ENSMUSP00000101080	324-856	633	LEDVSDL	637
PF01044	778-784	ENSMUSP00000124376	330-914	636	LEDDSDF	640
PF01044	778-784	ENSMUSP00000022369	475-1066	841	-----DF
PF01044	778-784	ENSMUSP00000049007	333-867	638	L-DDSDF	641
PF01044	797-806	ENSMUSP00000101080	324-856	645	VRSHTSIQTE	647	649	650
PF01044	797-806	ENSMUSP00000124376	330-914	649	VRSRTSVQTE	651	653	654	657
PF01044	797-806	ENSMUSP00000022369	475-1066	846	PPDLEQLRLT
PF01044	797-806	ENSMUSP00000049007	333-867	650	VRSRTSVQTE	652	654	655	658
PF01088	125-133	ENSMUSP00000045208	6-217	129	SVSMSPEER	133
PF01088	125-133	ENSMUSP00000031131	3-206	121	TEKLSPEDR	125
PF01088	125-133	ENSMUSP00000002289	6-214	126	SVSMSPEER	130
PF01182	48-53	ENSMUSP00000069081	8-237	11	QASEWA
PF01182	48-53	ENSMUSP00000034264	13-237	17	ELGASL
PF01213	56-64	ENSMUSP00000021802	5-301	31	GCGEVNGVN
PF01213	56-64	ENSMUSP00000101864	5-294	28	HCGYGDSPS	31	34	36
PF01213	414-416	ENSMUSP00000021802	5-301	299	--R
PF01213	414-416	ENSMUSP00000101864	5-294	292	--V
PF01237	533-541	ENSMUSP00000025590	416-791	664	ARQRGHEAE
PF01237	533-541	ENSMUSP00000068652	519-894	765	GRQKTVYQT
PF01384	917-923	ENSMUSP00000065935	24-638	384	NSYTCYT	385	386
PF01384	917-923	ENSMUSP00000028880	43-667	419	NSYTSYT	421
PF01459	119-132	ENSMUSP00000022293	15-288	110	TFDTTFSPNTG-KK	114	116	119
PF01459	119-132	ENSMUSP00000099819	3-276	98	TFDSSFSPNTG-KK	101	102	104	107
PF01459	119-132	ENSMUSP00000009036	3-276	98	TLDTIFVPNTG-KK
PF01504	213-220	ENSMUSP00000018691	123-414	300	-ERAEEEE
PF01504	283-291	ENSMUSP00000018691	123-414	318	CSYGTPPDS	322	326
PF01556	2019-10-04	ENSMUSP00000034138	116-338	119	PLKVSLE	123
PF01556	2019-10-04	ENSMUSP00000005620	164-323	167	DLRVSLE
PF01556	2019-10-04	ENSMUSP00000129730	107-329	110	QLSVTLE	112
PF01556	2019-10-04	ENSMUSP00000053842	209-413	212	IMELTFN
PF01576	557-565	ENSMUSP00000080538	845-1926	1373	WRTKYETDA
PF01576	557-565	ENSMUSP00000104324	847-1928	1375	WRTKYETDA
PF01576	557-565	ENSMUSP00000072672	592-1034	600	-------NS	601
PF01576	557-565	ENSMUSP00000046059	869-1949	1397	WRRRQE-EE
PF01576	557-565	ENSMUSP00000117569	850-1931	1378	WRTKYETDA
PF01576	557-565	ENSMUSP00000019625	846-1927	1374	WRTKYETDA
PF01576	567-571	ENSMUSP00000080538	845-1926	1383	QRTEE
PF01576	567-571	ENSMUSP00000104324	847-1928	1385	QRTEE
PF01576	567-571	ENSMUSP00000072672	592-1034	603	SEGNS	603	607
PF01576	567-571	ENSMUSP00000046059	869-1949	1406	AVLEA
PF01576	567-571	ENSMUSP00000117569	850-1931	1388	QRTEE
PF01576	567-571	ENSMUSP00000019625	846-1927	1384	QRTEE
PF01576	661-666	ENSMUSP00000080538	845-1926	1477	RSLSTE
PF01576	661-666	ENSMUSP00000104324	847-1928	1479	RSLSTE
PF01576	661-666	ENSMUSP00000072672	592-1034	676	RKSLEE	678
PF01576	661-666	ENSMUSP00000046059	869-1949	1500	REREAR
PF01576	661-666	ENSMUSP00000117569	850-1931	1482	RSLSTE
PF01576	661-666	ENSMUSP00000019625	846-1927	1478	RTLSTE
PF01576	982-986	ENSMUSP00000080538	845-1926	1777	TSAHL
PF01576	982-986	ENSMUSP00000104324	847-1928	1779	TSAHL
PF01576	982-986	ENSMUSP00000072672	592-1034	934	---EM
PF01576	982-986	ENSMUSP00000046059	869-1949	1800	FSAKA
PF01576	982-986	ENSMUSP00000117569	850-1931	1782	TSAHL
PF01576	982-986	ENSMUSP00000019625	846-1927	1778	TSAHL
PF01749	65-73	ENSMUSP00000022496	11-93	54	EESLE----	56
PF01749	65-73	ENSMUSP00000137310	13-98	56	FPDDATSPL	61	62
PF01749	65-73	ENSMUSP00000018506	13-98	56	FPDDATSPL	61	62
PF01776	103-111	ENSMUSP00000118787	16-124	114	YFQINQD-E
PF01776	103-111	ENSMUSP00000043111	11-118	108	YFQISQD-E	112
PF01798	139-147	ENSMUSP00000008517	99-330	233	GVAGGLTNL
PF01873	2019-06-03	ENSMUSP00000126825	6-128	8	SVSD	8	10
PF01873	2019-06-03	ENSMUSP00000096777	190-306	192	MVAG
PF02020	104-115	ENSMUSP00000126825	308-390	381	KEAEEESSGG--	387	388
PF02020	104-115	ENSMUSP00000051935	337-414	405	KNAEEESESE--	411	413
PF02020	104-115	ENSMUSP00000020856	338-415	406	QNAEEESESE--	412	414
PF02114	313-319	ENSMUSP00000108562	35-299	292	HSEDSDL	293	296
PF02535	290-296	ENSMUSP00000064667	332-753	472	EDVESKK	476
PF02535	290-296	ENSMUSP00000131736	208-522	329	PEDGSGM	333
PF02535	510-515	ENSMUSP00000080911	364-681	514	DSQTTV
PF02535	510-515	ENSMUSP00000027131	588-821	588	EAQQES	593
PF02535	510-515	ENSMUSP00000064667	332-753	515	DSQQPT
PF02535	676-681	ENSMUSP00000113147	5-313	152	-----T
PF02535	676-681	ENSMUSP00000080911	364-681	524	----NV
PF02535	676-681	ENSMUSP00000027131	588-821	642	SHQWHH	642
PF02535	676-681	ENSMUSP00000064667	332-753	579	HHQNHH
PF02535	676-681	ENSMUSP00000131736	208-522	366	----HQ
PF02731	49-66	ENSMUSP00000021428	175-335	220	RGPPSPPAPVMH-SPSRK	224	232	234
PF02800	45-61	ENSMUSP00000113942	181-338	223	GRGAAQNIIPASTGAAK
PF02878	127-137	ENSMUSP00000061227	14-158	111	GIILTASHNPG	115	117
PF02878	127-137	ENSMUSP00000070871	44-102	58	GVMVTASHN--	62	64
PF02878	127-137	ENSMUSP00000084582	62-211	167	GIMITASHN--	171	173
PF02878	127-137	ENSMUSP00000036025	19-163	116	GIILTASHCPG	122
PF02878	127-137	ENSMUSP00000081998	64-212	169	GVMITASHN--	173	175
PF03234	9-20	ENSMUSP00000019615	1-165	9	HIEVSDDED-ET	13
PF03359	186-193	ENSMUSP00000122896	660-992	753	TVSIQGSG
PF03359	186-193	ENSMUSP00000123078	715-1060	825	TVRTQGLF
PF03359	186-193	ENSMUSP00000126980	660-992	755	IAQIKRNL
PF03359	186-193	ENSMUSP00000101700	626-977	728	TVHTQGQW
PF03914	168-179	ENSMUSP00000024885	523-732	649	ADKETA-TDAVK
PF03953	11-18	ENSMUSP00000075178	261-382	271	APLTSRGS	274	275
PF03953	11-18	ENSMUSP00000060246	261-382	271	APLTSRGS	274
PF03953	11-18	ENSMUSP00000001566	261-382	271	APLTSRGS	275
PF03953	11-18	ENSMUSP00000045901	264-392	274	TPLTTDQS
PF03953	11-18	ENSMUSP00000032233	263-392	273	APIISAEK
PF03953	11-18	ENSMUSP00000051033	263-392	273	APVISAEK
PF03953	11-18	ENSMUSP00000001513	261-382	271	APLTARGS
PF03953	11-18	ENSMUSP00000042342	261-382	271	APLTSRGS	278
PF03953	11-18	ENSMUSP00000071134	261-382	271	APLTARGS	274
PF03953	11-18	ENSMUSP00000048036	264-392	274	TPLTTDQS
PF03953	11-18	ENSMUSP00000076777	263-392	273	APVISAEK
PF04086	354-360	ENSMUSP00000034541	27-305	294	-CSSSDD	295	296	297
PF04145	161-167	ENSMUSP00000081578	3-136	61	TNSQQFI
PF04147	158-162	ENSMUSP00000038382	23-849	146	SDSDT	146	148	150
PF04180	545-550	ENSMUSP00000019950	11-440	349	CSTYSN	350	351	352	353
PF04281	33-40	ENSMUSP00000023062	9-121	13	-PLSPEEL	15
PF04281	56-60	ENSMUSP00000023062	9-121	32	L--EE
PF04410	142-150	ENSMUSP00000112640	280-431	412	VLDFSDDEK	416
PF04427	297-306	ENSMUSP00000004203	37-285	234	-GVGLS----	238
PF04427	309-317	ENSMUSP00000004203	37-285	239	---DSEVEP	240
PF04615	461-465	ENSMUSP00000052149	47-743	365	ESEEE
PF04615	461-465	ENSMUSP00000079538	20-732	342	ESEEE	343
PF04615	479-487	ENSMUSP00000052149	47-743	381	SHGMDDLQM
PF04615	479-487	ENSMUSP00000079538	20-732	357	PDIVNEVQK
PF04615	578-584	ENSMUSP00000052149	47-743	434	RPVAEEL
PF04615	578-584	ENSMUSP00000079538	20-732	410	KPVAEED
PF04615	763-770	ENSMUSP00000052149	47-743	517	-HVLEQQG
PF04615	763-770	ENSMUSP00000079538	20-732	508	-RTLEELE
PF04615	851-859	ENSMUSP00000052149	47-743	587	T-I-QQLED
PF04615	851-859	ENSMUSP00000079538	20-732	575	TTV-EELED
PF04667	55-63	ENSMUSP00000051799	11-114	63	KYFDSGDYN	64	67
PF04667	55-63	ENSMUSP00000128921	54-142	91	KYFDSGDYN	95	98
PF04847	113-125	ENSMUSP00000030606	56-226	144	QFLISPPASPPVG	148	152
PF04847	113-125	ENSMUSP00000039473	66-237	154	QFLISPPSSPPVG
PF04847	113-125	ENSMUSP00000060394	73-245	157	QFLISPPASPPVG	161	165
PF05470	7-20	ENSMUSP00000032992	29-703	32	-GKQPLLLSEDEED	39
PF05470	160-164	ENSMUSP00000032992	29-703	177	DSEGS	178	181
PF05693	659-671	ENSMUSP00000032371	32-667	637	PRPSSVPPSPSG-
PF05693	659-671	ENSMUSP00000003964	31-663	637	PRPASVPPSPSL-	641	645
PF05783	192-200	ENSMUSP00000045480	30-491	191	C-QGSPQRR	194
PF05783	192-200	ENSMUSP00000035366	43-519	204	F-PASPQRR	207
PF05793	393-398	ENSMUSP00000002733	2-508	306	---ESS	307	308
PF05793	542-548	ENSMUSP00000002733	2-508	387	--PGTPS	389	391
PF05793	576-580	ENSMUSP00000002733	2-508	417	TPA--
PF06017	14-22	ENSMUSP00000084887	717-915	730	RRRNSI--N	734
PF07565	111-119	ENSMUSP00000108099	146-435	238	----SFADI	238
PF07565	111-119	ENSMUSP00000058313	146-413	238	----SFADI	238
PF07565	111-119	ENSMUSP00000041007	25-292	111	----SLADI
PF07565	111-119	ENSMUSP00000023776	145-402	237	----SFAEV	237
PF07565	111-119	ENSMUSP00000078972	348-616	439	----SAGSL	439	442
PF07690	634-655	ENSMUSP00000065628	115-521	305	---REVQYML---ENEKTRTSI	316	319
PF07690	634-655	ENSMUSP00000045216	19-399	209	---KSKESLQ---EAGKS----	210	213	220
PF07690	634-655	ENSMUSP00000124569	24-424	245	---DDPEKEQ---DNPE-----
PF07690	634-655	ENSMUSP00000028469	68-542	289	T-GDRFYTHV---T--------
PF07690	634-655	ENSMUSP00000126838	58-393	258	T-GKQFYKQV---T--------
PF07690	634-655	ENSMUSP00000116282	21-394	257	---DELALET---RPA------
PF07690	634-655	ENSMUSP00000082489	68-453	267	---SEEERKY---IEDAIGESA
PF07690	678-693	ENSMUSP00000065628	115-521	322	---SIDSG--------	322	325
PF07690	678-693	ENSMUSP00000045216	19-399	221	-----DAN--------
PF07690	678-693	ENSMUSP00000116282	21-394	267	--EKEDTS--------
PF07690	753-768	ENSMUSP00000065628	115-521	331	T-SPKNVPS-------
PF07690	753-768	ENSMUSP00000045216	19-399	228	GGSPK-----------	230
PF07690	753-768	ENSMUSP00000027422	42-430	232	--PAYST---------	234	235	236
PF07690	753-768	ENSMUSP00000124569	24-424	256	--DPVNSPYSS-----	260	262	264
PF07690	753-768	ENSMUSP00000028469	68-542	299	--IVGQRLSQKS----
PF07690	753-768	ENSMUSP00000126838	58-393	268	--TVGRRLSVGSSM--	274	277	278
PF07690	753-768	ENSMUSP00000082489	68-453	284	LMNPVTK---------	289
PF07690	784-794	ENSMUSP00000065628	115-521	340	AKMEQETRAEQ
PF07690	784-794	ENSMUSP00000045216	19-399	233	--------GEK
PF07690	784-794	ENSMUSP00000027422	42-430	237	ESVKSGGPLGM
PF07690	784-794	ENSMUSP00000124569	24-424	265	RESNVDIAASS	267	274	275
PF07690	784-794	ENSMUSP00000126838	58-393	280	RTAKEQ-----
PF07690	866-874	ENSMUSP00000065628	115-521	367	--LLD----
PF07690	866-874	ENSMUSP00000045216	19-399	245	--FLD----
PF07690	866-874	ENSMUSP00000027422	42-430	256	--GNEEMVC
PF07690	866-874	ENSMUSP00000028469	68-542	318	--FIS--SP
PF07690	866-874	ENSMUSP00000126838	58-393	295	--CLS--TV	297	298
PF07714	9-13	ENSMUSP00000002487	494-751	496	VGQRI
PF07714	9-13	ENSMUSP00000048171	473-746	475	FMEEL
PF07714	9-13	ENSMUSP00000088334	16-260	18	FFENC
PF07714	9-13	ENSMUSP00000002677	530-797	532	LGKTL
PF07714	9-13	ENSMUSP00000028763	508-776	510	LGRML
PF07714	9-13	ENSMUSP00000022622	425-679	427	LNRIL
PF07714	9-13	ENSMUSP00000113852	365-620	367	EDNEL
PF07714	9-13	ENSMUSP00000023812	160-397	161	L-QWV
PF07714	9-13	ENSMUSP00000030191	518-786	518	---SL
PF07714	9-13	ENSMUSP00000020617	845-1169	847	LGRVL
PF07714	9-13	ENSMUSP00000105663	422-676	424	LGRCI
PF07714	9-13	ENSMUSP00000034316	110-382	112	LKELI
PF07714	9-13	ENSMUSP00000006614	614-872	616	RQKVI
PF07714	9-13	ENSMUSP00000112592	133-408	135	YLQEI
PF07714	9-13	ENSMUSP00000110923	580-908	582	FGKTL
PF07714	9-13	ENSMUSP00000033617	402-651	404	FLKEL
PF07714	9-13	ENSMUSP00000000451	349-606	351	LSTRI
PF07714	9-13	ENSMUSP00000127173	593-950	595	LGRIL
PF07714	9-13	ENSMUSP00000066554	622-879	624	IDKVV
PF07714	9-13	ENSMUSP00000078757	537-806	539	LKREL
PF07714	9-13	ENSMUSP00000027451	621-878	623	IEKVI
PF07714	9-13	ENSMUSP00000027888	288-539	290	MKHKL
PF07714	9-13	ENSMUSP00000003370	260-509	262	MEKKL
PF07714	9-13	ENSMUSP00000060646	514-771	516	IERVI
PF07714	9-13	ENSMUSP00000110777	126-385	128	LLEKL
PF07714	9-13	ENSMUSP00000038833	18-290	20	DLHYL
PF07714	9-13	ENSMUSP00000125777	256-505	258	LVERL
PF07714	9-13	ENSMUSP00000001155	308-565	310	LLKRI
PF07714	9-13	ENSMUSP00000079733	561-814	563	LGEQI
PF07714	9-13	ENSMUSP00000064394	545-805	547	FNESL
PF07714	9-13	ENSMUSP00000062333	269-563	271	LDTLV
PF07714	9-13	ENSMUSP00000038838	247-497	249	LVKKL
PF07714	9-13	ENSMUSP00000030693	251-500	253	LERRL
PF07714	9-13	ENSMUSP00000005815	592-926	594	FGKTL
PF07714	9-13	ENSMUSP00000071836	369-618	371	FMREL
PF07714	9-13	ENSMUSP00000048238	136-406	138	YIQEI
PF07714	9-13	ENSMUSP00000033182	193-446	195	FLAKL
PF07714	9-13	ENSMUSP00000112430	500-776	502	LGKPL
PF07714	9-13	ENSMUSP00000106684	624-883	626	IEEVI
PF07714	9-13	ENSMUSP00000072154	275-524	277	LEVKL
PF07714	9-13	ENSMUSP00000090237	275-524	277	LEVKL
PF07714	9-13	ENSMUSP00000000129	564-815	566	LGELL
PF07714	9-13	ENSMUSP00000037909	538-810	540	LKREL
PF07714	9-13	ENSMUSP00000014597	235-484	237	LVRKL
PF07714	9-13	ENSMUSP00000081041	478-754	480	LGKPL
PF07714	347-354	ENSMUSP00000020617	845-1169	950	AEK-SP--	953
PF07714	347-354	ENSMUSP00000110923	580-908	708	RRDSGFSS	711	714	715
PF07714	347-354	ENSMUSP00000127173	593-950	718	RSYVILSF
PF07714	347-354	ENSMUSP00000005815	592-926	710	LHSTEPSC	716
PF07714	347-354	ENSMUSP00000112430	500-776	602	GMEYSY--
PF07714	347-354	ENSMUSP00000081041	478-754	580	GLEYCY--
PF07714	648-656	ENSMUSP00000002487	494-751	637	VKSRWSGS-	642
PF07714	648-656	ENSMUSP00000048171	473-746	639	EIYS-----
PF07714	648-656	ENSMUSP00000088334	16-260	157	FHNHTTHM-
PF07714	648-656	ENSMUSP00000002677	530-797	690	KIYN-----
PF07714	648-656	ENSMUSP00000028763	508-776	669	KIYS-----
PF07714	648-656	ENSMUSP00000022622	425-679	573	-YIE-----
PF07714	648-656	ENSMUSP00000113852	365-620	512	ALRA-----
PF07714	648-656	ENSMUSP00000023812	160-397	293	ELSD-----
PF07714	648-656	ENSMUSP00000030191	518-786	668	FRST-----
PF07714	648-656	ENSMUSP00000020617	845-1169	1061	DIYK-----
PF07714	648-656	ENSMUSP00000105663	422-676	570	-YME-----	570
PF07714	648-656	ENSMUSP00000034316	110-382	279	EWH------
PF07714	648-656	ENSMUSP00000006614	614-872	764	-VLE-----
PF07714	648-656	ENSMUSP00000112592	133-408	290	SNYK-----
PF07714	648-656	ENSMUSP00000110923	580-908	800	DIMN-----
PF07714	648-656	ENSMUSP00000033617	402-651	545	-YVL-----
PF07714	648-656	ENSMUSP00000000451	349-606	492	VKSRWSGS-	494	497
PF07714	648-656	ENSMUSP00000127173	593-950	842	DIMH-----
PF07714	648-656	ENSMUSP00000066554	622-879	771	-VLE-----
PF07714	648-656	ENSMUSP00000078757	537-806	699	DVYS-----	702
PF07714	648-656	ENSMUSP00000027451	621-878	770	-VLE-----
PF07714	648-656	ENSMUSP00000027888	288-539	433	-LMT-----
PF07714	648-656	ENSMUSP00000003370	260-509	403	-IIE-----
PF07714	648-656	ENSMUSP00000060646	514-771	663	-VLE-----
PF07714	648-656	ENSMUSP00000110777	126-385	276	ALPQN----
PF07714	648-656	ENSMUSP00000038833	18-290	170	WRMMSL---
PF07714	648-656	ENSMUSP00000125777	256-505	399	-LIE-----
PF07714	648-656	ENSMUSP00000001155	308-565	451	VKTRWSGA-
PF07714	648-656	ENSMUSP00000079733	561-814	707	---E-----
PF07714	648-656	ENSMUSP00000064394	545-805	710	DILQERI--
PF07714	648-656	ENSMUSP00000062333	269-563	428	R-LDPT---
PF07714	648-656	ENSMUSP00000038838	247-497	391	-VIE-----
PF07714	648-656	ENSMUSP00000030693	251-500	394	-LIE-----
PF07714	648-656	ENSMUSP00000005815	592-926	818	DIRN-----
PF07714	648-656	ENSMUSP00000071836	369-618	512	-YVL-----
PF07714	648-656	ENSMUSP00000048238	136-406	288	SRYK-----
PF07714	648-656	ENSMUSP00000112430	500-776	669	DINN-----
PF07714	648-656	ENSMUSP00000106684	624-883	773	-FLE-----
PF07714	648-656	ENSMUSP00000072154	275-524	418	-LIE-----
PF07714	648-656	ENSMUSP00000090237	275-524	418	-LIE-----
PF07714	648-656	ENSMUSP00000000129	564-815	709	---Q-----
PF07714	648-656	ENSMUSP00000037909	538-810	703	DVYS-----
PF07714	648-656	ENSMUSP00000014597	235-484	378	-II------
PF07714	648-656	ENSMUSP00000081041	478-754	647	DIHH-----
PF07714	665-683	ENSMUSP00000002487	494-751	645	---------HQFE-QL-SG
PF07714	665-683	ENSMUSP00000048171	473-746	643	--AD-----YYRV-QSKSS	652
PF07714	665-683	ENSMUSP00000088334	16-260	167	-----------------VG
PF07714	665-683	ENSMUSP00000002677	530-797	694	--GDY----Y--RQGRIAK	696	697
PF07714	665-683	ENSMUSP00000028763	508-776	673	--GDY----Y--RQGCASK
PF07714	665-683	ENSMUSP00000022622	425-679	576	--DED----YYKA-SV-TR	579	580	583
PF07714	665-683	ENSMUSP00000113852	365-620	516	--DEN----YYKA-QTHGK	519	520
PF07714	665-683	ENSMUSP00000023812	160-397	297	---------KSTK-MSFAG	302
PF07714	665-683	ENSMUSP00000030191	518-786	673	EPDDS-HALYAKK------
PF07714	665-683	ENSMUSP00000020617	845-1169	1065	--DPD----YVRK-GS-AR
PF07714	665-683	ENSMUSP00000105663	422-676	573	--DST----YYKA-SK-GK	574	575	576	577
PF07714	665-683	ENSMUSP00000034316	110-382	282	---------RTTR-MSAAG	287
PF07714	665-683	ENSMUSP00000006614	614-872	767	--DDP-EATYTTS-GG--K	773
PF07714	665-683	ENSMUSP00000112592	133-408	294	--ED-----YYLT-PERLW
PF07714	665-683	ENSMUSP00000110923	580-908	804	--DSN----YVVK-GN-AR	807
PF07714	665-683	ENSMUSP00000033617	402-651	548	--DDE----YTSS-VG-SK	551
PF07714	665-683	ENSMUSP00000000451	349-606	500	---------QQVE-QP-TG
PF07714	665-683	ENSMUSP00000127173	593-950	846	--DSN----YVSK-GS-TF
PF07714	665-683	ENSMUSP00000066554	622-879	774	--DDP-EAAYTTR-GG--K
PF07714	665-683	ENSMUSP00000078757	537-806	703	--TD-----YYRV-GGHTM
PF07714	665-683	ENSMUSP00000027451	621-878	773	--DDP-EAAYTTR-GG--K	780
PF07714	665-683	ENSMUSP00000027888	288-539	436	--GDT----YTAH-AG-AK	439
PF07714	665-683	ENSMUSP00000003370	260-509	406	--DNE----YTAR-EG-AK	409	410
PF07714	665-683	ENSMUSP00000060646	514-771	666	--DDP-EAAYTTR-GG--K	672
PF07714	665-683	ENSMUSP00000110777	126-385	281	--DDH----YV--MQEHRK	284
PF07714	665-683	ENSMUSP00000038833	18-290	176	--SQS----RSYK-SAPEG	178
PF07714	665-683	ENSMUSP00000125777	256-505	402	--DNE----YTAR-EG-AK	405
PF07714	665-683	ENSMUSP00000001155	308-565	459	---------QPLE-QP-SG
PF07714	665-683	ENSMUSP00000079733	561-814	708	--EA--DGIYAAS-AGLRQ	713
PF07714	665-683	ENSMUSP00000062333	269-563	434	SVDDLAN-------SGQVG	434
PF07714	665-683	ENSMUSP00000038838	247-497	394	--DNE----YTAR-EG-AK	397	398
PF07714	665-683	ENSMUSP00000030693	251-500	397	--DNE----YNPQ-QG-TK	400
PF07714	665-683	ENSMUSP00000005815	592-926	822	--DSN----YVVK-GN-AR
PF07714	665-683	ENSMUSP00000071836	369-618	515	--DDQ----YTSS-SG-AK	518
PF07714	665-683	ENSMUSP00000048238	136-406	292	--ED-----YIET-DDKKV
PF07714	665-683	ENSMUSP00000033182	193-446	342	---------FSFQCPGRMY
PF07714	665-683	ENSMUSP00000112430	500-776	673	--IDY----YKKT-TN-GR	675	676
PF07714	665-683	ENSMUSP00000106684	624-883	776	--ENSSDPTYTSSLGG--K	778	783
PF07714	665-683	ENSMUSP00000072154	275-524	421	--DNE----YTAR-QG-AK	424	425
PF07714	665-683	ENSMUSP00000090237	275-524	421	--DNE----YTAR-QG-AK	424
PF07714	665-683	ENSMUSP00000000129	564-815	710	--ED--GGVYSSS--GLKQ	715
PF07714	665-683	ENSMUSP00000037909	538-810	707	--TD-----YYRV-GGHTM
PF07714	665-683	ENSMUSP00000014597	235-484	380	--DSE----YTAQ-EG-AK	383
PF07714	665-683	ENSMUSP00000031034	81-324	223	--PDTINN-HVKTCREEQK	232
PF07714	665-683	ENSMUSP00000081041	478-754	651	--IDY----YKKT-TN-GR	653	654
PF08418	199-205	ENSMUSP00000025752	21-243	145	LLSPSSF	147	149
PF08597	117-124	ENSMUSP00000054421	16-263	112	-VLTPEEQ	114
PF08597	117-124	ENSMUSP00000028668	14-261	110	-VLTPEEQ	112
PF08598	148-152	ENSMUSP00000130535	60-307	174	SMEVK
PF08598	148-152	ENSMUSP00000082500	61-257	181	LWNDE
PF08911	17-28	ENSMUSP00000131457	2-80	16	DEED----EVE-
PF09380	91-93	ENSMUSP00000063734	210-299	295	RKP
PF09380	91-93	ENSMUSP00000095051	224-309	305	NKI
PF09380	91-93	ENSMUSP00000099426	292-382	378	SPE	378
PF09380	91-93	ENSMUSP00000000590	210-299	295	RKP
PF09380	91-93	ENSMUSP00000113071	210-299	295	RKP
PF09380	91-93	ENSMUSP00000055122	406-496	492	SPE	492
PF09751	551-559	ENSMUSP00000003621	37-407	395	SPAMSPALQ	395	399
PF10267	170-178	ENSMUSP00000086285	227-636	374	NKFGSADNI	378
PF10267	170-178	ENSMUSP00000038369	283-694	431	NKFGSADNI	435
PF10267	170-178	ENSMUSP00000063264	65-465	212	NKFGSADNI	216
PF10267	208-212	ENSMUSP00000086285	227-636	409	SSPKY	409	410
PF10267	208-212	ENSMUSP00000038369	283-694	466	SSPKY	466	467
PF10267	208-212	ENSMUSP00000063264	65-465	247	NKPKY
PF10417	15-23	ENSMUSP00000114159	162-197	174	PAGWKP---
PF10417	15-23	ENSMUSP00000105356	161-196	173	PAGWKP---
PF10417	15-23	ENSMUSP00000025961	219-254	231	PANWTP---
PF10584	8-13	ENSMUSP00000088057	8-30	15	FSPEGR	16
PF10584	8-13	ENSMUSP00000021412	9-31	16	FSPEGR	17
PF10584	8-13	ENSMUSP00000129767	6-28	13	FSPSGK	14
PF10585	226-233	ENSMUSP00000001989	638-884	816	--SANASV	816	816	820	820
PF10607	252-256	ENSMUSP00000130636	385-692	580	EVDCS
PF10607	252-256	ENSMUSP00000040045	319-630	518	SMDDG	518
PF12347	8-13	ENSMUSP00000054263	385-446	387	ISPVKV	388
PF12347	8-13	ENSMUSP00000117496	90-152	97	ESPD--	98
PF12347	8-13	ENSMUSP00000054263	527-585	529	VWPSTA
PF12347	8-13	ENSMUSP00000103184	90-154	97	DSPE-P	98
PF12722	1004-1014	ENSMUSP00000102152	1-785	589	--SRTGSQEGT	589	591	593	597
PF13246	91-95	ENSMUSP00000088779	476-589	498	SPD--	498
PF14572	54-59	ENSMUSP00000101999	196-379	243	HSP---	244
PF14572	54-59	ENSMUSP00000004955	179-363	226	HSP---	227
PF14632	2019-06-03	ENSMUSP00000002121	37-127	39	EEEE
PF15511	60-68	ENSMUSP00000100030	18-99	77	AKRKTVTAM	81
PF15511	60-68	ENSMUSP00000100037	18-99	77	AKRKTVTAM	81
PF15511	60-68	ENSMUSP00000100048	18-99	77	AKRKTVTAM	81
PF15511	60-68	ENSMUSP00000100546	18-99	77	AKRKTVTAM	81
PF15511	60-68	ENSMUSP00000100033	18-99	77	AKRKTVTAM	81
PF15511	60-68	ENSMUSP00000100029	18-99	77	AKRKTVTAM	81
PF15511	60-68	ENSMUSP00000129930	18-99	77	AKRKTVTAM	81
PF15511	60-68	ENSMUSP00000100036	18-99	77	AKRKTVTAM	81
PF15511	60-68	ENSMUSP00000100032	18-99	77	AKRKTVTAM	81
PF15511	60-68	ENSMUSP00000100044	18-99	77	AKRKTVTAM	81
PF15511	60-68	ENSMUSP00000085006	18-99	77	AKRKTVTAM	81
PF15511	60-68	ENSMUSP00000136357	18-99	77	AKRKTVTAM	81
PF15511	60-68	ENSMUSP00000100042	18-99	77	AKRKTVTAM	81
PF15974	97-105	ENSMUSP00000111325	797-919	883	YIPGSNATL
PF15974	97-105	ENSMUSP00000039888	856-989	945	IIPGSPAII
PF16275	79-90	ENSMUSP00000121309	18-130	78	--DRSPSPEPIY	80	82	87

## Sheet: Scerevisiae
Pfam Id	Alignment range	Protein ID	Pfam domain range in protein	Hotspot start position in protein	hotspot region from protein in alignment	Phosphosites in hotspot region from protein
PF00004	112-120	YDL126C	524-657	595	ARGGS----	599
PF00004	112-120	YPL074W	507-647	578	AR-SD----
PF00004	112-120	YER017C	324-459	395	ERGKGG---
PF00004	112-120	YDL126C	251-381	322	KRDKT----
PF00004	112-120	YOR259C	218-351	289	RRFSE----	292
PF00005	288-300	YER036C	97-255	198	DPDTFESRAAIIL
PF00005	288-300	YLL048C	1398-1567	1511	SNEASSTNSENVN	1515	1516	1517	1519
PF00005	288-300	YKL188C	488-680	619	KNDSQQLSTEDNQ	626
PF00005	288-300	YER036C	411-544	495	--------WRGQL
PF00009	21-26	YAL035W	404-618	423	DKIRQT
PF00009	21-26	YDR385W	17-344	37	DSLVQR
PF00009	21-26	YBR118W	5-236	25	GHLIYK
PF00009	57-63	YAL035W	404-618	430	-----VQ
PF00009	57-63	YDR385W	17-344	57	--TDTRK
PF00009	57-63	YBR118W	5-236	58	WVLDKLK
PF00012	38-45	YER103W	4-610	39	YVAFT---
PF00012	38-45	YLL024C	4-607	39	FVGFT---
PF00012	38-45	YJR045C	32-633	67	VVAFTK--
PF00012	38-45	YAL005C	4-607	39	FVAFT---	43
PF00012	38-45	YHR064C	5-465	41	ALSYV---
PF00012	38-45	YDL229W	9-613	43	FVAFT---	47
PF00012	38-45	YBR169C	4-644	39	LVGFG---
PF00012	38-45	YNL209W	9-613	43	FVAFT---	47
PF00012	81-89	YER103W	4-610	73	GRKFDDPEV
PF00012	81-89	YLL024C	4-607	73	GRNFNDPEV
PF00012	81-89	YJR045C	32-633	102	GRRFEDAEV
PF00012	81-89	YAL005C	4-607	73	GRNFNDPEV
PF00012	81-89	YHR064C	5-465	75	GLPFDKCDV
PF00012	81-89	YDL229W	9-613	77	GRRFDDESV
PF00012	81-89	YBR169C	4-644	73	GLKFKDPEF
PF00012	81-89	YNL209W	9-613	77	GRRFDDESV
PF00012	773-782	YER103W	4-610	506	G-RLSKEDID
PF00012	773-782	YLL024C	4-607	505	G-RLSKEDIE	508
PF00012	773-782	YJR045C	32-633	529	G--LSENEIE
PF00012	773-782	YAL005C	4-607	505	G-RLSKEDIE
PF00012	773-782	YHR064C	5-465	456	--HIEEKTLE	461
PF00012	773-782	YDL229W	9-613	512	G-RLSSEEIE	515	516
PF00012	773-782	YBR169C	4-644	540	F-ALNPVELN
PF00012	773-782	YNL209W	9-613	512	G-RLSSEEIE
PF00013	127-134	YJL080C	862-931	918	----PQK-
PF00022	518-522	YJL081C	11-488	208	AIKQR
PF00022	518-522	YDL029W	1-388	202	AFNRT
PF00022	697-704	YPR034W	2-466	267	MDQQLQYT
PF00022	697-704	YJL081C	11-488	267	-KRSIES-
PF00022	697-704	YDL029W	1-388	240	-VESYEL-
PF00025	170-177	YPL218W	10-190	149	LGLLN-TT
PF00025	170-177	YDL137W	5-177	143	LGLHS---	147
PF00063	293-300	YOR326W	72-769	239	---KDTS-
PF00063	293-300	YKL129C	38-702	198	---SQFE-
PF00063	547-556	YOR326W	72-769	391	--RSEKIVSN
PF00063	547-556	YKL129C	38-702	353	MKRGSVYHVP	357	359
PF00063	926-934	YOR326W	72-769	635	RTVNRKPTL
PF00063	926-934	YKL129C	38-702	572	DSKRRPPTA
PF00069	55-60	YCR091W	324-602	335	-VGK--
PF00069	55-60	YNL307C	35-327	46	-FGT--
PF00069	55-60	YHR030C	23-318	34	-YGI--
PF00069	55-60	YLL019C	313-720	324	-FGK--
PF00069	55-60	YKL139W	183-469	194	-YGK--
PF00069	55-60	YOR267C	216-477	226	-GGS--	228
PF00069	55-60	YLR113W	23-302	34	-FGL--
PF00069	55-60	YDL025C	303-575	313	-SGS--
PF00069	55-60	YMR001C	82-337	93	-FAR--
PF00069	55-60	YMR001C	82-337	93	-FAR--
PF00069	55-60	YBR274W	15-281	26	-FAC--
PF00069	55-60	YNR031C	1266-1558	1277	-FGR--
PF00069	55-60	YPR161C	60-366	71	-FGE--
PF00069	55-60	YDR477W	55-306	66	-FGK--
PF00069	55-60	YGR092W	177-477	188	-YGQ--
PF00069	55-60	YER123W	14-286	25	-FGV--
PF00069	55-60	YLR248W	163-478	174	-FSK--
PF00069	55-60	YHR205W	412-671	423	-FGQ--
PF00069	55-60	YDR490C	125-391	136	-YSS--
PF00069	55-60	YBL016W	13-309	24	-YGV--
PF00069	55-60	YJL164C	87-341	98	-FGR--
PF00069	55-60	YPL203W	70-324	81	-FGR--
PF00069	55-60	YOR233W	46-313	57	-FGK--
PF00069	55-60	YJL057C	173-526	184	-RGS--
PF00069	55-60	YHR082C	96-343	96	---N--
PF00069	55-60	YBL105C	824-1083	835	-FGK--
PF00069	55-60	YMR139W	39-322	50	-FGV--
PF00069	55-60	YMR104C	344-599	355	-FGK--
PF00069	55-60	YNR047W	496-777	507	-VGK--
PF00069	55-60	YPL204W	9-260	20	-FGD--
PF00069	55-60	YPR111W	169-469	180	-YGQ--
PF00069	55-60	YLR096W	99-377	110	-MGK--
PF00069	55-60	YBR160W	8-295	19	-YGV--	19
PF00069	55-60	YJL128C	360-623	371	-YGN--
PF00069	55-60	YDL108W	7-290	18	-YAV--
PF00069	223-228	YLR248W	163-478	213	GDHRKK
PF00069	988-992	YCR091W	324-602	478	--KKP
PF00069	988-992	YKL048C	146-406	285	---TP
PF00069	988-992	YNR047W	496-777	650	--KVP
PF00069	988-992	YNL161W	551-672	551	--MSN
PF00069	1027-1035	YLR362W	473-712	606	---PLNKKQ
PF00069	1027-1035	YCR091W	324-602	484	------DST
PF00069	1027-1035	YKL048C	146-406	292	---S-----
PF00069	1027-1035	YNR031C	1266-1558	1417	---NNGTRL
PF00069	1027-1035	YDR477W	55-306	203	---T-----
PF00069	1027-1035	YLR248W	163-478	373	---F-----
PF00069	1027-1035	YHR205W	412-671	562	---ADL---
PF00069	1027-1035	YJL164C	87-341	234	---YVPDV-
PF00069	1027-1035	YPL203W	70-324	217	---EVQTV-
PF00069	1027-1035	YOR233W	46-313	201	---F-----
PF00069	1027-1035	YBL105C	824-1083	973	---DEM-W-
PF00069	1027-1035	YMR104C	344-599	491	---LNM-K-
PF00069	1027-1035	YNR047W	496-777	656	---GSAQST
PF00069	1027-1035	YNL161W	551-672	555	---QQIQTW	559
PF00069	1027-1035	YKL101W	132-369	266	---L-----
PF00069	1027-1035	YJL128C	360-623	513	---AS----	514
PF00069	1090-1104	YLR362W	473-712	612	-----N----KR---
PF00069	1090-1104	YCR091W	324-602	497	-----F----RT---	499
PF00069	1090-1104	YNL307C	35-327	189	-KLEHN----QP---
PF00069	1090-1104	YHR030C	23-318	177	-GYSE-----NP---
PF00069	1090-1104	YLL019C	313-720	495	-IFHYE----Y----
PF00069	1090-1104	YKL139W	183-469	330	-KM--------N---
PF00069	1090-1104	YOR267C	216-477	370	----ED---------
PF00069	1090-1104	YLR113W	23-302	168	--IQD-----P----
PF00069	1090-1104	YDL025C	303-575	460	----ED---------
PF00069	1090-1104	YMR001C	82-337	232	---ESE----RK---
PF00069	1090-1104	YMR001C	82-337	232	---ESE----RK---
PF00069	1090-1104	YBR274W	15-281	171	---DGT----LR---
PF00069	1090-1104	YKL048C	146-406	293	---DAN----FEDCF
PF00069	1090-1104	YNR031C	1266-1558	1452	N---------AL---
PF00069	1090-1104	YDR477W	55-306	204	---DGN----F----
PF00069	1090-1104	YGR092W	177-477	326	--ISNE----RI---
PF00069	1090-1104	YER123W	14-286	198	DPRTKQHIPYRE---
PF00069	1090-1104	YLR248W	163-478	374	----SK----N----
PF00069	1090-1104	YHR205W	412-671	565	----KD----R----
PF00069	1090-1104	YDR490C	125-391	275	--PEEP----SNTAD
PF00069	1090-1104	YBL016W	13-309	163	DESAA-----DN---
PF00069	1090-1104	YOR233W	46-313	202	-ED-NE----L----
PF00069	1090-1104	YDR283C	741-981	868	-KLDSQNLPGS----
PF00069	1090-1104	YJL057C	173-526	394	-QLEGE----SR---
PF00069	1090-1104	YHR082C	96-343	235	--TSMD----R----
PF00069	1090-1104	YBL105C	824-1083	977	---YGN----R----
PF00069	1090-1104	YMR139W	39-322	189	-QLKPT----EP---	193
PF00069	1090-1104	YMR104C	344-599	495	---DND----K----
PF00069	1090-1104	YNR047W	496-777	672	-----F----RT---
PF00069	1090-1104	YNL161W	551-672	561	---RKS----R----
PF00069	1090-1104	YPL204W	9-260	158	DFNTHRHIPYRE---
PF00069	1090-1104	YPR111W	169-469	318	--VSNE----RI---	319
PF00069	1090-1104	YKL101W	132-369	267	---PNK----L----
PF00069	1090-1104	YLR096W	99-377	274	--DYRK----QL---
PF00069	1090-1104	YBR160W	8-295	160	-AFG------VP---
PF00069	1090-1104	YJL128C	360-623	515	----------LA---
PF00069	1090-1104	YDL108W	7-290	153	-AIP------AP---
PF00069	1128-1141	YLR362W	473-712	615	------AS-L----	616
PF00069	1128-1141	YCR091W	324-602	500	------NS-F----	501
PF00069	1128-1141	YNL307C	35-327	196	------SISY----	196	198	199
PF00069	1128-1141	YHR030C	23-318	188	-----FLTEY----
PF00069	1128-1141	YLL019C	313-720	501	------HPPV----
PF00069	1128-1141	YKL139W	183-469	337	------YTNR----	338
PF00069	1128-1141	YOR267C	216-477	372	--GVTMAHGI----
PF00069	1128-1141	YLR113W	23-302	172	-----QMTGY----	174	176
PF00069	1128-1141	YDL025C	303-575	462	--TIVKSHGI----
PF00069	1128-1141	YMR001C	82-337	237	------YT-I----
PF00069	1128-1141	YMR001C	82-337	237	------YT-I----
PF00069	1128-1141	YBR274W	15-281	176	------VS-M----
PF00069	1128-1141	YKL048C	146-406	302	-RELN-KI------
PF00069	1128-1141	YNR031C	1266-1558	1455	------LD-M----
PF00069	1128-1141	YPR161C	60-366	233	AGSGAKYTSV----	239	240
PF00069	1128-1141	YDR477W	55-306	208	---L--KT-S----	210	211
PF00069	1128-1141	YGR092W	177-477	332	------ES-MKIRL
PF00069	1128-1141	YER123W	14-286	210	------RKSL----
PF00069	1128-1141	YLR248W	163-478	377	---T--KT-P----	379
PF00069	1128-1141	YHR205W	412-671	568	----T-NT-F----	568	570
PF00069	1128-1141	YDR490C	125-391	290	LYAKS-KS-F----	294	296
PF00069	1128-1141	YBL016W	13-309	176	---QSGMTEY----	180	182
PF00069	1128-1141	YJL164C	87-341	239	----T-YT-L----	241
PF00069	1128-1141	YPL203W	70-324	222	----T-WT-L----	224
PF00069	1128-1141	YOR233W	46-313	207	---M--KT-S----	210
PF00069	1128-1141	YDR283C	741-981	881	------LTSA----
PF00069	1128-1141	YJL057C	173-526	401	--L---GTGC----
PF00069	1128-1141	YHR082C	96-343	240	-------N------
PF00069	1128-1141	YBL105C	824-1083	981	----T-ST-F----	983
PF00069	1128-1141	YMR139W	39-322	196	------NVSY----	198	199
PF00069	1128-1141	YMR104C	344-599	499	----T-DT-F----	501
PF00069	1128-1141	YNR047W	496-777	675	------NS-F----
PF00069	1128-1141	YNL161W	551-672	565	-RLMA-YS-T----
PF00069	1128-1141	YPL204W	9-260	170	------NKSL----
PF00069	1128-1141	YPR111W	169-469	324	------ES-MKIRL
PF00069	1128-1141	YKL101W	132-369	271	---L--KT-S----
PF00069	1128-1141	YLR096W	99-377	280	------HT-F----
PF00069	1128-1141	YBR160W	8-295	165	--LRA-YTHE----	168	169
PF00069	1128-1141	YJL128C	360-623	517	------KT-N----
PF00069	1128-1141	YDL108W	7-290	158	--HEI-LTSN----	162
PF00069	1178-1186	YLR362W	473-712	618	----Q----
PF00069	1178-1186	YCR091W	324-602	503	----V----
PF00069	1178-1186	YNL307C	35-327	200	----I----
PF00069	1178-1186	YHR030C	23-318	193	----V----
PF00069	1178-1186	YLL019C	313-720	505	----I----
PF00069	1178-1186	YKL139W	183-469	341	----V----
PF00069	1178-1186	YOR267C	216-477	380	----V----
PF00069	1178-1186	YLR113W	23-302	177	----V----
PF00069	1178-1186	YDL025C	303-575	470	----V----
PF00069	1178-1186	YMR001C	82-337	240	----C----
PF00069	1178-1186	YMR001C	82-337	240	----C----
PF00069	1178-1186	YBR274W	15-281	181	----R----
PF00069	1178-1186	YKL048C	146-406	308	----V----
PF00069	1178-1186	YNR031C	1266-1558	1458	----M----
PF00069	1178-1186	YPR161C	60-366	243	----V----
PF00069	1178-1186	YDR477W	55-306	212	----C----
PF00069	1178-1186	YGR092W	177-477	372	ANSMV----
PF00069	1178-1186	YER123W	14-286	214	----S----
PF00069	1178-1186	YLR248W	163-478	381	----C----
PF00069	1178-1186	YHR205W	412-671	572	----C----
PF00069	1178-1186	YDR490C	125-391	298	----V----
PF00069	1178-1186	YBL016W	13-309	183	----V----
PF00069	1178-1186	YJL164C	87-341	243	----C----
PF00069	1178-1186	YPL203W	70-324	226	----C----
PF00069	1178-1186	YOR233W	46-313	211	----C----
PF00069	1178-1186	YDR283C	741-981	885	----I----
PF00069	1178-1186	YJL057C	173-526	406	----T----	406
PF00069	1178-1186	YHR082C	96-343	241	----V----
PF00069	1178-1186	YBL105C	824-1083	985	----C----
PF00069	1178-1186	YMR139W	39-322	200	----I----
PF00069	1178-1186	YMR104C	344-599	503	----C----
PF00069	1178-1186	YNR047W	496-777	678	----V----
PF00069	1178-1186	YNL161W	551-672	572	----V----
PF00069	1178-1186	YPL204W	9-260	174	----T----
PF00069	1178-1186	YPR111W	169-469	364	ANSMV----	366
PF00069	1178-1186	YKL101W	132-369	275	----C----
PF00069	1178-1186	YLR096W	99-377	283	----C----
PF00069	1178-1186	YBR160W	8-295	172	----I----
PF00069	1178-1186	YJL128C	360-623	520	----I----
PF00069	1178-1186	YDL108W	7-290	165	----V----
PF00069	1216-1225	YLR362W	473-712	619	----GSV---	620
PF00069	1216-1225	YCR091W	324-602	504	----GTE---
PF00069	1216-1225	YNL307C	35-327	201	----CSR---
PF00069	1216-1225	YHR030C	23-318	194	----ATR---
PF00069	1216-1225	YLL019C	313-720	506	----STR---
PF00069	1216-1225	YKL139W	183-469	342	----ITL---
PF00069	1216-1225	YOR267C	216-477	381	----GSD---
PF00069	1216-1225	YLR113W	23-302	178	----STR---	179
PF00069	1216-1225	YDL025C	303-575	471	----GSD---
PF00069	1216-1225	YMR001C	82-337	241	----GTP---	242
PF00069	1216-1225	YMR001C	82-337	241	----GTP---	242
PF00069	1216-1225	YBR274W	15-281	182	----GSP---
PF00069	1216-1225	YKL048C	146-406	309	----GTP---
PF00069	1216-1225	YNR031C	1266-1558	1459	----GTP---
PF00069	1216-1225	YPR161C	60-366	244	----VTR---
PF00069	1216-1225	YDR477W	55-306	213	----GSP---
PF00069	1216-1225	YGR092W	177-477	377	----GSP---
PF00069	1216-1225	YER123W	14-286	215	----GTA---
PF00069	1216-1225	YLR248W	163-478	382	----GTV---
PF00069	1216-1225	YHR205W	412-671	573	----GTT---
PF00069	1216-1225	YDR490C	125-391	299	----GTA---	300
PF00069	1216-1225	YBL016W	13-309	184	----ATR---
PF00069	1216-1225	YJL164C	87-341	244	----GTP---
PF00069	1216-1225	YPL203W	70-324	227	----GTP---
PF00069	1216-1225	YOR233W	46-313	212	----GSP---
PF00069	1216-1225	YDR283C	741-981	886	----GTA---
PF00069	1216-1225	YJL057C	173-526	407	----GTL---
PF00069	1216-1225	YHR082C	96-343	242	----GSE---
PF00069	1216-1225	YBL105C	824-1083	986	----GTP---
PF00069	1216-1225	YMR139W	39-322	201	----CSR---
PF00069	1216-1225	YMR104C	344-599	504	----GTP---	505
PF00069	1216-1225	YNR047W	496-777	679	----GTE---	680
PF00069	1216-1225	YNL161W	551-672	573	----GTP---
PF00069	1216-1225	YPL204W	9-260	175	----GTA---
PF00069	1216-1225	YPR111W	169-469	369	----GSP---
PF00069	1216-1225	YKL101W	132-369	276	----GSP---
PF00069	1216-1225	YLR096W	99-377	284	----GSL---
PF00069	1216-1225	YBR160W	8-295	173	----VTL---
PF00069	1216-1225	YJL128C	360-623	521	----GCQ---
PF00069	1216-1225	YDL108W	7-290	166	----VTR---	167
PF00071	130-140	YIL118W	18-212	76	---EFDRLRSL
PF00071	130-140	YNL180C	5-219	93	---DYDRLRPL
PF00071	130-140	YKR014C	5-195	72	---RYKSLAPM
PF00071	130-140	YPR165W	12-185	70	---DYDRLRPL	71
PF00071	130-140	YML064C	22-187	81	---EFINMLPI
PF00071	186-190	YNL180C	5-219	143	YTKLG
PF00071	186-190	YKR014C	5-195	115	---DD
PF00071	186-190	YML064C	22-187	120	-GLND
PF00076	5-15	YDR432W	202-269	206	NLPEG-CSWQD
PF00076	5-15	YPR112C	534-598	538	NFPFG-TTREE
PF00076	5-15	YHL034C	39-113	43	NVAHE-CTEDD
PF00076	5-15	YER165W	40-110	44	DLEPS-VSEAH
PF00076	5-15	YDR432W	127-189	131	PFPLD-VQESE
PF00076	5-15	YDR381W	80-150	84	GLPRD-IKQDA
PF00083	412-417	YML123C	65-557	295	GE-KKI
PF00083	412-417	YDR497C	89-546	290	YT----
PF00083	419-424	YML123C	65-557	301	D-TSDE	302	303
PF00083	419-424	YDR497C	89-546	292	----DT
PF00083	460-470	YML123C	65-557	313	ERASTAVESLD	316	317	321
PF00083	460-470	YDR497C	89-546	303	EELVTLNQSIP
PF00102	2019-12-04	YOR208W	408-736	411	K-NRYSNIL
PF00102	93-97	YOR208W	408-736	460	HSCKP
PF00108	247-252	YPL028W	5-267	225	A-RLHV
PF00113	41-49	YGR254W	144-434	184	LRIGSEVYH	188
PF00113	41-49	YHR174W	144-434	184	MRIGSEVYH	188
PF00113	285-290	YGR254W	144-434	421	GDNAVF
PF00113	285-290	YHR174W	144-434	421	GDKAVY
PF00118	21-32	YJL014W	31-531	49	--LDPMGG---L
PF00118	246-250	YJL014W	31-531	246	LDCPL
PF00118	253-271	YJL014W	31-531	253	KKGES-QTNIEIEKEEDWN	257
PF00122	86-91	YGL167C	147-349	199	ESNLTG
PF00125	88-93	YBL002W	1-105	17	KK----
PF00125	127-133	YBL002W	1-105	26	--TSVDG	26	27
PF00125	141-152	YBL002W	1-105	37	RK---ETYSSYI	42
PF00152	81-89	YHR019C	230-549	300	YLTQSSQLY
PF00160	263-269	YDR155C	5-161	143	LGSP-S-	145	147
PF00166	19-24	YOR020C	10-103	28	KTASGL	31
PF00171	294-302	YMR169C	29-498	263	-KDITLECG
PF00171	294-302	YPL061W	34-496	267	-KKITLELG
PF00171	294-302	YOR374W	53-513	285	-KKVTLELG
PF00171	294-302	YMR110C	24-464	231	-TPCVLELG
PF00180	79-87	YCL018W	6-355	75	GAVGGPKW-
PF00183	32-40	YMR186W	183-702	214	EKEVPIPEE
PF00183	75-82	YMR186W	183-702	240	EEVDEE--
PF00183	116-123	YMR186W	183-702	275	RNPSDITQ	278
PF00183	131-138	YMR186W	183-702	290	KSISN-DW	291	293
PF00224	12-20	YAL038W	18-365	29	PKTNNPETL	31
PF00225	673-681	YKL079W	33-364	284	KLNQSIEAL
PF00225	673-681	YPL155C	80-493	390	FINKSLLAL
PF00225	673-681	YEL061C	275-477	405	SINQSLLTL
PF00227	23-31	YER094C	7-190	27	LRLGSQSLG	31
PF00227	23-31	YBL041W	26-226	46	TRNITDYSI
PF00227	23-31	YGR253C	31-222	52	KRATSPLLE	55	56
PF00241	11-15	YCR088W	16-134	16	--DAE
PF00241	11-15	YDR063W	11-146	11	----T
PF00241	160-165	YCR088W	16-134	123	EDDL-D
PF00241	160-165	YDR063W	11-146	133	LEDDSD	137
PF00244	43-51	YDR099W	11-234	43	RNLLSVAYK
PF00244	43-51	YER177W	11-234	43	RNLLSVAYK
PF00244	211-219	YDR099W	11-234	208	LDTLSEESY	212
PF00244	211-219	YER177W	11-234	208	LDTLSEESY
PF00245	57-65	YDR481C	66-527	119	LVTDSAAGA	121	123
PF00248	304-308	YPR127W	15-333	215	SPLGR
PF00248	304-308	YMR041C	16-303	216	SILSM
PF00248	304-308	YBR149W	35-314	241	SPLGS
PF00248	304-308	YHR104W	15-308	219	SSFGP
PF00254	46-51	YNL135C	19-111	51	-SPFQC	51
PF00270	441-446	YDR194C	130-315	185	--IVAP
PF00270	441-446	YDR021W	47-216	96	--ILSP
PF00270	441-446	YLR419W	607-772	658	-VCTQP
PF00270	441-446	YMR190C	680-852	727	--VISP
PF00270	441-446	YJL033W	65-235	118	--IISP
PF00270	441-446	YJL138C	46-211	95	--MLAP
PF00270	441-446	YOR204W	166-351	230	--IMAP
PF00270	489-497	YDR194C	130-315	220	GG--TDFRA
PF00270	489-497	YDR021W	47-216	127	GG--KTLKD
PF00270	489-497	YLR419W	607-772	683	G---EEVGY
PF00270	489-497	YMR190C	680-852	754	SR--GTAEQ
PF00270	489-497	YJL033W	65-235	149	GG--KDVKF
PF00270	489-497	YJL138C	46-211	126	GG--TSFVE	129
PF00270	489-497	YOR204W	166-351	261	GG--SPIGN	263
PF00270	607-615	YDR194C	130-315	241	---ATPG--
PF00270	607-615	YDR021W	47-216	148	---GTPG--
PF00270	607-615	YLR419W	607-772	705	---MTTG--
PF00270	607-615	YMR190C	680-852	778	---ISPE--
PF00270	607-615	YJL033W	65-235	168	---GTPG--
PF00270	607-615	YJL138C	46-211	145	---GTPG--	146
PF00270	607-615	YOR204W	166-351	281	---ATPG--
PF00271	242-247	YKR024C	414-558	542	-----F
PF00271	242-247	YOR046C	316-431	410	LANGQA
PF00271	242-247	YGL120C	288-432	411	LLVSPI	414
PF00271	242-247	YLR276C	258-418	402	-----T
PF00271	242-247	YAL019W	949-1063	1047	-----F
PF00271	242-247	YAL019W	949-1063	1047	-----F
PF00297	9-17	YOR063W	1-366	9	PRHGHLGFL
PF00297	308-313	YOR063W	1-366	294	GATSFD	297
PF00300	162-170	YKR043C	8-203	124	KERP-WNIW
PF00300	162-170	YKL152C	4-221	112	TYRRSFDVP
PF00300	162-170	YJL155C	227-414	327	RDNDKYEYR
PF00334	86-94	YKL067W	6-140	91	ILGATNPLG	95
PF00334	112-122	YKL067W	6-140	117	VCHGSDSVDSA
PF00339	106-111	YOR018W	112-218	122	KSSTN-	123	124	125
PF00339	129-134	YOR018W	112-218	137	LSTASL	138	139	141
PF00400	6-13	YOR272W	134-171	134	---GNVQ-
PF00400	6-13	YMR116C	138-182	138	---GQCL-
PF00400	6-13	YMR116C	97-135	97	---GETY-
PF00400	6-13	YCR057C	137-174	140	RVHAGHF-
PF00400	6-13	YCR084C	432-471	432	---ENLN-
PF00411	105-109	YCR031C	15-133	119	TPVPS
PF00415	32-40	YGL097W	102-180	131	DADDSSDD-	135	136
PF00428	124-135	YDL081C	20-105	89	EEEAKEESDDDM	96
PF00428	124-135	YOL039W	16-105	89	EEEAAEESDDDM	96
PF00428	124-135	YLR340W	229-311	296	-AEEEEESDDDM	302
PF00433	18-26	YKL126W	623-663	640	KPIDS----	644
PF00433	18-26	YHR205W	692-738	709	STSYM----	711
PF00443	1064-1072	YOR124C	736-1255	963	--ED-----
PF00443	1064-1072	YDL122W	101-735	279	---ELPDDA
PF00443	1064-1072	YJL197W	364-1107	496	---DVNDWN
PF00443	1176-1183	YDL122W	101-735	310	--LH----
PF00443	1176-1183	YJL197W	364-1107	507	---ADDTW
PF00443	2978-2987	YDL122W	101-735	526	AQQDSSEDEN	530	531
PF00443	3021-3025	YOR124C	736-1255	1113	LLSRD
PF00443	3021-3025	YDL122W	101-735	551	EFEDS	555
PF00443	3094-3098	YOR124C	736-1255	1135	----E
PF00443	3094-3098	YDL122W	101-735	585	----N
PF00443	3239-3243	YOR124C	736-1255	1170	LYNDI
PF00443	3239-3243	YDL122W	101-735	650	LETSS	652	653	654
PF00478	95-100	YLR432W	36-512	125	PIVISP
PF00478	394-402	YLR432W	36-512	416	RGMGSIDAM
PF00503	72-79	YER020W	100-437	134	SGKSTVLQ
PF00578	116-122	YML028W	5-138	91	GGLGPIN
PF00578	116-122	YBL064C	51-189	134	AKVKNVG
PF00579	256-264	YDR268W	29-335	257	FLNDEPKAI
PF00625	50-54	YDR454C	1-186	47	NGKDY
PF00676	281-298	YER178W	86-382	308	RYGGHSMSDPGTTYRTRD	309	313	315
PF00735	282-290	YJR076C	19-305	206	---EDEISD
PF00735	282-290	YLR314C	116-418	321	---SN-DDA
PF00735	282-290	YHR107C	31-321	220	AKSGSNPDS	224
PF00735	282-290	YCR002C	29-309	214	---EL--TD	216
PF00735	282-290	YDL225W	111-345	252	---PEDDDL
PF00787	74-82	YMR004W	129-243	170	VRRYSDFLW
PF00787	74-82	YPR097W	277-501	327	TRTYSDFKK
PF00787	74-82	YOR357C	33-158	79	RRRYSDFEF	83
PF00838	34-38	YKL056C	1-163	27	IYEAD
PF00899	673-678	YDR390C	2-437	295	SASNSV
PF00899	673-678	YKL210W	19-413	280	FSDFAK
PF00923	268-276	YLR354C	26-329	234	VMGASFRST	238
PF01213	56-64	YNL138W	14-348	48	NKPSDSGAD
PF01213	56-64	YNL138W	14-348	48	NKPSDSGAD
PF01213	414-416	YNL138W	14-348	346	--S
PF01213	414-416	YNL138W	14-348	346	--S
PF01237	533-541	YDL019C	897-1269	1144	EKTRTAAS-	1146	1148	1151
PF01237	533-541	YAR042W	799-1174	1049	DRIKTANS-	1053	1056
PF01246	2019-08-03	YGR148C	1-66	3	VEVDSF	7
PF01246	2019-08-03	YGL031C	1-66	3	VEIDSF	7
PF01459	119-132	YNL055C	2-276	97	ELITSLTPGVA--K	100	101	103
PF01504	213-220	YDR208W	468-755	658	DTASIEE-	661
PF01556	2019-10-04	YNL077W	179-411	182	NLKCTLK
PF01749	65-73	YNL189W	17-109	65	ADSDE----
PF01776	103-111	YLR061W	10-118	107	FYQVTPEED
PF01798	139-147	YOR310C	169-400	301	AHSGSLISL
PF02020	104-115	YDR211W	631-710	701	QNADEESSSE--	708	709
PF02020	104-115	YPR041W	320-402	393	ETAESDDDEE--	397
PF02114	313-319	YDR183W	4-225	218	NHDRSES	222	224
PF02535	510-515	YGL255W	47-373	175	AAVSSE	178	179
PF02535	510-515	YLR130C	24-419	205	EPGKTE
PF02535	510-515	YKL175W	7-500	236	NGQSDD	239
PF02535	676-681	YGL255W	47-373	183	NENGTA	187
PF02535	676-681	YLR130C	24-419	225	NLASVP
PF02535	676-681	YKL175W	7-500	313	HPENGS
PF02800	45-61	YGR192C	155-312	197	GRTASGNIIPSSTGAAK	199	201	207	208	209
PF02878	127-137	YEL058W	32-105	61	GVMITASHN--	65	67
PF02878	127-137	YKL127W	15-161	114	GIILTASHNPG	118	120
PF02878	127-137	YMR278W	52-196	152	GVMITASHN--	158
PF03105	180-184	YCR037C	1-335	103	AIDGN
PF03234	9-20	YDR168W	2-127	10	KIELSDDSDVEV	14	17
PF03547	348-355	YOR092W	12-596	239	PKPT----
PF03547	700-708	YBR287W	13-413	225	MNSSFLSSS	231	233
PF03547	700-708	YOR092W	12-596	388	ITSDATVSK	389	393	395
PF03914	168-179	YDR060W	597-761	704	VDYEYE-SDAEE	706	708	710
PF03999	667-672	YOR058C	121-801	674	KTP-SK
PF04147	158-162	YDL148C	48-377	180	----N
PF04180	545-550	YKL143W	6-440	399	LDDF--
PF04281	33-40	YNL131W	1-141	27	EEKASATN	31	33
PF04281	56-60	YNL131W	1-141	44	S--DS	44	46
PF04410	142-150	YNL124W	118-271	251	EQEFSDDEK	255
PF04427	297-306	YHR066W	34-341	251	LGAYTS----
PF04427	297-306	YDR312W	34-341	251	LGAYTS----	254	256
PF04427	309-317	YHR066W	34-341	257	---ESEIED
PF04427	309-317	YDR312W	34-341	257	---ESEIED	258
PF04615	461-465	YML093W	162-897	488	SDDEE	488
PF04615	479-487	YML093W	162-897	499	---LSDVEN	500
PF04615	578-584	YML093W	162-897	558	KLFESDE	562
PF04615	763-770	YML093W	162-897	666	--NESDEE	668
PF04615	851-859	YML093W	162-897	735	YGG-SDDEQ	735	738
PF04667	55-63	YHR132W-A	26-110	59	QYFDSGDYA	60	63
PF04667	55-63	YNL157W	27-109	60	KYFDSGDYA	64	67
PF04847	113-125	YKL159C	15-202	109	MFLISPPASPPPE	113	117
PF04998	954-961	YOR341W	989-1611	1368	--DN----
PF05460	119-125	YHR118C	10-416	112	AWTPSPK	114	116
PF05470	7-20	YMR309C	92-246	95	-NYDSSDEESDEED	98	99	103
PF05693	659-671	YLR258W	12-684	647	ARPLSVPGSPRD-	651	655
PF05693	659-671	YFR015C	12-683	647	ARPLSVPGSPK--	651	655
PF06017	14-22	YMR109W	760-955	773	RRSMSLLGY	775	777
PF06371	141-146	YNL271C	281-460	324	TSASTL	325	327	328
PF07690	634-655	YCR023C	23-528	259	I-QDDSENIH---HRNENVNSI
PF07690	634-655	YDL054C	32-430	240	---QDNQKRL---DDQTDVEQ-
PF07690	634-655	YJL163C	80-508	289	---AHSQSTY---TKRREKLRS
PF07690	634-655	YOL158C	78-494	261	---KEKGQTL---RQT------
PF07690	634-655	YLL028W	148-536	332	---VNKAKQM---RKQSNNWGI	342
PF07690	634-655	YMR221C	14-445	226	---DENGRLI---EGDTGSG--	238
PF07690	634-655	YBR043C	113-635	326	T--DRIENQV---ATLSTEKHN
PF07690	634-655	YIL121W	67-374	244	I-SGNGSVTP---KSYLNRAPI	251
PF07690	678-693	YCR023C	23-528	279	QDSEEDEN--------
PF07690	678-693	YJL163C	80-508	305	QSGSDDARNYQSVTYG	306
PF07690	678-693	YOL158C	78-494	272	WKFADDINL-------
PF07690	678-693	YLL028W	148-536	348	HAAHEDVE--------
PF07690	678-693	YMR221C	14-445	241	IPDEQERQSLIAIERE	249
PF07690	678-693	YBR043C	113-635	365	DGRAGETQ-LQRIYTE
PF07690	753-768	YCR023C	23-528	287	--SPLVNTTND-----
PF07690	753-768	YDL054C	32-430	255	--SPLLERS-------	255
PF07690	753-768	YJL163C	80-508	330	LLAPVKKLWLKPDS--
PF07690	753-768	YOL158C	78-494	293	VLLPLTI----A----
PF07690	753-768	YLL028W	148-536	356	--LSIKD---------	357
PF07690	753-768	YMR221C	14-445	261	PSRPQRRKSVLE----	269
PF07690	753-768	YBR043C	113-635	398	--TAQVT---------
PF07690	753-768	YIL121W	67-374	262	LVLPTVRKSLHLDN--
PF07690	784-794	YCR023C	23-528	296	DDTESIQSIDP	300	303
PF07690	784-794	YDL054C	32-430	262	NHVQEKFTQ--
PF07690	784-794	YOL158C	78-494	301	GGATSKWREGH
PF07690	784-794	YMR221C	14-445	273	TYVEDKLQKKS
PF07690	784-794	YBR043C	113-635	403	---RIRSTDPK
PF07690	866-874	YCR023C	23-528	314	VGLIRTY--
PF07690	866-874	YJL163C	80-508	344	AG-------
PF07690	866-874	YOL158C	78-494	312	--IIAMIVV
PF07690	866-874	YLL028W	148-536	361	--IVQ----
PF07690	866-874	YMR221C	14-445	289	--VLHGK--
PF07690	866-874	YBR043C	113-635	434	--VLS----	436
PF07690	866-874	YIL121W	67-374	289	--LLA----
PF08030	206-214	YOL152W	423-596	515	IDTASDQSD	519	522
PF08172	88-92	YKL179C	408-638	468	SPTSS	468
PF08172	199-203	YKL179C	408-638	556	-TERI
PF08316	113-123	YDR348C	236-370	316	TLRRGGDTQDA
PF08326	417-423	YNR016C	768-1479	1147	--KSKMG	1148
PF08326	428-438	YNR016C	768-1479	1156	---VSVSDLSY	1157	1162	1163
PF08418	199-205	YBL035C	18-290	183	FQTPT--	185
PF08553	293-298	YNL212W	180-777	218	ERTPSP	220	222
PF08597	117-124	YLR192C	1-265	72	-DIDTLDE	75
PF08598	148-152	YIL084C	21-310	163	GWDSS	166	167
PF08619	414-418	YLR138W	871-944	876	TPAP-	876	876
PF08619	414-418	YLR138W	466-876	765	TPTS-	765	767	768
PF08737	265-269	YDR137W	132-614	350	VSTAS	351	352	354
PF08911	17-28	YLR335W	2-73	16	DSNES---DDD-	17	20
PF09110	79-87	YBR245C	776-883	843	GDI-SDE--	846
PF09110	79-87	YOR304W	754-887	827	RNEGSDA-E	831
PF09174	203-210	YDR005C	25-337	174	RRRSSSSI	177	178	179
PF09346	102-110	YGR229C	115-287	199	GSSSSMERL	200	201	202	203
PF09359	71-79	YFL004W	202-531	257	GSSSSTS-S	258	259	261	262	263	264
PF09359	71-79	YPL019C	204-536	270	SDGNSNQ-D	270	274
PF09770	810-821	YCR077C	203-751	452	QRRRS--SYAF-	456	457	458
PF10300	473-481	YJL082W	38-634	375	LNK-SRT--	378	380
PF10300	494-502	YJL082W	38-634	381	--NDSSLL-	383	384
PF10310	468-478	YJL123C	13-478	333	DDRSSISSNSN	336	337	339	340	342
PF10417	15-23	YML028W	158-193	170	PCNWTP---	174
PF10452	56-64	YPL180W	30-732	80	KRTISGLNM	84
PF10584	8-13	YGR135W	6-27	13	FSPEGR	14
PF10584	8-13	YMR314W	6-28	13	FSPTGR	14
PF10584	8-13	YML092C	5-27	12	FSPSGK	13
PF10584	8-13	YGR253C	8-30	15	FSPEGR	16
PF10585	226-233	YDR390C	234-363	295	--SASNSV
PF12722	1004-1014	YLR436C	520-1223	846	ETP-GTVKHFS
PF12722	1332-1337	YLR436C	520-1223	1061	ISAGSG	1062	1065
PF13246	91-95	YGL006W	503-656	549	NREDD
PF13246	91-95	YGL006W	503-656	549	NREDD
PF13805	11-24	YPL004C	1-264	11	RAPTAAELQAPPPP	14
PF13805	11-24	YGR086C	1-264	11	RAPTASQLQNPPPP	14	16
PF13805	230-238	YPL004C	1-264	229	DSPVTPGEA	233
PF13805	230-238	YGR086C	1-264	229	DSPVTPGET	230	233
PF14228	868-876	YIL129C	932-1403	1140	GRKKSQQIF	1144
PF14510	51-59	YPL058C	13-137	51	LSNIL----	52
PF14510	51-59	YDR011W	6-153	52	LTGPARDTA	53	59
PF14510	51-59	YOR153W	45-152	50	LTAQSMQNS	54	58
PF14510	51-59	YDR406W	47-162	52	LTSQSLLYT
PF14510	51-59	YDR406W	47-162	52	LTSQSLLYT
PF14510	97-101	YPL058C	13-137	68	ARVIS	72
PF14510	97-101	YDR011W	6-153	82	ADALS	86
PF14510	97-101	YOR153W	45-152	66	SDAQS
PF14510	97-101	YDR406W	47-162	76	ADSRS	80
PF14510	97-101	YDR406W	47-162	76	ADSRS	80
PF14572	54-59	YOL061W	275-493	328	SLPVSP	332
PF14572	93-97	YOL061W	275-493	363	---TS	364
PF14632	2019-06-03	YGR116W	38-128	40	SEED	40
PF15511	60-68	YBR009C	19-99	77	AKRKTVTSL
PF16275	79-90	YLR116W	31-143	91	--NRSPSPPPVY	93	95	100
PF17052	123-127	YOR276W	3-153	99	-TETT	99	101	102
PF17076	698-706	YHR103W	7-852	455	ERTKSSDF-	457	459
PF17076	698-706	YDR351W	19-863	467	GRSRSVQS-	474
PF17076	760-765	YHR103W	7-852	516	MSVASL	517	520
PF17076	760-765	YDR351W	19-863	528	IDLASM	532

## Sheet: Spombe
Pfam Id	Alignment range	Protein ID	Pfam domain range in protein	Hotspot start position in protein	hotspot region from protein in alignment	Phosphosites in hotspot region from protein
PF00005	288-300	SPCC417.08	690-932	849	RGELMET-HAKMV
PF00009	21-26	SPBC839.15c	5-236	25	GHLIYK
PF00009	57-63	SPBC839.15c	5-236	58	WVLDKLK
PF00012	38-45	SPCC1739.13	4-610	39	YVAFT---
PF00012	38-45	SPBC1709.05	8-613	43	FVAFT---
PF00012	38-45	SPAC664.11	52-654	87	VVAFTK--
PF00012	38-45	SPAC57A7.12	26-489	61	ILSYH---
PF00012	38-45	SPAC110.04c	7-653	42	LVSYG---
PF00012	81-89	SPCC1739.13	4-610	73	GRKFDDPEV
PF00012	81-89	SPBC1709.05	8-613	77	GRRYEDPET
PF00012	81-89	SPAC664.11	52-654	122	GRRFKEPEV
PF00012	81-89	SPAC57A7.12	26-489	95	GKSHDELTL
PF00012	81-89	SPAC110.04c	7-653	76	GRTYDDPEI
PF00012	773-782	SPCC1739.13	4-610	506	G-RLSKEEID
PF00012	773-782	SPBC1709.05	8-613	511	G-HLSSTKIQ
PF00012	773-782	SPAC664.11	52-654	549	G--LTDSEIE
PF00012	773-782	SPAC57A7.12	26-489	482	--SVKVTKVE
PF00012	773-782	SPAC110.04c	7-653	549	D-RLPTEVLE
PF00022	518-522	SPBP23A10.08	8-433	203	LVKSK
PF00022	518-522	SPBC32H8.12c	2-375	199	TFSTT
PF00022	697-704	SPAC630.03	4-421	257	---RFDR-
PF00022	697-704	SPBP23A10.08	8-433	261	-ESEFEF-
PF00022	697-704	SPBC32H8.12c	2-375	237	-EKSYEL-
PF00063	293-300	SPBC146.13c	42-707	202	---SGGV-
PF00063	293-300	SPCC1919.10c	75-754	245	---GNAT-
PF00063	547-556	SPBC146.13c	42-707	357	ARRGSVYEVP	361
PF00063	547-556	SPCC1919.10c	75-754	398	--ASEGILKP
PF00063	926-934	SPBC146.13c	42-707	577	NSRRRPPTA
PF00063	926-934	SPCC1919.10c	75-754	631	KTKPKSNTL
PF00069	55-60	SPBC32H8.10	36-339	47	-FGE--
PF00069	55-60	SPAC1B9.02c	302-563	313	-FGQ--
PF00069	55-60	SPBC106.10	201-456	212	-FGR--
PF00069	55-60	SPBC11B10.09	4-293	15	-YGV--	15
PF00069	55-60	SPCC1020.10	303-614	313	-GGS--
PF00069	55-60	SPAC16C9.07	518-814	529	-FGQ--
PF00069	55-60	SPAC24B11.11c	208-508	219	-YGS--
PF00069	55-60	SPBC3H7.15	11-313	22	-FGD--
PF00069	55-60	SPBC119.08	21-314	32	-YGI--
PF00069	55-60	SPCC74.03c	34-285	45	-FGK--
PF00069	55-60	SPCC1450.11c	589-751	600	-FGS--
PF00069	55-60	SPAC3C7.06c	36-336	47	-FGS--
PF00069	55-60	SPAC24B11.06c	20-299	31	-FGL--
PF00069	55-60	SPAC1687.15	32-316	43	-FGV--
PF00069	55-60	SPAC823.03	130-458	141	-FGQ--
PF00069	1027-1035	SPAC1B9.02c	302-563	452	---ANL-S-
PF00069	1027-1035	SPBC106.10	201-456	348	---RVSTS-	351
PF00069	1027-1035	SPCC74.03c	34-285	182	---T-----
PF00069	1027-1035	SPCC1450.11c	589-751	738	---GYMKRH
PF00069	1090-1104	SPBC32H8.10	36-339	190	-VITE-----ESYA-
PF00069	1090-1104	SPAC1B9.02c	302-563	456	---ANA----T----
PF00069	1090-1104	SPBC11B10.09	4-293	158	-SFG------VP---
PF00069	1090-1104	SPCC1020.10	303-614	455	----EA---------
PF00069	1090-1104	SPAC16C9.07	518-814	669	-CFYNE----K----
PF00069	1090-1104	SPAC24B11.11c	208-508	357	--ISKK----KI---
PF00069	1090-1104	SPBC3H7.15	11-313	160	DHKTHLHIPYRE---
PF00069	1090-1104	SPBC119.08	21-314	173	-GCSE-----NP---
PF00069	1090-1104	SPCC74.03c	34-285	183	---DGN----F----
PF00069	1090-1104	SPAC3C7.06c	36-336	190	-EINS-----RPP--
PF00069	1090-1104	SPAC24B11.06c	20-299	165	--IQD-----P----
PF00069	1090-1104	SPAC1687.15	32-316	182	-ILVAG----EP---
PF00069	1090-1104	SPAC823.03	130-458	282	-CHERQ----T----
PF00069	1128-1141	SPBC32H8.10	36-339	209	---RE-YTGC----	212
PF00069	1128-1141	SPAC1B9.02c	302-563	460	----T-NT-F----	462
PF00069	1128-1141	SPBC106.10	201-456	353	----NCCT-L----	356
PF00069	1128-1141	SPBC11B10.09	4-293	163	--LRN-YTHE----
PF00069	1128-1141	SPCC1020.10	303-614	457	--DIVEATGV----
PF00069	1128-1141	SPAC16C9.07	518-814	675	------VYTY----	678
PF00069	1128-1141	SPAC24B11.11c	208-508	363	------ES-MKIRL
PF00069	1128-1141	SPBC3H7.15	11-313	172	------NKNL----
PF00069	1128-1141	SPBC119.08	21-314	184	-----FMTEY----	186
PF00069	1128-1141	SPCC74.03c	34-285	187	---L--KT-S----	189
PF00069	1128-1141	SPAC3C7.06c	36-336	197	------YTEY----	198	200
PF00069	1128-1141	SPAC24B11.06c	20-299	169	-----QMTGY----	171	173
PF00069	1128-1141	SPAC1687.15	32-316	189	------NVSY----	192
PF00069	1128-1141	SPAC823.03	130-458	288	------VYTY----	291
PF00069	1178-1186	SPBC32H8.10	36-339	215	----V----
PF00069	1178-1186	SPAC1B9.02c	302-563	464	----C----
PF00069	1178-1186	SPBC106.10	201-456	358	----C----
PF00069	1178-1186	SPBC11B10.09	4-293	170	----I----
PF00069	1178-1186	SPCC1020.10	303-614	465	----V----
PF00069	1178-1186	SPAC16C9.07	518-814	679	----L----
PF00069	1178-1186	SPAC24B11.11c	208-508	400	AHSVV----	402
PF00069	1178-1186	SPBC3H7.15	11-313	176	----T----
PF00069	1178-1186	SPBC119.08	21-314	189	----V----
PF00069	1178-1186	SPCC74.03c	34-285	191	----C----
PF00069	1178-1186	SPAC3C7.06c	36-336	201	----V----
PF00069	1178-1186	SPAC24B11.06c	20-299	174	----V----
PF00069	1178-1186	SPAC1687.15	32-316	193	----I----
PF00069	1178-1186	SPAC823.03	130-458	292	----I----
PF00069	1216-1225	SPBC32H8.10	36-339	216	----VTR---
PF00069	1216-1225	SPAC1B9.02c	302-563	465	----GTT---
PF00069	1216-1225	SPBC106.10	201-456	359	----GTP---
PF00069	1216-1225	SPBC11B10.09	4-293	171	----VTL---
PF00069	1216-1225	SPCC1020.10	303-614	466	----GSD---
PF00069	1216-1225	SPAC16C9.07	518-814	680	----QSR---
PF00069	1216-1225	SPAC24B11.11c	208-508	405	----GSP---
PF00069	1216-1225	SPBC3H7.15	11-313	177	----GTA---
PF00069	1216-1225	SPBC119.08	21-314	190	----ATR---
PF00069	1216-1225	SPCC74.03c	34-285	192	----GSP---
PF00069	1216-1225	SPAC3C7.06c	36-336	202	----STR---	203
PF00069	1216-1225	SPAC24B11.06c	20-299	175	----STR---	175
PF00069	1216-1225	SPAC1687.15	32-316	194	----CSR---
PF00069	1216-1225	SPAC823.03	130-458	293	----QSR---
PF00076	5-15	SPBC1D7.04	57-126	61	NLPTD-VTEAQ
PF00083	412-417	SPCC2H8.02	40-299	269	SQ-IEL	269
PF00083	412-417	SPAC23D3.12	46-536	284	NV-VE-
PF00083	412-417	SPBC1683.01	292-548	292	VT-KG-
PF00083	412-417	SPBC8E4.01c	47-547	291	SS-HG-	292
PF00083	419-424	SPCC2H8.02	40-299	275	----DF
PF00083	460-470	SPCC2H8.02	40-299	287	TTSSPSTA---
PF00083	460-470	SPAC23D3.12	46-536	298	DSHPTSTE---	299	302	303	304
PF00083	460-470	SPBC1683.01	292-548	304	ENYLSRSNTVE	312
PF00083	460-470	SPBC8E4.01c	47-547	303	DRYANQADAAD
PF00102	2019-12-04	SPAC26F1.10c	295-538	298	K-NRYTDIV
PF00102	93-97	SPAC26F1.10c	295-538	319	P--SE
PF00113	41-49	SPBC1815.01	143-434	183	MRWGAETYH
PF00113	285-290	SPBC1815.01	143-434	420	GSEGVY	421
PF00118	21-32	SPBC25H2.12c	36-529	54	--VDDRGE---V
PF00118	21-32	SPAC12G12.04	54-560	72	--DQPFGS---P
PF00118	21-32	SPBC1A4.08c	31-524	49	--LDPVGS---V
PF00118	246-250	SPBC25H2.12c	36-529	245	LDVEL
PF00118	246-250	SPAC12G12.04	54-560	254	SEKKV
PF00118	246-250	SPBC1A4.08c	31-524	239	LDCPL
PF00118	253-271	SPBC25H2.12c	36-529	252	KAEKD-NAEVRVDKVQEYQ
PF00118	253-271	SPAC12G12.04	54-560	261	VQDIL--------------
PF00118	253-271	SPBC1A4.08c	31-524	246	RKGES-QTNIEISKDTDWN	250
PF00152	81-89	SPCC1223.07c	233-575	303	FLSQSPQLY	307
PF00160	263-269	SPBC28F2.03	5-161	143	LGSN-S-
PF00166	19-24	SPCC550.06c	10-102	28	KTASGI	31
PF00171	294-302	SPBC24C6.04	52-532	292	YPKIVGETG
PF00180	79-87	SPBC1A4.02c	5-367	74	GAVGGPEW-
PF00183	32-40	SPAC926.04c	184-702	215	EKEVPEEEE
PF00183	75-82	SPAC926.04c	184-702	239	EEVDDE--
PF00183	116-123	SPAC926.04c	184-702	274	RNPSEVTK	277	280
PF00183	131-138	SPAC926.04c	184-702	289	KSLTN-DW
PF00224	12-20	SPAC4H3.10c	25-372	36	PKSNNVETL	38
PF00225	673-681	SPAC144.14	11-356	284	SNNKSLSVL
PF00227	23-31	SPAC323.02c	31-221	52	KRLTSPLME
PF00244	43-51	SPAC17A2.13c	11-233	43	RNLLSVAYK
PF00244	211-219	SPAC17A2.13c	11-233	207	LDSLSEESY	211
PF00297	9-17	SPAPB8E5.06c	1-366	9	PRHGSLGFL
PF00297	308-313	SPAPB8E5.06c	1-366	294	ASTDFD	295
PF00300	162-170	SPAC26F1.06	10-208	118	IWRRSYDIA	122	123
PF00411	105-109	SPBC18H10.13	17-135	121	TPIPT
PF00428	124-135	SPBP8B7.06	17-109	93	EAKEEEESDEDM	100
PF00428	124-135	SPCC18.14c	229-311	296	-AEEEEESDEDM	302
PF00428	124-135	SPBC3B9.13c	21-109	93	EAKEEEESDEDM
PF00428	124-135	SPBC23G7.15c	17-109	93	EEEAAEESDEDM	100
PF00433	18-26	SPBC12D12.04c	963-1003	980	LPVLT----	984
PF00433	18-26	SPAC1B9.02c	584-633	601	NVKNI-NIV
PF00433	18-26	SPAC17G8.14c	944-983	961	CPTLT----	965
PF00433	18-26	SPAC22E12.14c	548-595	565	AIDRD---F
PF00443	1064-1072	SPCC1494.05c	311-974	437	---E-----
PF00443	1064-1072	SPAC23G3.08c	208-872	402	QSSDSSQHQ
PF00443	1176-1183	SPCC1494.05c	311-974	444	---AEECW
PF00443	1176-1183	SPAC23G3.08c	208-872	467	-NVSNSSN
PF00579	256-264	SPAC2F7.13c	78-369	286	FMTDTPNKI	290
PF00676	281-298	SPAC26F1.03	83-379	305	RYGGHSMSDPGTTYRSRE	310
PF00923	268-276	SPCC1020.06c	14-316	221	VMGASFRNV
PF01213	56-64	SPCC306.09c	15-375	66	PTVSTGSPA
PF01213	414-416	SPCC306.09c	15-375	373	--P
PF01246	2019-08-03	SPCC330.14c	1-66	3	VEVCSF
PF01504	213-220	SPAC19G12.14	351-661	537	NVSQH---
PF01504	283-291	SPAC19G12.14	351-661	572	QSCNLLPT-
PF01776	103-111	SPAC11E3.15	7-116	105	YYNVVVGND
PF02114	313-319	SPBC2A9.09	25-223	216	ELGKRDS	222
PF02535	290-296	SPCC126.09	35-413	147	-----TG
PF02535	510-515	SPCC126.09	35-413	182	SSGSPS
PF02535	676-681	SPCC126.09	35-413	233	SNCDCE
PF02800	45-61	SPBC354.12	157-314	199	GRGASANIIPSSTGAAK	203
PF02878	127-137	SPAC13C5.05c	9-89	45	GVMITASHN--	51
PF02878	127-137	SPCC1840.05c	44-186	143	GVMITASHN--	149
PF02878	127-137	SPBC32F12.10	12-154	107	GIILTASHNAG	113
PF03234	9-20	SPBC9B6.10	2-124	10	KLELSDDSDIEV	17
PF03953	11-18	SPBC16A3.15c	267-396	277	SPIVSAAK
PF03999	667-672	SPAPB1A10.09	7-649	530	QNP-SR
PF03999	891-895	SPAPB1A10.09	7-649	640	SP-PK
PF04147	158-162	SPBC3F6.04c	44-825	167	GLDEG
PF04180	545-550	SPAC3F10.17	8-385	342	MDEF--
PF04615	461-465	SPAC57A7.06	199-928	543	ISEMD
PF04615	479-487	SPAC57A7.06	199-928	553	-E-FSDSDY
PF04615	578-584	SPAC57A7.06	199-928	621	SQKGEDG
PF04615	851-859	SPAC57A7.06	199-928	772	MLKPT----
PF04667	55-63	SPAC10F6.16	26-105	60	KYFDSGDYA	64
PF04847	113-125	SPAC13G6.15c	2-162	93	NWLISPPGSPPVG	97	101
PF04998	954-961	SPBC4C3.05c	1002-1634	1383	--DEDNDA
PF05470	7-20	SPAC4A8.16c	152-713	155	-RGESSEESSDEEE	162	163
PF05793	576-580	SPCC1620.09c	49-243	235	AGSAS
PF06017	14-22	SPBC146.13c	765-958	778	RRRYSILGS	782
PF07690	634-655	SPAC1B3.16c	89-491	283	---KEHRKSL---SSFIPLP--	288	290
PF07690	634-655	SPBC1271.10c	61-506	253	---SNDQLTV---KEDFDLKDM	253
PF07690	678-693	SPBC1271.10c	61-506	270	SDIKPDVEKSDAM---
PF07690	753-768	SPAC1B3.16c	89-491	309	FLTPADK---------
PF07690	753-768	SPBC1271.10c	61-506	301	--QPIYS---------
PF07690	753-768	SPCC613.01	86-444	301	--APL-----------
PF07690	784-794	SPAC1B3.16c	89-491	316	SLHSRYIAEMN
PF07690	866-874	SPBC1271.10c	61-506	315	--LIT----
PF08172	88-92	SPCC364.04c	400-623	453	SPTSS	453
PF08326	417-423	SPAC56E4.04c	778-1517	1167	TPSYENS	1167
PF08326	428-438	SPAC56E4.04c	778-1517	1178	---QSVSDLSW	1179
PF08553	293-298	SPBC1685.14c	1-789	233	---KTE
PF08597	117-124	SPAC3A12.13c	1-274	96	AAAKEESL	102
PF08911	17-28	SPCC18B5.07c	2-82	16	DSDDD---RHG-	17
PF10310	468-478	SPCC1322.09	15-423	312	DDEDASESPMV
PF10584	8-13	SPAC323.02c	8-30	15	FSPEGR	16
PF10584	8-13	SPCC1442.06	5-27	12	FSPNGK	13
PF10584	8-13	SPAC6G10.04c	6-28	13	WSPQGR	14
PF12722	1004-1014	SPAP27G11.12	1-796	606	F-GFTNLKDVT
PF12722	1004-1014	SPAC17A5.16	1-878	675	FKKVATVEDDS
PF13805	11-24	SPCC736.15	2-264	12	RAPTASQLLNPPPP	15	17
PF13805	230-238	SPCC736.15	2-264	229	DTPVTPGEA	233
PF16275	79-90	SPCC962.06c	69-181	129	--ERSPSPPPQY	131	133
