# Supplementary material for: Conserved phosphorylation hotspots in eukaryotic protein domain families
Source: Nat Commun. 2019 Apr 29;10:1977. doi: 10.1038/s41467-019-09952-x (PMC6488607; doi:10.1038/s41467-019-09952-x)
Supplement: Supplementary file 7 — Source Data [file 41467_2019_9952_MOESM7_ESM.zip]

Archive with 2 entries (2 files):
-  sourcedata_supp2b3c.pdf
- source data_growth_curve_figure_6d.xlsx
