# Supplementary material for: Conserved phosphorylation hotspots in eukaryotic protein domain families
Source: Nat Commun. 2019 Apr 29;10:1977. doi: 10.1038/s41467-019-09952-x (PMC6488607; doi:10.1038/s41467-019-09952-x)
Supplement: Supplementary file 7 — Source Data [file 41467_2019_9952_MOESM7_ESM.zip › source data_growth_curve_figure_6d.xlsx]

## Sheet: growth data
Cycle Nr.	Time [s]	Temp. [°C]	E1	E2	E3	E4	E5	E6	E7	E8	E9	E10	E11	E12	RPS14A control_YPD	stdev	F12	G1	G2	G3	G4	G5	G6	G7	G8	G9	G10	G11	RPS14A T119A_YPD	stdev	G12	H1	H2	H3	H4	H5	H6	H7	H8	H9	H10	H11	RPS14A S123A_YPD	stdev
1	0	22.5	0.1321	0.1305	0.129	0.1289	0.1318	0.1281	0.1259	0.1268	0.1221	0.1274	0.122	0.1206	0.127691	0.00339542	0.12	0.1265	0.1281	0.1256	0.1236	0.1282	0.1248	0.1262	0.1269	0.1203	0.1218	0.1265	0.125318	0.00250951	0.1204	0.1308	0.1311	0.1267	0.1287	0.1262	0.1312	0.1277	0.1245	0.1253	0.1242	0.1283	0.1277	0.00257449
2	1200	24.9	0.133	0.131	0.1311	0.1296	0.1332	0.129	0.1266	0.1271	0.123	0.1271	0.1229	0.1212	0.128509	0.00354893	0.1214	0.1268	0.1284	0.1257	0.1238	0.1287	0.1251	0.1269	0.1272	0.1204	0.1219	0.1271	0.125636	0.00263829	0.1223	0.1313	0.1315	0.1276	0.1296	0.1271	0.132	0.1278	0.1247	0.1255	0.1259	0.1288	0.128345	0.00252165
3	2400	25.6	0.134	0.132	0.1316	0.1306	0.1337	0.1298	0.1272	0.1285	0.1238	0.1296	0.1241	0.1219	0.129536	0.00343199	0.1224	0.128	0.1292	0.127	0.125	0.129	0.1261	0.1273	0.1282	0.1213	0.123	0.1279	0.126545	0.0025141	0.1221	0.131	0.1315	0.1275	0.1299	0.1271	0.1321	0.1284	0.1251	0.126	0.1261	0.1291	0.128527	0.00238876
4	3600	25	0.1352	0.1327	0.1321	0.131	0.1347	0.1306	0.1279	0.1291	0.1246	0.1292	0.1245	0.1222	0.130145	0.00356689	0.1222	0.1285	0.13	0.1276	0.1254	0.1298	0.1266	0.1279	0.129	0.1218	0.1235	0.1284	0.127136	0.00260817	0.1221	0.1319	0.1324	0.1297	0.1302	0.1277	0.1325	0.129	0.1292	0.1265	0.1267	0.1295	0.129573	0.00209909
5	4800.1	25.4	0.1354	0.1331	0.132	0.1314	0.1354	0.1312	0.1283	0.1297	0.1252	0.131	0.1254	0.1222	0.130736	0.00342849	0.1228	0.129	0.1302	0.1278	0.1259	0.1304	0.1273	0.1285	0.1294	0.1222	0.1238	0.129	0.127591	0.00263038	0.1225	0.132	0.1326	0.1291	0.1306	0.1285	0.1334	0.13	0.1288	0.1273	0.1272	0.1304	0.129991	0.0020608
6	6000.1	25.3	0.1359	0.1336	0.1346	0.1321	0.1356	0.1315	0.1285	0.1301	0.1256	0.1304	0.1259	0.1218	0.131255	0.00358088	0.1219	0.1296	0.1305	0.1279	0.1261	0.1303	0.1272	0.1286	0.1295	0.1222	0.1241	0.1293	0.127755	0.00266172	0.1221	0.1323	0.1332	0.1294	0.1314	0.1287	0.1338	0.1303	0.1293	0.1277	0.1277	0.131	0.130436	0.0020987
7	7200.1	25.3	0.1368	0.1344	0.1328	0.1325	0.1363	0.1318	0.1292	0.131	0.1263	0.1323	0.1265	0.1222	0.131809	0.00345672	0.1224	0.1297	0.1308	0.1284	0.1264	0.1307	0.1276	0.1291	0.13	0.1228	0.1246	0.1294	0.128136	0.00257809	0.1223	0.1345	0.1339	0.1303	0.1321	0.1296	0.1341	0.1314	0.1303	0.1288	0.1286	0.132	0.131418	0.00210372
8	8400.1	25.4	0.137	0.1345	0.1326	0.133	0.1364	0.132	0.1292	0.1313	0.1267	0.1323	0.1266	0.1218	0.131964	0.00342966	0.1222	0.13	0.131	0.1283	0.1269	0.1307	0.1278	0.129	0.1301	0.123	0.1246	0.1296	0.128273	0.0025562	0.1231	0.1351	0.1344	0.1302	0.1325	0.1299	0.1346	0.1317	0.1304	0.129	0.1288	0.1321	0.1317	0.00225699
9	9600.1	25.4	0.1374	0.1352	0.1331	0.1332	0.1374	0.1328	0.1297	0.1325	0.1271	0.1337	0.1274	0.1212	0.132682	0.00346895	0.1215	0.1303	0.1314	0.1288	0.1271	0.1314	0.1284	0.1293	0.1307	0.1234	0.1253	0.1302	0.128755	0.00256958	0.122	0.1359	0.1353	0.1315	0.1331	0.1311	0.1359	0.1327	0.1329	0.1302	0.1305	0.1332	0.132936	0.00205342
10	10800.1	25.4	0.1388	0.1366	0.1356	0.135	0.1386	0.1344	0.1313	0.1335	0.1287	0.1347	0.1289	0.1218	0.134191	0.00341188	0.1223	0.131	0.1322	0.1294	0.1281	0.132	0.1291	0.1304	0.1311	0.1242	0.1258	0.1308	0.129464	0.00254451	0.1224	0.1375	0.1368	0.1326	0.1345	0.1323	0.1373	0.1345	0.1343	0.1318	0.1313	0.1349	0.134345	0.00219197
11	12000.1	25.3	0.1395	0.137	0.1353	0.1351	0.1393	0.1346	0.1317	0.1341	0.1292	0.1357	0.1296	0.1214	0.134645	0.00341478	0.1219	0.1312	0.1323	0.1298	0.1281	0.1324	0.1292	0.1306	0.1317	0.1245	0.1261	0.1311	0.129727	0.00256675	0.1226	0.138	0.1373	0.1336	0.1352	0.1333	0.1379	0.1351	0.1351	0.1324	0.1323	0.1356	0.135073	0.00204846
12	13200.2	25.3	0.1407	0.1386	0.1364	0.1364	0.1406	0.1357	0.1327	0.1354	0.1306	0.1372	0.131	0.1218	0.135936	0.00342382	0.1214	0.1319	0.1333	0.1305	0.1289	0.1331	0.13	0.1312	0.1322	0.1251	0.1271	0.132	0.130482	0.00256352	0.1225	0.1395	0.1391	0.1349	0.1369	0.1349	0.1394	0.1366	0.1359	0.1343	0.1339	0.1373	0.136609	0.00204766
13	14400.2	25.3	0.1419	0.1396	0.1375	0.1376	0.1415	0.1365	0.1339	0.1362	0.1313	0.1381	0.132	0.1214	0.136918	0.003475	0.1219	0.1325	0.1337	0.1309	0.1295	0.1333	0.1303	0.1316	0.1328	0.1255	0.1276	0.1323	0.130909	0.00254144	0.1227	0.1411	0.1404	0.1363	0.1382	0.1361	0.1405	0.1381	0.1362	0.1353	0.1351	0.1387	0.137818	0.00217339
14	15600.2	25.3	0.1431	0.1407	0.139	0.139	0.143	0.1384	0.1354	0.1375	0.1328	0.1397	0.1337	0.1216	0.138391	0.00337948	0.1215	0.133	0.134	0.1315	0.1302	0.1342	0.1314	0.1325	0.1333	0.1261	0.1282	0.133	0.131582	0.00252896	0.1226	0.1427	0.1417	0.138	0.1397	0.1377	0.1425	0.14	0.1394	0.1372	0.1369	0.1406	0.139673	0.00206886
15	16800.2	25.3	0.1451	0.1424	0.1402	0.1404	0.1444	0.1396	0.1366	0.1393	0.1347	0.1414	0.1354	0.1215	0.139955	0.00338714	0.1217	0.1345	0.1348	0.1321	0.1308	0.1346	0.1319	0.133	0.1343	0.1272	0.129	0.1338	0.132364	0.00249851	0.1225	0.1453	0.1435	0.1396	0.1416	0.1396	0.1441	0.1417	0.14	0.1395	0.139	0.1428	0.141518	0.00216001
16	18000.2	25.4	0.147	0.1442	0.1422	0.1424	0.1462	0.1416	0.1388	0.1413	0.1367	0.1435	0.1377	0.1218	0.141964	0.00327697	0.1218	0.1352	0.1355	0.1332	0.1318	0.1356	0.1331	0.1341	0.1351	0.1283	0.1301	0.1349	0.133355	0.00240182	0.1229	0.1475	0.1456	0.1416	0.1436	0.1415	0.1465	0.1442	0.1443	0.1418	0.1415	0.1454	0.143955	0.00215377
17	19200.2	25.3	0.1493	0.1464	0.1448	0.1445	0.1484	0.1435	0.1406	0.1437	0.1386	0.1458	0.1397	0.1216	0.144118	0.00341667	0.122	0.1362	0.1365	0.1342	0.1328	0.1364	0.134	0.1351	0.1364	0.1291	0.1312	0.1359	0.134345	0.00243818	0.1225	0.1505	0.1481	0.1445	0.146	0.1443	0.149	0.1469	0.1453	0.1444	0.1439	0.1479	0.146436	0.00220421
18	20400.3	25.4	0.1519	0.1492	0.1505	0.147	0.1507	0.1456	0.1433	0.1456	0.1413	0.1481	0.1428	0.1219	0.146909	0.00351638	0.1222	0.1373	0.1379	0.135	0.1338	0.1374	0.1349	0.1364	0.1372	0.1304	0.1322	0.1372	0.135427	0.00244012	0.123	0.1538	0.151	0.1468	0.1488	0.1469	0.1515	0.1502	0.1486	0.1477	0.147	0.1513	0.149418	0.0023073
19	21600.3	25.3	0.1547	0.1511	0.1541	0.1494	0.1534	0.1482	0.1459	0.1481	0.144	0.151	0.1452	0.1218	0.149555	0.00365441	0.1217	0.1383	0.1385	0.1365	0.1349	0.1385	0.1359	0.1377	0.1381	0.1316	0.1336	0.1379	0.1365	0.00229216	0.123	0.1568	0.1534	0.1499	0.1517	0.1499	0.1546	0.1534	0.1516	0.1507	0.1499	0.1542	0.152373	0.00228477
20	22800.3	25.3	0.1581	0.1547	0.1585	0.1529	0.1566	0.1517	0.1487	0.1515	0.1473	0.1547	0.1488	0.1216	0.153045	0.00384119	0.122	0.1394	0.1398	0.1375	0.1365	0.1396	0.1377	0.1388	0.1396	0.1329	0.1351	0.1393	0.137836	0.00222183	0.1227	0.1603	0.1571	0.1532	0.1552	0.1534	0.1583	0.1569	0.1555	0.1548	0.1537	0.1582	0.156055	0.00229842
21	24000.3	25.4	0.1615	0.1584	0.1648	0.1563	0.16	0.1549	0.1522	0.1548	0.1507	0.155	0.1527	0.1215	0.156482	0.00429018	0.1211	0.1408	0.1415	0.1387	0.1379	0.1411	0.1394	0.1402	0.141	0.1343	0.1364	0.1406	0.139264	0.00226816	0.1222	0.1642	0.161	0.1568	0.159	0.1576	0.1621	0.1612	0.1598	0.1591	0.1575	0.1627	0.160091	0.00236197
22	25200.3	25.3	0.166	0.1624	0.1703	0.1601	0.1636	0.1585	0.1559	0.1589	0.1548	0.1601	0.1572	0.1215	0.160709	0.00458747	0.1218	0.1426	0.1427	0.1402	0.1392	0.1423	0.1405	0.1417	0.1426	0.1359	0.1381	0.1423	0.140736	0.00222857	0.1224	0.1697	0.1654	0.1612	0.1633	0.1616	0.1664	0.1662	0.1648	0.1641	0.1627	0.168	0.164855	0.00263528
23	26400.3	25.5	0.1706	0.1669	0.1763	0.1648	0.1689	0.1632	0.1605	0.1634	0.1593	0.1672	0.1625	0.1216	0.165782	0.0049073	0.1206	0.144	0.1444	0.1421	0.1413	0.1446	0.1427	0.1437	0.1445	0.1376	0.141	0.1445	0.142764	0.00216438	0.1221	0.1754	0.1701	0.1661	0.1683	0.1677	0.1716	0.1718	0.1689	0.1697	0.168	0.1737	0.170118	0.00277843
24	27600.3	25.4	0.1758	0.1723	0.1825	0.1701	0.174	0.1684	0.1658	0.1687	0.1648	0.1734	0.1683	0.122	0.171282	0.00506455	0.1208	0.1455	0.1459	0.1435	0.1429	0.1461	0.145	0.1455	0.1464	0.1393	0.1429	0.1459	0.144445	0.0021323	0.1222	0.182	0.1756	0.1719	0.1743	0.1733	0.1775	0.1782	0.1756	0.1759	0.174	0.1804	0.176245	0.00305135
25	28800.3	25.3	0.1818	0.1779	0.1885	0.1758	0.1798	0.1737	0.1713	0.174	0.1708	0.1798	0.1747	0.1215	0.1771	0.00518864	0.1213	0.1473	0.1473	0.1452	0.1446	0.1475	0.1466	0.1474	0.1478	0.1413	0.1447	0.1478	0.146136	0.00201508	0.1217	0.1895	0.1817	0.1782	0.1804	0.1798	0.1838	0.1853	0.1819	0.1834	0.1812	0.1876	0.182982	0.00340112
26	30000.4	25.3	0.189	0.185	0.1979	0.1821	0.1863	0.1803	0.1778	0.1806	0.1775	0.1867	0.1822	0.1217	0.184127	0.00586858	0.1208	0.1498	0.1499	0.1477	0.1469	0.15	0.1493	0.1496	0.1504	0.1437	0.1472	0.15	0.148591	0.0020359	0.1212	0.1976	0.1888	0.1852	0.1872	0.1872	0.1912	0.1932	0.1896	0.1916	0.1887	0.1962	0.190591	0.00385499
27	31200.4	25.3	0.1976	0.1935	0.2086	0.1906	0.1944	0.1878	0.186	0.1887	0.1858	0.1953	0.1914	0.1217	0.1927	0.00652472	0.1214	0.1533	0.1526	0.1503	0.1498	0.1523	0.1519	0.1526	0.1531	0.1466	0.1504	0.1531	0.151455	0.0020275	0.1219	0.207	0.1973	0.1938	0.1959	0.1959	0.1995	0.2029	0.1976	0.2011	0.1983	0.2058	0.199555	0.00422288
28	32400.4	25.4	0.2064	0.2016	0.2192	0.1986	0.2028	0.1961	0.1939	0.1967	0.1947	0.2043	0.2012	0.1217	0.201409	0.00715157	0.1214	0.1554	0.1545	0.1526	0.1523	0.1546	0.1553	0.1553	0.1558	0.1496	0.1534	0.1559	0.154064	0.00193198	0.1216	0.2171	0.2059	0.2029	0.2047	0.2052	0.209	0.2129	0.2063	0.2117	0.208	0.2169	0.209145	0.00488188
29	33600.4	25.3	0.2161	0.2118	0.2319	0.2083	0.2129	0.2054	0.2032	0.2057	0.2046	0.2146	0.2118	0.1216	0.211482	0.0080415	0.1213	0.1585	0.1575	0.1555	0.1552	0.1578	0.1585	0.1582	0.1584	0.1524	0.1565	0.1587	0.157018	0.00196409	0.1218	0.228	0.216	0.213	0.2148	0.2161	0.2194	0.2242	0.2162	0.2233	0.2192	0.2285	0.219882	0.00536019
30	34800.4	25.3	0.2283	0.2239	0.2471	0.2198	0.2241	0.2166	0.2146	0.2166	0.2164	0.2268	0.2255	0.122	0.223609	0.00913131	0.1219	0.1625	0.161	0.1591	0.1591	0.1611	0.1629	0.162	0.1622	0.1562	0.1606	0.1626	0.160845	0.00202552	0.122	0.2411	0.2281	0.2247	0.2267	0.2282	0.2314	0.2375	0.2272	0.2366	0.2324	0.2429	0.232436	0.00620907
31	36000.4	25.3	0.2415	0.2369	0.2641	0.2321	0.2366	0.228	0.2268	0.2283	0.2292	0.2397	0.24	0.1218	0.236655	0.0105612	0.1211	0.1659	0.1643	0.1619	0.1622	0.1642	0.1659	0.1655	0.1655	0.1597	0.1647	0.1662	0.164182	0.00207259	0.1224	0.2549	0.2406	0.2372	0.2393	0.2417	0.244	0.2516	0.2395	0.2513	0.2463	0.258	0.245855	0.0070622
32	37200.5	25.3	0.2562	0.2513	0.2802	0.2462	0.2505	0.2414	0.2407	0.2417	0.2439	0.2541	0.256	0.1217	0.251109	0.0112814	0.1217	0.17	0.1679	0.1659	0.1665	0.168	0.1701	0.1698	0.1699	0.164	0.1693	0.1703	0.168336	0.00208963	0.1224	0.2705	0.2548	0.2515	0.2538	0.2562	0.2589	0.2679	0.2535	0.2684	0.2625	0.2746	0.261145	0.00802388
33	38400.5	25.3	0.2726	0.268	0.3032	0.2621	0.2665	0.2568	0.2563	0.2565	0.2599	0.2702	0.2738	0.1215	0.267809	0.0133997	0.1212	0.1744	0.1721	0.1701	0.171	0.172	0.1736	0.1744	0.1741	0.1683	0.1744	0.1747	0.172645	0.00212761	0.1219	0.2876	0.2705	0.2675	0.27	0.2731	0.2758	0.2859	0.268	0.2869	0.2802	0.2935	0.278091	0.00915494
34	39600.5	25.2	0.2916	0.2863	0.3283	0.2796	0.2843	0.2735	0.2739	0.273	0.2781	0.2874	0.2944	0.1221	0.2864	0.0157144	0.1224	0.1796	0.1767	0.1752	0.176	0.1768	0.1788	0.1796	0.179	0.1735	0.1796	0.1799	0.1777	0.00217164	0.1223	0.3071	0.2889	0.2858	0.2885	0.2921	0.2949	0.3061	0.2854	0.309	0.2999	0.3155	0.297564	0.0104989
35	40800.5	25.3	0.3113	0.306	0.3522	0.2991	0.3039	0.2922	0.2931	0.2911	0.2985	0.3057	0.3166	0.1221	0.306336	0.0172072	0.1224	0.1845	0.1815	0.1799	0.1811	0.1816	0.1841	0.1851	0.1843	0.1792	0.1852	0.1853	0.182891	0.0022678	0.1226	0.3293	0.3093	0.3064	0.3095	0.3134	0.3176	0.329	0.3058	0.3361	0.3235	0.3403	0.320018	0.0122951
36	42000.5	25.3	0.3345	0.3289	0.3799	0.3207	0.3258	0.3132	0.3151	0.3117	0.3213	0.3272	0.3418	0.122	0.3291	0.0191536	0.1212	0.1907	0.187	0.1857	0.1872	0.1871	0.1902	0.1914	0.1907	0.1855	0.1925	0.1916	0.189055	0.00256802	0.1225	0.3604	0.3345	0.3324	0.3351	0.3403	0.3475	0.3559	0.3319	0.3727	0.3542	0.3717	0.348782	0.0152658
37	43200.5	25.3	0.3591	0.3534	0.4095	0.3446	0.3498	0.336	0.3387	0.3342	0.3463	0.3508	0.3694	0.1221	0.3538	0.02114	0.1212	0.197	0.1924	0.1913	0.1935	0.1932	0.1961	0.198	0.197	0.192	0.1995	0.1984	0.195309	0.00289671	0.1226	0.3988	0.3664	0.3623	0.3675	0.3721	0.3869	0.3878	0.3676	0.4233	0.3948	0.4136	0.385555	0.0205331
38	44400.5	25.3	0.3868	0.3817	0.4414	0.3707	0.3766	0.362	0.3652	0.359	0.3738	0.3774	0.4002	0.1215	0.381345	0.0230966	0.1201	0.2042	0.1992	0.1979	0.2005	0.2001	0.2032	0.2053	0.204	0.1995	0.208	0.2063	0.202564	0.00330039	0.1221	0.4492	0.412	0.4024	0.41	0.417	0.442	0.4326	0.4277	0.4867	0.4506	0.4766	0.436982	0.0273021
39	45600.5	25.3	0.4164	0.4115	0.4757	0.3994	0.4051	0.3898	0.3943	0.3872	0.4042	0.4059	0.4325	0.1216	0.411091	0.024928	0.1198	0.2125	0.2062	0.2055	0.2085	0.2068	0.2108	0.2136	0.212	0.208	0.2165	0.214	0.2104	0.00362657	0.1221	0.5069	0.4746	0.456	0.4653	0.4718	0.5121	0.4876	0.5284	0.5629	0.5189	0.55	0.503136	0.0352707
40	46800.6	25.3	0.4494	0.4451	0.5069	0.4316	0.4372	0.4209	0.4257	0.4176	0.4367	0.4362	0.4683	0.122	0.443236	0.0253977	0.1201	0.2227	0.2143	0.2138	0.2169	0.2148	0.2195	0.2224	0.221	0.2165	0.2261	0.2234	0.219218	0.00419733	0.1212	0.5771	0.5528	0.5251	0.5347	0.5447	0.5936	0.5545	0.6272	0.6384	0.6026	0.6296	0.580027	0.0406263
41	48000.6	25.3	0.4833	0.481	0.5435	0.4653	0.4714	0.4539	0.4612	0.4496	0.4721	0.4697	0.5064	0.1217	0.477945	0.0266684	0.12	0.2316	0.2227	0.2222	0.2262	0.2235	0.2289	0.2319	0.2298	0.2262	0.2365	0.2328	0.228391	0.00462914	0.1221	0.6465	0.6344	0.606	0.6147	0.6332	0.6675	0.6332	0.6985	0.7057	0.6867	0.7031	0.657227	0.0365446
42	49200.6	25.3	0.5225	0.5218	0.5834	0.5022	0.5091	0.4905	0.4999	0.487	0.5109	0.5077	0.5477	0.1215	0.516609	0.027754	0.1209	0.2425	0.2324	0.2322	0.237	0.2335	0.2395	0.2432	0.2404	0.2371	0.2483	0.2435	0.239055	0.00516205	0.1217	0.7158	0.7137	0.6896	0.702	0.7138	0.736	0.7123	0.7566	0.7591	0.7589	0.7699	0.729791	0.0273429
43	50400.6	25.3	0.5651	0.5681	0.6287	0.5431	0.5506	0.5311	0.5457	0.5291	0.5532	0.5513	0.5944	0.1214	0.560036	0.0291291	0.1206	0.2536	0.2427	0.2427	0.248	0.244	0.2507	0.2544	0.252	0.249	0.2609	0.2556	0.250327	0.00577392	0.122	0.7722	0.774	0.7573	0.7688	0.7709	0.7828	0.7828	0.8022	0.8061	0.8053	0.8139	0.785118	0.0187383
44	51600.6	25.4	0.612	0.6196	0.6863	0.5883	0.598	0.5769	0.6019	0.5781	0.6008	0.6011	0.6451	0.1221	0.609827	0.0317917	0.1219	0.2664	0.2547	0.2549	0.2603	0.2557	0.2638	0.2677	0.265	0.2625	0.2752	0.269	0.2632	0.00646545	0.1225	0.825	0.8207	0.8172	0.8189	0.8243	0.8239	0.8336	0.8417	0.844	0.8461	0.8537	0.831736	0.0126563
45	52800.6	25.5	0.6659	0.6856	0.7636	0.6419	0.6528	0.6299	0.6738	0.6404	0.6551	0.6627	0.7048	0.1216	0.670591	0.0375336	0.1218	0.2809	0.2674	0.2677	0.2744	0.2686	0.278	0.2825	0.28	0.2775	0.2915	0.284	0.2775	0.00753778	0.1215	0.8672	0.8642	0.8639	0.8613	0.8632	0.8589	0.8747	0.8743	0.8766	0.8806	0.8865	0.870127	0.00890169
46	54000.6	25.5	0.7274	0.7599	0.8201	0.7049	0.7151	0.6924	0.7597	0.7221	0.715	0.7362	0.7745	0.1217	0.738845	0.0368946	0.1215	0.2962	0.2817	0.2824	0.2897	0.2839	0.2949	0.2986	0.2957	0.2937	0.3089	0.3014	0.293373	0.00841773	0.1217	0.9053	0.9042	0.9073	0.9008	0.9027	0.8947	0.91	0.9217	0.9093	0.9167	0.9203	0.908455	0.00834942
47	55200.7	25.5	0.8097	0.8457	0.8822	0.7831	0.7921	0.7775	0.8526	0.8127	0.7892	0.8349	0.8589	0.1215	0.821691	0.0351428	0.1208	0.3132	0.2972	0.2996	0.3063	0.3013	0.3123	0.3157	0.3138	0.3118	0.3284	0.3203	0.3109	0.00928881	0.1218	0.9348	0.9309	0.9392	0.9284	0.9293	0.9191	0.9363	0.9477	0.9314	0.9393	0.9423	0.934427	0.00779399
48	56400.7	25.4	0.9063	0.9219	0.9387	0.872	0.8794	0.8752	0.9233	0.9001	0.8758	0.933	0.9433	0.1213	0.906273	0.0273861	0.12	0.3351	0.3163	0.3199	0.3259	0.3212	0.3325	0.3357	0.3374	0.333	0.3506	0.3445	0.332009	0.0105008	0.1213	0.9631	0.9579	0.9696	0.9585	0.9588	0.9453	0.9645	0.9767	0.9578	0.9641	0.9661	0.962036	0.00798966
49	57600.7	25.4	0.9891	0.9823	0.987	0.963	0.9634	0.9614	0.9802	0.9684	0.9507	1.0104	1.0119	0.1216	0.978891	0.0199222	0.1209	0.363	0.3388	0.3433	0.3477	0.3446	0.3584	0.3599	0.3664	0.3612	0.3766	0.3738	0.357609	0.0125454	0.1215	0.9899	0.9834	0.9979	0.9859	0.9854	0.9715	0.9908	1.0019	0.982	0.9879	0.99	0.987873	0.00804414
50	58800.7	25.4	1.0462	1.0243	1.0252	1.0286	1.0216	1.0241	0.9943	1.0115	0.9997	1.0575	1.0582	0.1219	1.02647	0.0209159	0.1209	0.4001	0.3674	0.3712	0.3729	0.3753	0.3897	0.389	0.4052	0.3938	0.408	0.4139	0.389682	0.0161721	0.1217	1.0111	1.0036	1.0201	1.0048	1.0054	0.99	1.0102	1.0223	1.0009	1.0061	1.0071	1.00742	0.00881372
51	60000.7	25.3	1.0884	1.0592	1.0588	1.0743	1.0632	1.0704	1.0473	1.0321	1.0319	1.0953	1.093	0.1216	1.0649	0.0222077	0.1217	0.4629	0.4059	0.4091	0.4061	0.4196	0.4303	0.4273	0.4588	0.4362	0.4486	0.4668	0.433782	0.0227981	0.1215	1.0339	1.0271	1.0433	1.0287	1.0281	1.0103	1.0313	1.0439	1.0226	1.0278	1.0274	1.02949	0.00923205
52	61200.7	25.3	1.1183	1.0874	1.0866	1.1078	1.0947	1.1038	1.0723	1.0559	1.056	1.119	1.1197	0.1219	1.09286	0.023693	0.1211	0.5424	0.4631	0.4668	0.4538	0.4838	0.4875	0.4901	0.5454	0.5054	0.504	0.5474	0.499064	0.0335502	0.1212	1.0504	1.0428	1.0617	1.0446	1.0457	1.0249	1.0466	1.059	1.0363	1.0419	1.043	1.04517	0.0100254
53	62400.8	25.3	1.1458	1.1109	1.111	1.1354	1.1201	1.1325	1.0924	1.0746	1.0771	1.14	1.143	0.1217	1.11662	0.0258639	0.1212	0.6414	0.5545	0.5556	0.5308	0.5818	0.5742	0.5923	0.663	0.6102	0.5917	0.6589	0.595855	0.0436148	0.1213	1.0692	1.0612	1.0803	1.0631	1.0626	1.0436	1.0658	1.0771	1.0539	1.0605	1.0614	1.06352	0.0100639
54	63600.8	25.3	1.1668	1.1305	1.1325	1.1575	1.1408	1.1552	1.107	1.0904	1.0916	1.1526	1.1619	0.1216	1.13516	0.0277047	0.1211	0.7242	0.6632	0.663	0.6306	0.6859	0.6739	0.6973	0.7557	0.7236	0.6932	0.7535	0.696736	0.0393234	0.1215	1.0848	1.077	1.096	1.079	1.0765	1.0579	1.0812	1.0901	1.0669	1.0741	1.0749	1.07804	0.0104075
55	64800.8	25.3	1.1833	1.1458	1.1507	1.175	1.1573	1.1662	1.1178	1.1065	1.1078	1.1665	1.1774	0.1216	1.15039	0.0279267	0.1207	0.783	0.7571	0.7552	0.7377	0.7699	0.7619	0.7844	0.8256	0.8115	0.79	0.8287	0.782273	0.0297879	0.1212	1.0945	1.0865	1.106	1.0882	1.0869	1.066	1.0894	1.1005	1.0744	1.0835	1.0835	1.08722	0.0110937
56	66000.8	25.4	1.1987	1.1604	1.1696	1.1918	1.1717	1.1831	1.1298	1.1177	1.1135	1.1633	1.1933	0.1213	1.16299	0.0302601	0.1209	0.8345	0.8221	0.8247	0.8197	0.828	0.822	0.8403	0.8718	0.866	0.8538	0.8765	0.841764	0.0215422	0.1208	1.106	1.0973	1.1175	1.0991	1.0974	1.0773	1.0996	1.1118	1.086	1.092	1.0914	1.09776	0.0113611
57	67200.8	25.5	1.2119	1.173	1.1817	1.2056	1.1853	1.1962	1.1488	1.1307	1.1269	1.1496	1.194	0.1219	1.17306	0.0297151	0.1217	0.8772	0.8718	0.8778	0.8739	0.8723	0.8672	0.8858	0.9134	0.9098	0.9025	0.9186	0.888209	0.0190589	0.1214	1.1167	1.1077	1.1282	1.1091	1.109	1.0894	1.1112	1.1233	1.0978	1.1031	1.1029	1.10895	0.0110478
58	68400.8	25.5	1.2234	1.1852	1.1874	1.2178	1.1964	1.2072	1.1637	1.1409	1.1377	1.1553	1.1996	0.1216	1.18315	0.0297863	0.1218	0.9143	0.9134	0.9205	0.9184	0.9094	0.9029	0.9237	0.9486	0.9454	0.941	0.9533	0.926445	0.0174738	0.1217	1.127	1.1171	1.1383	1.1194	1.119	1.0986	1.1203	1.132	1.1062	1.1121	1.1109	1.11826	0.0113939
59	69600.8	25.4	1.2333	1.1948	1.1982	1.2289	1.2059	1.2179	1.176	1.1502	1.1464	1.1604	1.2062	0.1215	1.19256	0.0304252	0.1212	0.9497	0.9514	0.957	0.9558	0.9436	0.9359	0.958	0.9805	0.9783	0.9759	0.9849	0.961	0.0163628	0.1216	1.1382	1.129	1.1494	1.1312	1.1306	1.1087	1.1304	1.1428	1.1168	1.1221	1.1198	1.129	0.0118058
60	70800.8	25.5	1.2433	1.2041	1.2084	1.2384	1.214	1.2239	1.1877	1.1564	1.1536	1.1652	1.2102	0.1212	1.20047	0.0311799	0.1204	0.981	0.9836	0.9873	0.9848	0.9716	0.9765	0.9884	1.0077	1.0058	1.0051	1.0134	0.991382	0.0141321	0.1216	1.1489	1.1387	1.1596	1.1409	1.14	1.1165	1.139	1.1508	1.1251	1.1324	1.1279	1.13816	0.0123485
61	72000.9	25.5	1.2504	1.211	1.2166	1.2462	1.2216	1.2295	1.1982	1.162	1.1592	1.1703	1.2149	0.1226	1.20726	0.0316916	0.1207	1.0013	1.0092	1.0073	1.0069	0.9966	1.0023	1.0125	1.0312	1.0283	1.0293	1.0301	1.01409	0.0130961	0.1221	1.156	1.1457	1.1668	1.1447	1.1451	1.1235	1.146	1.1574	1.1312	1.1409	1.1364	1.14488	0.0122266
62	73200.9	25.3	1.2557	1.2164	1.2236	1.2527	1.2274	1.2348	1.2074	1.1669	1.1639	1.1732	1.218	0.1218	1.21273	0.0322203	0.1204	1.0181	1.0317	1.0288	1.0298	1.0166	1.0276	1.034	1.0516	1.0436	1.0464	1.0505	1.03443	0.0121343	0.1216	1.1594	1.1505	1.1717	1.1487	1.1494	1.1286	1.151	1.1623	1.1353	1.1451	1.14	1.14927	0.0122722
63	74400.9	25.4	1.2615	1.2218	1.23	1.258	1.2329	1.2408	1.2151	1.1712	1.1698	1.1773	1.222	0.122	1.21822	0.0325367	0.1207	1.0477	1.0524	1.0494	1.056	1.0382	1.0455	1.0547	1.0706	1.0575	1.0612	1.0672	1.05458	0.00948659	0.1215	1.1666	1.1568	1.1782	1.1567	1.1571	1.136	1.158	1.1688	1.1427	1.1515	1.1468	1.15629	0.0120674
64	75600.9	25.3	1.2664	1.2266	1.2353	1.2627	1.2393	1.2459	1.2214	1.1753	1.1726	1.1804	1.2249	0.1215	1.2228	0.0332414	0.1208	1.0612	1.0709	1.068	1.0742	1.0556	1.0672	1.0733	1.0873	1.0728	1.0765	1.089	1.07236	0.00987372	0.1208	1.1735	1.1623	1.1834	1.1623	1.1634	1.1435	1.1654	1.1755	1.149	1.1554	1.151	1.16225	0.0120885
65
End Time:

## Sheet: median & std
	Median					stdev
Time [s]	RPS14A control	RPS14A T119A	RPS14A S123A	Time (h)		RPS14A control_YPD	RPS14A T119A_YPD	RPS14A S123A_YPD
0	0.127691	0.125318	0.1277	0		0.00339542	0.00250951	0.00257449
1200	0.128509	0.125636	0.128345	0.333333		0.00354893	0.00263829	0.00252165
2400	0.129536	0.126545	0.128527	0.666667		0.00343199	0.0025141	0.00238876
3600	0.130145	0.127136	0.129573	1		0.00356689	0.00260817	0.00209909
4800.1	0.130736	0.127591	0.129991	1.33336		0.00342849	0.00263038	0.0020608
6000.1	0.131255	0.127755	0.130436	1.66669		0.00358088	0.00266172	0.0020987
7200.1	0.131809	0.128136	0.131418	2.00003		0.00345672	0.00257809	0.00210372
8400.1	0.131964	0.128273	0.1317	2.33336		0.00342966	0.0025562	0.00225699
9600.1	0.132682	0.128755	0.132936	2.66669		0.00346895	0.00256958	0.00205342
10800.1	0.134191	0.129464	0.134345	3.00003		0.00341188	0.00254451	0.00219197
12000.1	0.134645	0.129727	0.135073	3.33336		0.00341478	0.00256675	0.00204846
13200.2	0.135936	0.130482	0.136609	3.66672		0.00342382	0.00256352	0.00204766
14400.2	0.136918	0.130909	0.137818	4.00006		0.003475	0.00254144	0.00217339
15600.2	0.138391	0.131582	0.139673	4.33339		0.00337948	0.00252896	0.00206886
16800.2	0.139955	0.132364	0.141518	4.66672		0.00338714	0.00249851	0.00216001
18000.2	0.141964	0.133355	0.143955	5.00006		0.00327697	0.00240182	0.00215377
19200.2	0.144118	0.134345	0.146436	5.33339		0.00341667	0.00243818	0.00220421
20400.3	0.146909	0.135427	0.149418	5.66675		0.00351638	0.00244012	0.0023073
21600.3	0.149555	0.1365	0.152373	6.00008		0.00365441	0.00229216	0.00228477
22800.3	0.153045	0.137836	0.156055	6.33342		0.00384119	0.00222183	0.00229842
24000.3	0.156482	0.139264	0.160091	6.66675		0.00429018	0.00226816	0.00236197
25200.3	0.160709	0.140736	0.164855	7.00008		0.00458747	0.00222857	0.00263528
26400.3	0.165782	0.142764	0.170118	7.33342		0.0049073	0.00216438	0.00277843
27600.3	0.171282	0.144445	0.176245	7.66675		0.00506455	0.0021323	0.00305135
28800.3	0.1771	0.146136	0.182982	8.00008		0.00518864	0.00201508	0.00340112
30000.4	0.184127	0.148591	0.190591	8.33344		0.00586858	0.0020359	0.00385499
31200.4	0.1927	0.151455	0.199555	8.66678		0.00652472	0.0020275	0.00422288
32400.4	0.201409	0.154064	0.209145	9.00011		0.00715157	0.00193198	0.00488188
33600.4	0.211482	0.157018	0.219882	9.33344		0.0080415	0.00196409	0.00536019
34800.4	0.223609	0.160845	0.232436	9.66678		0.00913131	0.00202552	0.00620907
36000.4	0.236655	0.164182	0.245855	10.0001		0.0105612	0.00207259	0.0070622
37200.5	0.251109	0.168336	0.261145	10.3335		0.0112814	0.00208963	0.00802388
38400.5	0.267809	0.172645	0.278091	10.6668		0.0133997	0.00212761	0.00915494
39600.5	0.2864	0.1777	0.297564	11.0001		0.0157144	0.00217164	0.0104989
40800.5	0.306336	0.182891	0.320018	11.3335		0.0172072	0.0022678	0.0122951
42000.5	0.3291	0.189055	0.348782	11.6668		0.0191536	0.00256802	0.0152658
43200.5	0.3538	0.195309	0.385555	12.0001		0.02114	0.00289671	0.0205331
44400.5	0.381345	0.202564	0.436982	12.3335		0.0230966	0.00330039	0.0273021
45600.5	0.411091	0.2104	0.503136	12.6668		0.024928	0.00362657	0.0352707
46800.6	0.443236	0.219218	0.580027	13.0002		0.0253977	0.00419733	0.0406263
48000.6	0.477945	0.228391	0.657227	13.3335		0.0266684	0.00462914	0.0365446
49200.6	0.516609	0.239055	0.729791	13.6668		0.027754	0.00516205	0.0273429
50400.6	0.560036	0.250327	0.785118	14.0002		0.0291291	0.00577392	0.0187383
51600.6	0.609827	0.2632	0.831736	14.3335		0.0317917	0.00646545	0.0126563
52800.6	0.670591	0.2775	0.870127	14.6668		0.0375336	0.00753778	0.00890169
54000.6	0.738845	0.293373	0.908455	15.0002		0.0368946	0.00841773	0.00834942
55200.7	0.821691	0.3109	0.934427	15.3335		0.0351428	0.00928881	0.00779399
56400.7	0.906273	0.332009	0.962036	15.6669		0.0273861	0.0105008	0.00798966
57600.7	0.978891	0.357609	0.987873	16.0002		0.0199222	0.0125454	0.00804414
58800.7	1.02647	0.389682	1.00742	16.3335		0.0209159	0.0161721	0.00881372
60000.7	1.0649	0.433782	1.02949	16.6669		0.0222077	0.0227981	0.00923205
61200.7	1.09286	0.499064	1.04517	17.0002		0.023693	0.0335502	0.0100254
62400.8	1.11662	0.595855	1.06352	17.3336		0.0258639	0.0436148	0.0100639
63600.8	1.13516	0.696736	1.07804	17.6669		0.0277047	0.0393234	0.0104075
64800.8	1.15039	0.782273	1.08722	18.0002		0.0279267	0.0297879	0.0110937
66000.8	1.16299	0.841764	1.09776	18.3336		0.0302601	0.0215422	0.0113611
67200.8	1.17306	0.888209	1.10895	18.6669		0.0297151	0.0190589	0.0110478
68400.8	1.18315	0.926445	1.11826	19.0002		0.0297863	0.0174738	0.0113939
69600.8	1.19256	0.961	1.129	19.3336		0.0304252	0.0163628	0.0118058
70800.8	1.20047	0.991382	1.13816	19.6669		0.0311799	0.0141321	0.0123485
72000.9	1.20726	1.01409	1.14488	20.0002		0.0316916	0.0130961	0.0122266
73200.9	1.21273	1.03443	1.14927	20.3336		0.0322203	0.0121343	0.0122722
74400.9	1.21822	1.05458	1.15629	20.6669		0.0325367	0.00948659	0.0120674
75600.9	1.2228	1.07236	1.16225	21.0002		0.0332414	0.00987372	0.0120885
